# Supplementary material for: Deciphering the functional specialization of whole-brain spatiomolecular gradients in the adult brain
Source: Proc Natl Acad Sci U S A. 2024 Jun 11;121(25):e2219137121. doi: 10.1073/pnas.2219137121 (PMC11194492; doi:10.1073/pnas.2219137121)
Supplement: Supplementary file 2 — Dataset S01 (CSV) [file pnas.2219137121.sd01.csv]

	gene_symbol	gene_name	C1	C2	C3	C1_genelist	C2_genelist	C3_genelist
0	A1BG	alpha-1-B glycoprotein	0.002967092971725452	0.0010553114461177584	-0.00541166869039435	0.0	0.0	0.0
1	A1BG-AS1		0.0012871096130229564	-0.0017961995835513848	0.006986783805496957	0.0	0.0	0.0
2	A2M	alpha-2-macroglobulin	0.0032028402064865555	0.0036302402260257834	1.2127283270657596e-06	0.0	0.0	0.0
3	A2ML1	alpha-2-macroglobulin-like 1	-0.0009596879780363167	-0.003712904225008474	-0.009879932662846973	0.0	0.0	0.0
4	A3GALT2		-0.002451147724146529	0.0017121025361013097	0.0031164099655176048	0.0	0.0	0.0
5	A4GALT	alpha 1,4-galactosyltransferase	-0.0026347906742991696	0.005666093672914151	0.0009990170564061628	0.0	0.0	0.0
6	AAAS	achalasia, adrenocortical insufficiency, alacrimia	-0.0020823133872976476	-0.001697161438391443	-0.002349354206870976	0.0	0.0	0.0
7	AACS	acetoacetyl-CoA synthetase	0.0032631753153248505	0.002412518031476196	0.006536239048892224	0.0	0.0	0.0
8	AADACL3	arylacetamide deacetylase-like 3	0.00027771317679925337	-0.0011747073857505275	-0.0010759990269611159	0.0	0.0	0.0
9	AADAT	aminoadipate aminotransferase	-0.003181864966137849	0.0035865139723761596	0.008956459948381151	0.0	0.0	0.0
10	AAED1	AhpC/TSA antioxidant enzyme domain containing 1	0.0031163011681582956	-0.0004957143873816352	0.004265524735579666	0.0	0.0	0.0
11	AAGAB	alpha- and gamma-adaptin binding protein	-0.001902324011489944	-0.0020763022703045855	0.006233318998100174	0.0	0.0	0.0
12	AAK1	AP2 associated kinase 1	-0.0018011707131337373	0.0013471557489716126	0.007072312829303726	0.0	0.0	0.0
13	AAMDC		0.002583073374245387	-0.0036894798545371345	0.0025400293087522344	0.0	0.0	0.0
14	AAMP	angio-associated, migratory cell protein	0.0007353960085183259	0.000818141374712227	0.006642321687246275	0.0	0.0	0.0
15	AANAT	aralkylamine N-acetyltransferase	0.0004896111520136057	-0.0025023554612260803	0.0006553886035086489	0.0	0.0	0.0
16	AAR2		-0.0017321735531200303	-0.0005193098978500455	-0.004085376943154395	0.0	0.0	0.0
17	AARD	alanine and arginine rich domain containing protein	-0.004322786289484338	-0.0028254700285735785	0.004509925329779889	0.0	0.0	0.0
18	AARS	alanyl-tRNA synthetase	-0.0027811977284693014	-0.0010547625458025155	-1.4518515962299184e-05	0.0	0.0	0.0
19	AARS2	alanyl-tRNA synthetase 2, mitochondrial (putative)	0.006759183646769788	-2.1097216207324103e-05	0.003379869510073275	0.0	0.0	0.0
20	AASDH	aminoadipate-semialdehyde dehydrogenase	0.0017744423223236114	-0.008717652713080153	0.009852335096755115	0.0	0.0	0.0
21	AASDHPPT	aminoadipate-semialdehyde dehydrogenase-phosphopantetheinyl transferase	-0.005292103288293945	0.0020858228429750667	-0.007110116100641195	0.0	0.0	0.0
22	AASS	aminoadipate-semialdehyde synthase	-0.0020850079814065336	0.005967179211426982	-0.004494092403921346	0.0	0.0	0.0
23	AATF	apoptosis antagonizing transcription factor	-0.006225396211792607	0.00021265016157640416	-0.006607000617926616	0.0	0.0	0.0
24	AATK	apoptosis-associated tyrosine kinase	0.0013141536930579949	0.00018310388549346327	0.0011151473294723243	0.0	0.0	0.0
25	ABAT	4-aminobutyrate aminotransferase	0.0006313995344791408	-0.0004208083981879721	0.002892771606471867	0.0	0.0	0.0
26	ABCA1	ATP-binding cassette, sub-family A (ABC1), member 1	0.002705475585205635	-0.0005714635190687133	2.3555595033705875e-05	0.0	0.0	0.0
27	ABCA10	ATP-binding cassette, sub-family A (ABC1), member 10	0.002840023030612328	0.00302400930214356	-0.004769399233116919	0.0	0.0	0.0
28	ABCA11P	ATP-binding cassette, sub-family A (ABC1), member 11, pseudogene	0.0012879046083519854	-0.001998019630232311	-0.010019599821953266	0.0	0.0	0.0
29	ABCA2	ATP-binding cassette, sub-family A (ABC1), member 2	0.0025634325260561154	-0.0005364959140242748	-0.0006925676511753147	0.0	0.0	0.0
30	ABCA3	ATP-binding cassette, sub-family A (ABC1), member 3	0.0028359547797676353	-0.0025879219086993024	0.001412239922838328	0.0	0.0	0.0
31	ABCA5	ATP-binding cassette, sub-family A (ABC1), member 5	0.008482046586302402	-0.00017787211825405665	9.35020940805993e-05	0.0	0.0	0.0
32	ABCA6	ATP-binding cassette, sub-family A (ABC1), member 6	0.005555303120535539	-0.0014264680050222766	0.004618048479662343	0.0	0.0	0.0
33	ABCA7	ATP-binding cassette, sub-family A (ABC1), member 7	0.0014562393502248637	-0.005406648185245333	0.004282518137817061	0.0	0.0	0.0
34	ABCA8	ATP-binding cassette, sub-family A (ABC1), member 8	-0.0003321279176302848	0.0033585643324894002	-0.006672327843605631	0.0	0.0	0.0
35	ABCA9	ATP-binding cassette, sub-family A (ABC1), member 9	0.005230203127490127	-0.00464061555410583	-0.0005323255048824936	0.0	0.0	0.0
36	ABCB1	ATP-binding cassette, sub-family B (MDR/TAP), member 1	0.0011329823846115	-0.001341908617074829	-0.006848663954971946	0.0	0.0	0.0
37	ABCB10	ATP-binding cassette, sub-family B (MDR/TAP), member 10	-0.002598063146594185	0.004008780790168613	0.0016563041666841885	0.0	0.0	0.0
38	ABCB6	ATP-binding cassette, sub-family B (MDR/TAP), member 6	-0.0036401397026977027	-0.00373693534420107	0.002077456060697539	0.0	0.0	0.0
39	ABCB7	ATP-binding cassette, sub-family B (MDR/TAP), member 7	0.003342334023364296	0.008903865743447733	0.008381314573814221	0.0	0.0	0.0
40	ABCB8	ATP-binding cassette, sub-family B (MDR/TAP), member 8	0.004536894155485348	0.0008328014283824508	-0.005217023537559222	0.0	0.0	0.0
41	ABCB9	ATP-binding cassette, sub-family B (MDR/TAP), member 9	-0.0015565580704795955	0.0048145890959042275	0.005700227092157841	0.0	0.0	0.0
42	ABCC1	ATP-binding cassette, sub-family C (CFTR/MRP), member 1	0.003571182607624872	-0.0027290254497679993	0.004061145449300991	0.0	0.0	0.0
43	ABCC10	ATP-binding cassette, sub-family C (CFTR/MRP), member 10	-0.0030775425918487297	-0.00020686260045674545	-0.002047093663738219	0.0	0.0	0.0
44	ABCC12	ATP-binding cassette, sub-family C (CFTR/MRP), member 12	-0.00395809352673448	-0.007301765297609739	-0.007579479163396496	0.0	0.0	0.0
45	ABCC5	ATP-binding cassette, sub-family C (CFTR/MRP), member 5	0.00114717440520241	-0.0039014955933951954	-0.001043490334390162	0.0	0.0	0.0
46	ABCC6	ATP-binding cassette, sub-family C (CFTR/MRP), member 6	0.004627493682656662	-0.004408643506331349	-0.005799648353784104	0.0	0.0	0.0
47	ABCC8	ATP-binding cassette, sub-family C (CFTR/MRP), member 8	0.001084855555444045	0.0007604174223188217	-0.0008289636326747792	0.0	0.0	0.0
48	ABCC9	ATP-binding cassette, sub-family C (CFTR/MRP), member 9	-0.009605681431426833	-6.39525109074569e-05	0.01150355461207085	0.0	0.0	0.0
49	ABCD2	ATP-binding cassette, sub-family D (ALD), member 2	-0.0002459372131631563	0.005364080240539956	-0.004879176199624004	0.0	0.0	0.0
50	ABCD3	ATP-binding cassette, sub-family D (ALD), member 3	0.0010414798410917866	4.944855557786985e-05	0.003959484980391898	0.0	0.0	0.0
51	ABCD4	ATP-binding cassette, sub-family D (ALD), member 4	0.0012383216817573785	0.0064129761280816355	0.005737720651495641	0.0	0.0	0.0
52	ABCE1	ATP-binding cassette, sub-family E (OABP), member 1	0.0007873443427717317	0.0011795174680794876	-0.0013142315376153623	0.0	0.0	0.0
53	ABCF1	ATP-binding cassette, sub-family F (GCN20), member 1	-0.001401483670811186	0.0009991326141835224	-0.002076963013709502	0.0	0.0	0.0
54	ABCF2	ATP-binding cassette, sub-family F (GCN20), member 2	-0.0031836131255673274	0.003008423793576168	0.001064974836937071	0.0	0.0	0.0
55	ABCF3	ATP-binding cassette, sub-family F (GCN20), member 3	-0.0017826472726817722	0.005895966849572071	-0.001830590557084867	0.0	0.0	0.0
56	ABCG1	ATP-binding cassette, sub-family G (WHITE), member 1	0.004369117209488164	0.0030530080919627086	0.0010108595489757561	0.0	0.0	0.0
57	ABCG2	ATP-binding cassette, sub-family G (WHITE), member 2	2.6717744482852314e-05	0.004509437620696756	0.0022330889031863944	0.0	0.0	0.0
58	ABCG4	ATP-binding cassette, sub-family G (WHITE), member 4	-0.0059123208575345	-0.004615450719479512	0.005911048847542289	0.0	0.0	0.0
59	ABCG8	ATP-binding cassette, sub-family G (WHITE), member 8	-0.0012444368615651086	-0.0011479761455241335	-0.0011025577393628367	0.0	0.0	0.0
60	ABHD1	abhydrolase domain containing 1	-7.590647570110144e-05	0.0019183658124237043	0.003706597775392695	0.0	0.0	0.0
61	ABHD10	abhydrolase domain containing 10	0.0019538870482881873	-0.0010791543043035198	-0.0008534267909171426	0.0	0.0	0.0
62	ABHD11	abhydrolase domain containing 11	0.0011127508930659307	0.00024698621568684386	-0.004121425667472863	0.0	0.0	0.0
63	ABHD12	abhydrolase domain containing 12	-0.0014641213877115069	0.0030818530559438883	0.0036294842342742186	0.0	0.0	0.0
64	ABHD12B	abhydrolase domain containing 12B	-0.02082336685038582	0.010053061870595542	0.009495050957112472	1.0	0.0	0.0
65	ABHD13	abhydrolase domain containing 13	0.001990607548477706	0.00013520895443732943	-0.0004106450140726898	0.0	0.0	0.0
66	ABHD14A	abhydrolase domain containing 14A	-0.0008266839813763469	-0.0018099935830287713	0.0010746138569007139	0.0	0.0	0.0
67	ABHD14B	abhydrolase domain containing 14B	-0.00030173325012726416	-0.0030869788385229015	-0.011082241383398611	0.0	0.0	0.0
68	ABHD16A		0.001520228650937953	0.0015906212871880732	0.0036985844959196478	0.0	0.0	0.0
69	ABHD16B		-0.00016805314340547634	-0.0002739851225143763	0.006438914793260395	0.0	0.0	0.0
70	ABHD17A		0.002099109943150429	0.0009249455606624522	0.01054968249363089	0.0	0.0	0.0
71	ABHD17B		0.0011398627238648669	-0.0014044906803384848	-0.0004882869112067269	0.0	0.0	0.0
72	ABHD17C		-0.003577823284538578	-0.0017790679014026995	-0.006858830821490315	0.0	0.0	0.0
73	ABHD18		0.00010431366835323233	-0.004947851393769847	-0.0014762694010957353	0.0	0.0	0.0
74	ABHD2	abhydrolase domain containing 2	-0.003179549822877412	-0.0005259405648077625	0.0010736824679076478	0.0	0.0	0.0
75	ABHD3	abhydrolase domain containing 3	0.003830096914806896	8.92948703756734e-05	-0.0005389940002061989	0.0	0.0	0.0
76	ABHD4	abhydrolase domain containing 4	-0.0027246742766986157	0.0028336086759240464	0.0026727879837500548	0.0	0.0	0.0
77	ABHD5	abhydrolase domain containing 5	0.0017196103141675116	0.0014553682755774947	0.001956629963275744	0.0	0.0	0.0
78	ABHD6	abhydrolase domain containing 6	0.0002242215583667384	-0.007391763613294745	0.0013855779464245015	0.0	0.0	0.0
79	ABHD8	abhydrolase domain containing 8	0.0005531544450847164	0.00015771764897811987	0.004843788071605418	0.0	0.0	0.0
80	ABI1	abl-interactor 1	-0.0006812892592709049	-0.0008238629774337271	-0.0028089413379770835	0.0	0.0	0.0
81	ABI2	abl-interactor 2	0.005313073383311872	-0.0005219438011060981	0.0009397950850437962	0.0	0.0	0.0
82	ABI3	ABI family, member 3	-0.004256912399870582	-0.00024366108123626603	-0.00034348104183436375	0.0	0.0	0.0
83	ABL1	c-abl oncogene 1, non-receptor tyrosine kinase	0.0005640679685853937	-0.004408082556472222	-0.0013413745883063188	0.0	0.0	0.0
84	ABL2	v-abl Abelson murine leukemia viral oncogene homolog 2	0.004070609499302377	-0.004612613532551131	0.003334118334951447	0.0	0.0	0.0
85	ABLIM1	actin binding LIM protein 1	0.0010731943530743959	0.007928540157072802	-0.00014404292319777955	0.0	0.0	0.0
86	ABLIM2	actin binding LIM protein family, member 2	0.0008935036302355854	-0.0030351247785565505	-0.00452423684827539	0.0	0.0	0.0
87	ABLIM3	actin binding LIM protein family, member 3	0.004315164641988123	0.004298685893654653	-0.00537891304416979	0.0	0.0	0.0
88	ABR	active BCR-related	0.0016221295183097076	0.0023363401227521636	-0.0020882656690418434	0.0	0.0	0.0
89	ABRACL		-0.0017940517211566765	-0.00484820581103286	0.0011794590445041546	0.0	0.0	0.0
90	ABRAXAS2		0.0024278551577363904	-0.006996918766121961	0.0028654662927388866	0.0	0.0	0.0
91	ABT1	activator of basal transcription 1	0.00022098463288787885	-0.0020036779753865074	0.0013137660522724868	0.0	0.0	0.0
92	ABTB1	ankyrin repeat and BTB (POZ) domain containing 1	-0.005473412031717312	0.0025547754062505406	0.00038998109416029747	0.0	0.0	0.0
93	ABTB2	ankyrin repeat and BTB (POZ) domain containing 2	0.003325855551997332	0.0069071156380984995	0.0073330356541160425	0.0	0.0	0.0
94	ACAA1	acetyl-CoA acyltransferase 1	0.0009744420012518152	0.005190750593462994	0.0037100516913806565	0.0	0.0	0.0
95	ACAA2	acetyl-CoA acyltransferase 2	-0.002294872934310279	-0.003591652442048527	0.004553618178373945	0.0	0.0	0.0
96	ACACA	acetyl-CoA carboxylase alpha	-0.0033956763919581238	0.0015669642596939908	-0.0005460085219583443	0.0	0.0	0.0
97	ACACB	acetyl-CoA carboxylase beta	-0.0027747549861910524	-0.0008060079897606706	0.0007192977437572292	0.0	0.0	0.0
98	ACAD10	acyl-CoA dehydrogenase family, member 10	-0.0021368550759992225	0.0026014394114373886	-0.0023113687471987537	0.0	0.0	0.0
99	ACAD11	acyl-CoA dehydrogenase family, member 11	0.0018980357405032023	-0.0022185659688997994	0.004420930686604479	0.0	0.0	0.0
100	ACAD8	acyl-CoA dehydrogenase family, member 8	0.0018696239081563172	-0.006047664056313759	0.0005946442217324745	0.0	0.0	0.0
101	ACAD9	acyl-CoA dehydrogenase family, member 9	-0.0011951122797339434	-0.002327466125779077	-0.0030353417089796692	0.0	0.0	0.0
102	ACADL	acyl-CoA dehydrogenase, long chain	-0.002486857378633771	0.00518939424848832	0.00387086653599526	0.0	0.0	0.0
103	ACADM	acyl-CoA dehydrogenase, C-4 to C-12 straight chain	0.000804285132367471	0.0035329134123201905	0.0002507906822134453	0.0	0.0	0.0
104	ACADSB	acyl-CoA dehydrogenase, short/branched chain	0.003515372514555875	0.006573627601088258	0.003315049505434761	0.0	0.0	0.0
105	ACADVL	acyl-CoA dehydrogenase, very long chain	0.00023409271619120355	-8.263091755673479e-05	0.0020595425870080526	0.0	0.0	0.0
106	ACAN	aggrecan	-0.005498491320317781	-0.006192997318677142	0.009286356437043487	0.0	0.0	0.0
107	ACAP2	ArfGAP with coiled-coil, ankyrin repeat and PH domains 2	-0.0033475398662849497	0.0015543680159578127	-0.0011173821082262137	0.0	0.0	0.0
108	ACAP3	ArfGAP with coiled-coil, ankyrin repeat and PH domains 3	0.0020239809822900916	-0.0021135533832593876	-0.0030251681306322407	0.0	0.0	0.0
109	ACAT1	acetyl-CoA acetyltransferase 1	-0.0033141648242467937	0.0027067278703221155	0.0026794635762313972	0.0	0.0	0.0
110	ACAT2	acetyl-CoA acetyltransferase 2	0.0019045551572223682	-0.0022850319949969194	-0.0004563109075309676	0.0	0.0	0.0
111	ACBD3	acyl-CoA binding domain containing 3	0.004489951960862504	0.0008139026491049389	0.001680265235749612	0.0	0.0	0.0
112	ACBD4	acyl-CoA binding domain containing 4	-0.0024590407783805094	0.0036932258547539565	0.001429664161368101	0.0	0.0	0.0
113	ACBD5	acyl-CoA binding domain containing 5	0.00011086315459787443	0.0010203835355431826	0.007936061033851872	0.0	0.0	0.0
114	ACBD6	acyl-CoA binding domain containing 6	0.001021959476984757	0.00667015708023597	0.002218222773380769	0.0	0.0	0.0
115	ACBD7	acyl-CoA binding domain containing 7	-0.0008786277498706644	-0.014915203800600442	-0.00131573371594048	0.0	0.0	0.0
116	ACCS	1-aminocyclopropane-1-carboxylate synthase homolog (Arabidopsis)(non-functional)	0.0029896573528952006	0.0027831732591053885	-0.002759215048058195	0.0	0.0	0.0
117	ACD	adrenocortical dysplasia homolog (mouse)	-0.0008834135975516095	0.0012978886427501622	-0.0006792626157290532	0.0	0.0	0.0
118	ACE	angiotensin I converting enzyme (peptidyl-dipeptidase A) 1	-0.0011642286778459595	0.005109083248756101	0.00722445019770513	0.0	0.0	0.0
119	ACER2	alkaline ceramidase 2	0.0012808811269401975	-0.005198982879495807	-0.0022429178780120846	0.0	0.0	0.0
120	ACER3	alkaline ceramidase 3	-0.0009556832723651058	-0.0005668951109998677	-0.001968785257525021	0.0	0.0	0.0
121	ACHE	acetylcholinesterase	-0.0042840414890466085	0.0015834765375480832	0.0010568425606974903	0.0	0.0	0.0
122	ACIN1	apoptotic chromatin condensation inducer 1	-0.0006248514185316265	0.0022229991243425838	-0.001176724329134452	0.0	0.0	0.0
123	ACKR1		0.012895547125177386	-0.017923750811352283	-0.011821469640996913	1.0	1.0	0.0
124	ACKR2		-0.0034503670523644728	-0.00502913110756131	0.003818993123755844	0.0	0.0	0.0
125	ACKR3		-0.0034295543706706314	-0.0014872359992945518	-0.008248569474427826	0.0	0.0	0.0
126	ACKR4		-0.0016396863469825555	-0.003852212219706189	-0.004546916866696112	0.0	0.0	0.0
127	ACLY	ATP citrate lyase	-0.0012719115048336989	-0.001497130233943785	-0.000964479686942469	0.0	0.0	0.0
128	ACO1	aconitase 1, soluble	-0.0006112904688192428	0.01243830458722835	0.005464986636095015	0.0	0.0	0.0
129	ACO2	aconitase 2, mitochondrial	-0.0012167905585411176	0.0016594782389104971	0.011231295217498813	0.0	0.0	0.0
130	ACOT11	acyl-CoA thioesterase 11	0.0019665234271289316	0.002063205176879853	0.007486106217283171	0.0	0.0	0.0
131	ACOT13	acyl-CoA thioesterase 13	-0.0015889553107385724	0.0021741707587805506	0.00527998540850566	0.0	0.0	0.0
132	ACOT2	acyl-CoA thioesterase 2	-0.002061380543635927	0.0029534090922742834	0.0014661579841542824	0.0	0.0	0.0
133	ACOT4	acyl-CoA thioesterase 4	0.0007653708031888965	0.003138090016998491	0.00010796959806260928	0.0	0.0	0.0
134	ACOT7	acyl-CoA thioesterase 7	0.00202880889741367	-0.0053110139207717165	-0.002442587171370644	0.0	0.0	0.0
135	ACOT8	acyl-CoA thioesterase 8	-0.002741517687633511	0.002344663405715287	0.00329707304563599	0.0	0.0	0.0
136	ACOT9	acyl-CoA thioesterase 9	0.0021314991684824166	0.003545076456228363	0.0037241101586526736	0.0	0.0	0.0
137	ACOX1	acyl-CoA oxidase 1, palmitoyl	-0.0019387445293877154	0.0027410220562212708	-0.0013970151265262898	0.0	0.0	0.0
138	ACOX2	acyl-CoA oxidase 2, branched chain	0.00010667583677176134	0.0021962314715229985	0.0005320196602983107	0.0	0.0	0.0
139	ACOX3	acyl-CoA oxidase 3, pristanoyl	-0.0023208080935103728	0.007327199800018936	-0.006893387673362592	0.0	0.0	0.0
140	ACP1	acid phosphatase 1, soluble	0.005301432778447613	0.005078185924282769	-0.003718766788246085	0.0	0.0	0.0
141	ACP2	acid phosphatase 2, lysosomal	0.000928998768623834	-0.001014087578193287	0.0038096955800777754	0.0	0.0	0.0
142	ACP5	acid phosphatase 5, tartrate resistant	-0.005470779563712805	-0.0015720525652341967	0.0004363905589535597	0.0	0.0	0.0
143	ACP6	acid phosphatase 6, lysophosphatidic	-0.0031086161162868203	-0.008457293819473454	-0.0009303827675693794	0.0	0.0	0.0
144	ACPP	acid phosphatase, prostate	-0.002669295289961346	0.0018181875663729782	0.004879508748313382	0.0	0.0	0.0
145	ACR	acrosin	-0.0019025245142055827	0.0006943047711173399	-0.002086711895623017	0.0	0.0	0.0
146	ACRBP	acrosin binding protein	0.0011066374780151615	-0.002543599721405742	0.0014011731661217686	0.0	0.0	0.0
147	ACSBG1	acyl-CoA synthetase bubblegum family member 1	0.0024948980298290253	-0.0033754938077647885	-0.005936739226696394	0.0	0.0	0.0
148	ACSF2	acyl-CoA synthetase family member 2	0.002346891885476043	-0.006317114809040152	-0.004187913011238777	0.0	0.0	0.0
149	ACSF3	acyl-CoA synthetase family member 3	-0.0013406961441014631	4.126400084943039e-05	0.0008184425977284982	0.0	0.0	0.0
150	ACSL1	acyl-CoA synthetase long-chain family member 1	0.0025806727987833416	0.0006829462149022371	0.0007666160758902554	0.0	0.0	0.0
151	ACSL3	acyl-CoA synthetase long-chain family member 3	0.0010754481566484558	-0.0008601878909008744	-0.003378841029229422	0.0	0.0	0.0
152	ACSL4	acyl-CoA synthetase long-chain family member 4	-0.005296590657293715	0.006791279960193345	-0.0014287762269114888	0.0	0.0	0.0
153	ACSL6	acyl-CoA synthetase long-chain family member 6	0.0011660837991996208	-0.0008696171502703236	0.009000570253574758	0.0	0.0	0.0
154	ACSM1	acyl-CoA synthetase medium-chain family member 1	0.010156362310660982	-0.005508337506820446	-0.002670517324492029	0.0	0.0	0.0
155	ACSM2A	acyl-CoA synthetase medium-chain family member 2A	0.002486964225409294	0.004045343256474182	0.00012402001643368717	0.0	0.0	0.0
156	ACSM5	acyl-CoA synthetase medium-chain family member 5	-0.0015761793779173888	-0.0031182562696795268	-0.0037219709780469635	0.0	0.0	0.0
157	ACSS1	acyl-CoA synthetase short-chain family member 1	-0.004519757023538534	-0.004891524872872864	0.0057013276063093655	0.0	0.0	0.0
158	ACSS2	acyl-CoA synthetase short-chain family member 2	0.00022959076810743768	-0.0023945189712272085	0.0008445089369735108	0.0	0.0	0.0
159	ACSS3	acyl-CoA synthetase short-chain family member 3	-0.001042050989803654	-0.00036297389233351453	-0.0012594145462907083	0.0	0.0	0.0
160	ACTA1	actin, alpha 1, skeletal muscle	-0.010312499785621161	0.008200579240876301	0.010543873869406405	0.0	0.0	0.0
161	ACTA2	actin, alpha 2, smooth muscle, aorta	0.004576113629358001	-0.007512673254261745	0.0032417313973046127	0.0	0.0	0.0
162	ACTB	actin, beta	-0.005968878630499945	0.00473648409854291	0.0019757825782961156	0.0	0.0	0.0
163	ACTBL2	actin, beta-like 2	-0.0010995983654396558	-0.0054327178198308596	-1.9222185664066966e-05	0.0	0.0	0.0
164	ACTC1	actin, alpha, cardiac muscle 1	-0.009404447442521533	0.021407393876363236	-0.00023621216038305576	0.0	1.0	0.0
165	ACTG1	actin, gamma 1	-0.000629772185517304	0.005473469212902359	0.0021832919625451143	0.0	0.0	0.0
166	ACTG1P4	actin, gamma 1 pseudogene 4	0.0022203765555061854	-0.003967783968191523	0.00046133634558694243	0.0	0.0	0.0
167	ACTG2	actin, gamma 2, smooth muscle, enteric	0.0035127828475433414	-0.009693126876907779	0.0010524864692301964	0.0	0.0	0.0
168	ACTL10		-0.0023577918646387214	-0.0016695966476033177	0.002791068759787771	0.0	0.0	0.0
169	ACTL6A	actin-like 6A	-0.004661507411050135	1.8120035138807604e-05	-0.0007992544104956968	0.0	0.0	0.0
170	ACTL6B	actin-like 6B	0.0018550792738764757	-0.004892210290336689	0.0010614451557679624	0.0	0.0	0.0
171	ACTL8	actin-like 8	-0.00681773441039683	-0.0029512748085909956	0.01623676545609211	0.0	0.0	1.0
172	ACTN1	actinin, alpha 1	0.000934013445250995	-0.0018988018485641828	-0.0013164435053900359	0.0	0.0	0.0
173	ACTN2	actinin, alpha 2	-0.006560687373377552	0.003801811745644957	-0.003338067704111809	0.0	0.0	0.0
174	ACTN4	actinin, alpha 4	0.0001756016706229974	0.000968179909864101	-0.0030107719638146047	0.0	0.0	0.0
175	ACTR10	actin-related protein 10 homolog (S. cerevisiae)	0.001452471577583604	0.004521527836188939	-0.0038232408405175613	0.0	0.0	0.0
176	ACTR1A	ARP1 actin-related protein 1 homolog A, centractin alpha (yeast)	-0.003148239691937987	-0.004646560186836933	0.0009283953880792123	0.0	0.0	0.0
177	ACTR1B	ARP1 actin-related protein 1 homolog B, centractin beta (yeast)	0.0037094667551350645	-0.00393695383835092	-0.003394826357444411	0.0	0.0	0.0
178	ACTR2	ARP2 actin-related protein 2 homolog (yeast)	-0.00015787618355737843	-0.0022013428311695032	0.005106845160365742	0.0	0.0	0.0
179	ACTR3	ARP3 actin-related protein 3 homolog (yeast)	-0.004007002848402112	-0.003410222049714623	-0.002148177872084657	0.0	0.0	0.0
180	ACTR3B	ARP3 actin-related protein 3 homolog B (yeast)	-0.0020879534496677093	0.0021358709044165146	-0.004541310352322401	0.0	0.0	0.0
181	ACTR3BP2	ARP3 actin-related protein 3 homolog B (yeast) pseudogene 2	0.0006079144637174841	0.004474375766662593	-0.0033775923168117236	0.0	0.0	0.0
182	ACTR3C		0.0044850262227959445	-0.0006420288077973167	0.007825918625876963	0.0	0.0	0.0
183	ACTR5	ARP5 actin-related protein 5 homolog (yeast)	0.004510190030219122	0.000294788394203096	0.00039188224632559553	0.0	0.0	0.0
184	ACTR6	ARP6 actin-related protein 6 homolog (yeast)	-0.0007767681929504854	0.001691003388824571	-0.004551740249707011	0.0	0.0	0.0
185	ACTR8	ARP8 actin-related protein 8 homolog (yeast)	-0.0011335113825640467	-0.0041092055802789814	-0.0029048517764335233	0.0	0.0	0.0
186	ACTRT3		0.005591948188482203	-0.0013859165773568959	-0.00386942095527402	0.0	0.0	0.0
187	ACVR1	activin A receptor, type I	0.000787968232265884	-0.0008038927352395363	0.0024336715889403367	0.0	0.0	0.0
188	ACVR1B	activin A receptor, type IB	0.0012681504737951776	-0.0027190680999439267	-0.004736201850504789	0.0	0.0	0.0
189	ACVR1C	activin A receptor, type IC	-0.009743455843931777	0.004420899574656794	0.022881727276998803	0.0	0.0	1.0
190	ACVR2A	activin A receptor, type IIA	0.0059647363641397565	0.007154630031949588	-0.0051379077675833915	0.0	0.0	0.0
191	ACVR2B	activin A receptor, type IIB	0.0017813718373916622	0.0009904587803466975	-0.0060488321155429785	0.0	0.0	0.0
192	ACVRL1	activin A receptor type II-like 1	-0.003016735592384268	0.010923287770622313	0.0013347869012626295	0.0	0.0	0.0
193	ACY3	aspartoacylase (aminocyclase) 3	0.0011201195350331592	-0.0035035673864626444	-0.007287411573335267	0.0	0.0	0.0
194	ACYP1	acylphosphatase 1, erythrocyte (common) type	0.0026525644161002064	0.0038763752653782333	0.00989016000015808	0.0	0.0	0.0
195	ACYP2	acylphosphatase 2, muscle type	-0.0013734595610252873	-0.005364370524506295	0.012858969033527592	0.0	0.0	0.0
196	ADA	adenosine deaminase	-0.002033289608523308	0.004004983622677121	-0.003488001615023262	0.0	0.0	0.0
197	ADA2		0.0012538287133823766	-0.00042077835072411437	0.0008851175063422758	0.0	0.0	0.0
198	ADAD2	adenosine deaminase domain containing 2	-0.003987125951972429	-0.009651209836236026	0.0111074479910013	0.0	0.0	0.0
199	ADAL	adenosine deaminase-like	-0.0017820956983395724	0.0054243311267573955	0.011074576629469092	0.0	0.0	0.0
200	ADAM10	ADAM metallopeptidase domain 10	0.0025152314233459487	-0.00291462704801348	0.007199871844577743	0.0	0.0	0.0
201	ADAM11	ADAM metallopeptidase domain 11	0.001688329113438488	-0.003440493832192004	-0.00503146332108303	0.0	0.0	0.0
202	ADAM15	ADAM metallopeptidase domain 15	-0.0003825512923632011	0.0015849435323234823	0.0006027062897893444	0.0	0.0	0.0
203	ADAM17	ADAM metallopeptidase domain 17	-0.006410218722634152	0.00793480376491489	0.005686364430662895	0.0	0.0	0.0
204	ADAM19	ADAM metallopeptidase domain 19	0.010957841292855808	0.002438539359568749	0.004077999528509348	1.0	0.0	0.0
205	ADAM20	ADAM metallopeptidase domain 20	-0.001087879170935238	-0.0029537804721851595	0.00883676325166831	0.0	0.0	0.0
206	ADAM20P1		-0.0015051403170361843	-0.00036111181422589646	-0.0010093914569456065	0.0	0.0	0.0
207	ADAM22	ADAM metallopeptidase domain 22	-0.000608345494672449	-0.009674266623574568	-0.009026283640629724	0.0	0.0	0.0
208	ADAM23	ADAM metallopeptidase domain 23	0.0035528256455478273	-0.007891014195471554	0.0012945960436634217	0.0	0.0	0.0
209	ADAM28	ADAM metallopeptidase domain 28	-0.002765151265576332	-0.0030963198419747522	-0.004819221175555041	0.0	0.0	0.0
210	ADAM29	ADAM metallopeptidase domain 29	-0.0007077878477394636	0.00376231710392795	9.4705427947933e-06	0.0	0.0	0.0
211	ADAM33	ADAM metallopeptidase domain 33	0.0035917173038345477	0.0034511997814684644	-0.0037413045408173323	0.0	0.0	0.0
212	ADAM7	ADAM metallopeptidase domain 7	0.0002837648996416404	-0.0008883111867461369	0.0018298818874979577	0.0	0.0	0.0
213	ADAM8	ADAM metallopeptidase domain 8	0.000509162309451409	-0.005667628957406898	0.0014460846449158285	0.0	0.0	0.0
214	ADAM9	ADAM metallopeptidase domain 9	0.0005561698845201359	-0.0025269105300743597	0.004435867378658762	0.0	0.0	0.0
215	ADAMTS1	ADAM metallopeptidase with thrombospondin type 1 motif, 1	-0.005554271308222151	-0.006153113845799709	-0.0051466267122842035	0.0	0.0	0.0
216	ADAMTS10	ADAM metallopeptidase with thrombospondin type 1 motif, 10	-0.002988515074125839	-0.002129464316339756	0.0024620124943979305	0.0	0.0	0.0
217	ADAMTS13	ADAM metallopeptidase with thrombospondin type 1 motif, 13	-0.0026918282188148025	-0.002629371680166222	0.0036846169160384868	0.0	0.0	0.0
218	ADAMTS14	ADAM metallopeptidase with thrombospondin type 1 motif, 14	-0.0017780490611367477	-0.0014059979361765547	0.0015514599629651207	0.0	0.0	0.0
219	ADAMTS19	ADAM metallopeptidase with thrombospondin type 1 motif, 19	-0.008002890933508828	0.015448805802192343	-0.0006503554456086143	0.0	0.0	0.0
220	ADAMTS2	ADAM metallopeptidase with thrombospondin type 1 motif, 2	-0.01044489742777087	0.008452167780418999	0.011369866332280161	0.0	0.0	0.0
221	ADAMTS4	ADAM metallopeptidase with thrombospondin type 1 motif, 4	0.0005104049712801864	0.0015847477945249082	-0.0021606970410983886	0.0	0.0	0.0
222	ADAMTS5	ADAM metallopeptidase with thrombospondin type 1 motif, 5	-0.0009750596217774127	-0.0021656878457198708	-0.005062225083313172	0.0	0.0	0.0
223	ADAMTS7	ADAM metallopeptidase with thrombospondin type 1 motif, 7	-0.0036502519987375963	0.012609473816821424	0.005104152629009186	0.0	0.0	0.0
224	ADAMTS8	ADAM metallopeptidase with thrombospondin type 1 motif, 8	-0.00013590756246312078	-0.0020000332612575876	-0.015112345256351854	0.0	0.0	1.0
225	ADAMTS9	ADAM metallopeptidase with thrombospondin type 1 motif, 9	-0.006129950950415781	0.01583519086050017	0.006763579370727205	0.0	1.0	0.0
226	ADAMTSL1	ADAMTS-like 1	0.012180094282607025	-0.02932134028589197	0.006815249668099766	1.0	1.0	0.0
227	ADAMTSL2	ADAMTS-like 2	-0.0025319855200650497	0.00875001651163699	0.0019306169061855455	0.0	0.0	0.0
228	ADAMTSL3	ADAMTS-like 3	-0.010119044366729184	-0.008015730341542376	0.008133907234378613	0.0	0.0	0.0
229	ADAMTSL5	ADAMTS-like 5	-0.0004437127735255345	-0.002058417054565328	0.0041116097382166575	0.0	0.0	0.0
230	ADAP1	ArfGAP with dual PH domains 1	0.00069387324798539	0.006373216915947808	0.005464819929815968	0.0	0.0	0.0
231	ADAP2	ArfGAP with dual PH domains 2	0.0016781362765987172	0.0015419412765502855	-0.0018660804041136817	0.0	0.0	0.0
232	ADAR	adenosine deaminase, RNA-specific	0.002216505271476416	0.004050404676268786	-0.004136542536380811	0.0	0.0	0.0
233	ADARB1	adenosine deaminase, RNA-specific, B1	0.0013091760875603214	0.011002378811895398	-0.0021210489027214544	0.0	0.0	0.0
234	ADARB2	adenosine deaminase, RNA-specific, B2	-0.0016778874253990115	0.006669438370144814	0.0007165737501984951	0.0	0.0	0.0
235	ADARB2-AS1	ADARB2 antisense RNA 1 (non-protein coding)	-0.004748782957580954	0.01469738586531599	0.01007188422905709	0.0	0.0	0.0
236	ADAT1	adenosine deaminase, tRNA-specific 1	-0.0002966906740983279	-0.0007221687261057006	6.427461686683833e-05	0.0	0.0	0.0
237	ADAT2	adenosine deaminase, tRNA-specific 2	-0.00047015075996105775	0.0032148951876986367	0.01013902288552667	0.0	0.0	0.0
238	ADAT3	adenosine deaminase, tRNA-specific 3	-0.0039174803737113285	-0.0020719795603268516	0.007663167163766562	0.0	0.0	0.0
239	ADCK1	aarF domain containing kinase 1	0.0009002802358438349	-0.0018123375120355101	0.004156053439612965	0.0	0.0	0.0
240	ADCK2	aarF domain containing kinase 2	0.0006102175411260824	0.0064988473781325135	0.005610631224339943	0.0	0.0	0.0
241	ADCK5	aarF domain containing kinase 5	0.003530338152710561	0.0020600869004225083	-0.0029646844656248048	0.0	0.0	0.0
242	ADCY1	adenylate cyclase 1 (brain)	-0.002941049166617397	0.0030399215138991603	0.0008022515899270533	0.0	0.0	0.0
243	ADCY10P1		-0.0014309376001602463	-0.0025175838658745234	-0.0036878842180247855	0.0	0.0	0.0
244	ADCY2	adenylate cyclase 2 (brain)	-0.004934642139130251	0.006112637795324316	0.000853654135499145	0.0	0.0	0.0
245	ADCY3	adenylate cyclase 3	-0.004365748516764904	-0.0018317960658022362	0.00797994764855529	0.0	0.0	0.0
246	ADCY4	adenylate cyclase 4	0.0009173547868395445	0.011316484543304821	0.0037933054953660232	0.0	0.0	0.0
247	ADCY5	adenylate cyclase 5	-0.00330888655108631	0.007898736314202345	0.0061495541776201215	0.0	0.0	0.0
248	ADCY6	adenylate cyclase 6	0.001618825001193196	-0.0013530512587250274	0.002139682873239443	0.0	0.0	0.0
249	ADCY7	adenylate cyclase 7	-0.0021006041098945516	-0.006808807476244342	-0.005242641913416007	0.0	0.0	0.0
250	ADCY8	adenylate cyclase 8 (brain)	0.007219141348852177	0.004147720890518908	0.0017294301859663815	0.0	0.0	0.0
251	ADCY9	adenylate cyclase 9	0.005361345142084123	-0.010767468146718789	-0.001309319168810615	0.0	0.0	0.0
252	ADCYAP1	adenylate cyclase activating polypeptide 1 (pituitary)	0.0012727105100452975	0.015750046480221883	0.00965488148592729	0.0	1.0	0.0
253	ADCYAP1R1	adenylate cyclase activating polypeptide 1 (pituitary) receptor type I	0.00024023123413907026	0.013786320998927862	0.0009455508737939683	0.0	0.0	0.0
254	ADD1	adducin 1 (alpha)	0.0036654084896811704	-0.0006637195513687767	0.001438937801123881	0.0	0.0	0.0
255	ADD2	adducin 2 (beta)	0.0015528343257375703	0.0023895653188071653	-0.0014557847395615647	0.0	0.0	0.0
256	ADD3	adducin 3 (gamma)	0.00047935975029799355	-0.0022367342580264385	-0.0015980462599783365	0.0	0.0	0.0
257	ADGRA1		0.004997410528234247	-0.0010242901608325744	0.011585543639034149	0.0	0.0	0.0
258	ADGRA2		0.001674445024730249	-0.003881626111119244	-0.00022089711636850235	0.0	0.0	0.0
259	ADGRA3		-0.006878184552991286	-0.0045987343598143824	0.0025729872713021575	0.0	0.0	0.0
260	ADGRB1		0.0031126197451687493	0.004156363256932531	-0.00462513657594168	0.0	0.0	0.0
261	ADGRB2		-0.0015858386142359082	0.0005381306617044659	5.930921445463722e-05	0.0	0.0	0.0
262	ADGRB3		-0.0011025057756991182	0.0033995773443907537	-0.0023790668651261756	0.0	0.0	0.0
263	ADGRE5		-0.004123847748676931	0.008059602359746643	-0.002039935431032404	0.0	0.0	0.0
264	ADGRF5		-0.0025903501434170343	0.018644003107844483	-0.010376607959667857	0.0	1.0	0.0
265	ADGRG1		-0.00787666884010965	0.0025651212955740163	9.80661395346904e-05	0.0	0.0	0.0
266	ADGRG5		-0.0015186059713438959	-0.004246400647344861	-0.0012216373196417408	0.0	0.0	0.0
267	ADGRG6		-0.002983407537264959	0.0016302157306983774	0.002441678700643772	0.0	0.0	0.0
268	ADGRL1		-0.0021866867773866223	-0.0006053109124347401	-0.0012700225744468876	0.0	0.0	0.0
269	ADGRL2		-0.0025082079235900804	-0.010907549902296358	0.0011729841101102696	0.0	0.0	0.0
270	ADGRL3		-0.00041186165988884834	-0.002423971078375504	-0.014742682094073705	0.0	0.0	1.0
271	ADGRL4		0.003754059121588436	0.0014897825754028305	-0.0003540031349636788	0.0	0.0	0.0
272	ADGRV1		-0.0005569643568873889	0.0014595257212545324	0.0037540523351556484	0.0	0.0	0.0
273	ADH1C	alcohol dehydrogenase 1C (class I), gamma polypeptide	0.00315315965196612	-0.004981748352458378	-0.0019395082135110371	0.0	0.0	0.0
274	ADH5	alcohol dehydrogenase 5 (class III), chi polypeptide	0.004704406611743572	0.002790235025770505	0.0044119294520065435	0.0	0.0	0.0
275	ADHFE1	alcohol dehydrogenase, iron containing, 1	-0.0008562616696560427	0.0036233438589264345	0.008174131900623247	0.0	0.0	0.0
276	ADI1	acireductone dioxygenase 1	0.0014095362107187867	-0.001534841668199629	0.003851486630996182	0.0	0.0	0.0
277	ADIPOR1	adiponectin receptor 1	0.0008375076350296175	-0.003216671197984658	-0.0011924336892969196	0.0	0.0	0.0
278	ADIPOR2	adiponectin receptor 2	0.001544419690762355	0.001147554959466579	-0.0033437677342822315	0.0	0.0	0.0
279	ADIRF		0.006866933383650659	-0.00439850769299196	0.002458360609610839	0.0	0.0	0.0
280	ADK	adenosine kinase	0.0003931340401354673	-0.002688900183222308	0.0059757555618509175	0.0	0.0	0.0
281	ADM	adrenomedullin	0.0002516060325754402	-0.007551170475089292	-0.0012924020632380097	0.0	0.0	0.0
282	ADM5		0.0027675762889112767	0.004835132246671995	-0.01883889952313919	0.0	0.0	1.0
283	ADNP	activity-dependent neuroprotector homeobox	-0.0012756759005268087	-0.0008996364657032404	-0.005153162223042974	0.0	0.0	0.0
284	ADNP-AS1		0.0010436039600605082	-0.0007694515782485684	-0.004513813502531721	0.0	0.0	0.0
285	ADNP2	ADNP homeobox 2	0.0014094419985479373	0.004174021357752756	-0.004546450766074626	0.0	0.0	0.0
286	ADO	2-aminoethanethiol (cysteamine) dioxygenase	0.00029062703535365567	-0.0014629753738537674	-0.0024754761716397513	0.0	0.0	0.0
287	ADORA1	adenosine A1 receptor	-0.0011527757616978974	-0.0005926068687447002	-0.0022357320344877853	0.0	0.0	0.0
288	ADORA2B	adenosine A2b receptor	-0.0016657376626619989	0.0027161882226208857	0.00563470037517563	0.0	0.0	0.0
289	ADPGK	ADP-dependent glucokinase	-0.0036158589632177317	0.00442948071563415	-0.00034871395170426233	0.0	0.0	0.0
290	ADPRHL1	ADP-ribosylhydrolase like 1	-0.004229941391074548	0.007708381537116267	0.00798905959651593	0.0	0.0	0.0
291	ADPRHL2	ADP-ribosylhydrolase like 2	-0.0008483793703985173	0.0017369649413028975	0.0034647275798585344	0.0	0.0	0.0
292	ADPRM		-7.702246452836797e-05	0.0038233658579835024	0.005408182479227923	0.0	0.0	0.0
293	ADRA1A	adrenoceptor alpha 1A	-0.007553463236819886	0.0018551663652929627	0.015234772781877771	0.0	0.0	1.0
294	ADRA1B	adrenoceptor alpha 1B	-0.00276603632835062	-0.0008391339827074715	0.009025145862004133	0.0	0.0	0.0
295	ADRA1D	adrenoceptor alpha 1D	-0.006412606462574107	-0.0034162777546727597	0.002747985211684587	0.0	0.0	0.0
296	ADRA2A	adrenoceptor alpha 2A	0.004424611268097921	0.004809655149592163	-0.0048674127844662105	0.0	0.0	0.0
297	ADRA2C	adrenoceptor alpha 2C	-0.005143821927982267	0.002373607743980508	0.0009355316026895578	0.0	0.0	0.0
298	ADRB1	adrenoceptor beta 1	-0.002157190856613073	-0.006007815624126405	-0.0033476466604946313	0.0	0.0	0.0
299	ADRB2	adrenoceptor beta 2, surface	0.0005580620601283121	0.0018733618452543494	-0.009174634968175601	0.0	0.0	0.0
300	ADRM1	adhesion regulating molecule 1	-0.0013078600380878604	0.0016608939612784328	-0.002600030630031365	0.0	0.0	0.0
301	ADSL	adenylosuccinate lyase	-0.0003102226487848214	0.0012570109683722125	0.002289739750494374	0.0	0.0	0.0
302	ADSS	adenylosuccinate synthase	0.0014412512916211074	0.001224318611144607	0.0005211931431188131	0.0	0.0	0.0
303	ADSSL1	adenylosuccinate synthase like 1	0.0013259823055951003	0.0009712706249665622	0.00474045358834275	0.0	0.0	0.0
304	ADTRP		-0.00957468391404053	0.0007859483273928397	-0.004942890642348024	0.0	0.0	0.0
305	AEBP1	AE binding protein 1	-0.0068694025599830896	0.019462534573306843	0.010577991935498021	0.0	1.0	0.0
306	AEBP2	AE binding protein 2	0.00021728192420611848	0.0058334095362242554	0.00030579510516245923	0.0	0.0	0.0
307	AES	amino-terminal enhancer of split	0.0005887282710456994	-0.001311341326906721	-0.00012692202233042485	0.0	0.0	0.0
308	AFAP1	actin filament associated protein 1	9.767643142949292e-05	0.0014959502521745484	0.0013677031260188874	0.0	0.0	0.0
309	AFAP1L1	actin filament associated protein 1-like 1	-0.006292896879942519	0.01816291874812348	-0.01049748609297307	0.0	1.0	0.0
310	AFAP1L2	actin filament associated protein 1-like 2	-0.003864143397447362	0.02169254206319237	-0.010045615188891382	0.0	1.0	0.0
311	AFDN		-0.004998299649916147	0.006514561675771448	0.007893962649492046	0.0	0.0	0.0
312	AFDN-DT		0.0007433103339050742	0.0038997399462291577	0.0036291415978227225	0.0	0.0	0.0
313	AFF1	AF4/FMR2 family, member 1	0.0016158623572675524	-0.0013112910422482956	-0.001157915903662586	0.0	0.0	0.0
314	AFF2	AF4/FMR2 family, member 2	0.007018428094671203	-0.0009305471943950983	-0.002712358700724461	0.0	0.0	0.0
315	AFF3	AF4/FMR2 family, member 3	-0.0036947975079819036	-0.001305994153588827	-0.0024646041968938077	0.0	0.0	0.0
316	AFF4	AF4/FMR2 family, member 4	0.0003485799865648436	-0.0020583036275309075	-0.00044301379128918253	0.0	0.0	0.0
317	AFG1L		-0.005732546638190745	0.006059872310762547	0.003971233482696892	0.0	0.0	0.0
318	AFG3L1P	AFG3 ATPase family gene 3-like 1 (S. cerevisiae), pseudogene	-0.0017412874363665265	-0.000162105576449163	-0.004858017814736753	0.0	0.0	0.0
319	AFG3L2	AFG3 ATPase family gene 3-like 2 (S. cerevisiae)	0.004063996552851912	-0.00932793946251072	-0.002648644665439699	0.0	0.0	0.0
320	AFMID	arylformamidase	0.002975219248580274	-0.0040800003806825726	0.0016997561151445247	0.0	0.0	0.0
321	AFTPH	aftiphilin	-0.0018299509694985228	0.0013614073282678795	-0.001814174021258301	0.0	0.0	0.0
322	AGA	aspartylglucosaminidase	-0.005618967531367492	0.002507452820822113	-0.0011353771412628841	0.0	0.0	0.0
323	AGAP1	ArfGAP with GTPase domain, ankyrin repeat and PH domain 1	0.0034489384531337266	0.004441363148027105	-0.007629359157443601	0.0	0.0	0.0
324	AGAP11	ankyrin repeat and GTPase domain Arf GTPase activating protein 11	0.0030203150483999078	0.0016548582164234373	0.0013072321273882885	0.0	0.0	0.0
325	AGAP2	ArfGAP with GTPase domain, ankyrin repeat and PH domain 2	-0.0029718485606620676	0.004517096354166902	0.0008126874043407732	0.0	0.0	0.0
326	AGAP2-AS1		-0.003245625384078926	-0.004114629742291948	-0.00016308447759298553	0.0	0.0	0.0
327	AGAP3	ArfGAP with GTPase domain, ankyrin repeat and PH domain 3	-0.00021715223034498915	0.0013093769525745166	-0.0011930865664903844	0.0	0.0	0.0
328	AGAP5		0.0029778871872074876	-0.00023132917096367134	0.0016034320788713432	0.0	0.0	0.0
329	AGBL2	ATP/GTP binding protein-like 2	-0.001101964946944722	-0.0010485879239217934	0.00021082445857080576	0.0	0.0	0.0
330	AGBL3	ATP/GTP binding protein-like 3	-0.002990326870982725	0.0012755143029888809	0.0037157370252322458	0.0	0.0	0.0
331	AGBL4	ATP/GTP binding protein-like 4	-0.0017929020145592855	-0.006584721749242274	-0.0036136470337056305	0.0	0.0	0.0
332	AGBL5	ATP/GTP binding protein-like 5	0.003273385006076572	0.0009268961415416208	0.004132945309727799	0.0	0.0	0.0
333	AGER	advanced glycosylation end product-specific receptor	0.004379074640109637	0.004156296108788026	0.00454809808778777	0.0	0.0	0.0
334	AGFG1	ArfGAP with FG repeats 1	0.0024733014294880044	0.00713310928245329	0.00016451201953786732	0.0	0.0	0.0
335	AGFG2	ArfGAP with FG repeats 2	-0.0034292931698781427	-0.011257622674419347	-0.0024970685847373365	0.0	0.0	0.0
336	AGGF1	angiogenic factor with G patch and FHA domains 1	-0.0020326131510872755	0.002822853514810519	0.0015726748894043813	0.0	0.0	0.0
337	AGK	acylglycerol kinase	0.001691611269560063	0.0010833132376093122	-0.004661630079360811	0.0	0.0	0.0
338	AGL	amylo-alpha-1, 6-glucosidase, 4-alpha-glucanotransferase	-0.002443649333040177	0.0001068280850523625	0.004162376292895414	0.0	0.0	0.0
339	AGMAT	agmatine ureohydrolase (agmatinase)	-0.008079856019589698	0.0013832720610142857	0.0013188109072070184	0.0	0.0	0.0
340	AGO1		0.0007589603914580593	-0.006575269362208642	0.0009257928870475083	0.0	0.0	0.0
341	AGO2		0.00017851028627285373	0.004044576475486714	0.009083812544594462	0.0	0.0	0.0
342	AGO3		-0.002261894614208448	-0.005252595203037074	0.003894552039017566	0.0	0.0	0.0
343	AGO4		0.005850205912109701	-0.0034245038760210844	-0.0014436949111191802	0.0	0.0	0.0
344	AGPAT1	1-acylglycerol-3-phosphate O-acyltransferase 1 (lysophosphatidic acid acyltransferase, alpha)	0.002186519645863359	-0.0021228355951952113	0.00017908544965447603	0.0	0.0	0.0
345	AGPAT3	1-acylglycerol-3-phosphate O-acyltransferase 3	-0.0027032279296763093	-0.005060255512678287	-0.004951021372849776	0.0	0.0	0.0
346	AGPAT4	1-acylglycerol-3-phosphate O-acyltransferase 4 (lysophosphatidic acid acyltransferase, delta)	0.005630637386009877	-0.0023749447277241634	0.002518250765790978	0.0	0.0	0.0
347	AGPAT4-IT1	AGPAT4 intronic transcript 1 (non-protein coding)	0.003115508094995665	-0.003054700390425146	-0.0010000112742156843	0.0	0.0	0.0
348	AGPAT5	1-acylglycerol-3-phosphate O-acyltransferase 5 (lysophosphatidic acid acyltransferase, epsilon)	0.002067560100399423	0.00274618070829002	0.0022059113673629296	0.0	0.0	0.0
349	AGPS	alkylglycerone phosphate synthase	0.0013705677473151334	-0.002736772550534038	0.004823648445018819	0.0	0.0	0.0
350	AGRN	agrin	0.007845053924632538	0.0071838731471846025	-0.011334309220839184	0.0	0.0	0.0
351	AGT	angiotensinogen (serpin peptidase inhibitor, clade A, member 8)	0.006014634294359653	-0.018852366548457733	-0.00899304232666296	0.0	1.0	0.0
352	AGTPBP1	ATP/GTP binding protein 1	0.0005240876889120222	0.0006810316749501898	-0.0008693201375775661	0.0	0.0	0.0
353	AGTRAP	angiotensin II receptor-associated protein	0.0005430388054497829	-0.008855768415198606	-0.0027457502740975584	0.0	0.0	0.0
354	AGXT	alanine-glyoxylate aminotransferase	-0.0011194921748881965	0.0006029792936784386	0.004050750376004794	0.0	0.0	0.0
355	AHCTF1	AT hook containing transcription factor 1	-0.0068108973832609	-0.0014025208052987669	0.0034112173345005217	0.0	0.0	0.0
356	AHCY	adenosylhomocysteinase	0.004791162024663748	-0.006114953209991067	-0.0010401912927846945	0.0	0.0	0.0
357	AHCYL1	adenosylhomocysteinase-like 1	-0.0043713831280094585	-0.002654413698886117	0.0028262227391691397	0.0	0.0	0.0
358	AHCYL2	adenosylhomocysteinase-like 2	0.0010188288212176289	0.020471087912914736	0.004999965821025729	0.0	1.0	0.0
359	AHDC1	AT hook, DNA binding motif, containing 1	-0.0021055074897011845	0.0033564157794252997	0.004358997647804802	0.0	0.0	0.0
360	AHI1	Abelson helper integration site 1	0.0014376000874885668	-0.005922935120705662	0.0029271899893811315	0.0	0.0	0.0
361	AHNAK	AHNAK nucleoprotein	-0.004198916874464042	0.005185578551811234	0.0019120774966171028	0.0	0.0	0.0
362	AHNAK2	AHNAK nucleoprotein 2	0.0035986324380603155	0.002343127516684806	0.01345064076401601	0.0	0.0	0.0
363	AHR	aryl hydrocarbon receptor	0.00549130567574006	-0.009719164430265811	-0.00439337571324096	0.0	0.0	0.0
364	AHRR		-0.0013918564260548842	0.00606434178106445	-0.0061884433448102585	0.0	0.0	0.0
365	AHSA1	AHA1, activator of heat shock 90kDa protein ATPase homolog 1 (yeast)	-0.0009429761506074444	0.0016616700971104044	0.0018192570271658463	0.0	0.0	0.0
366	AHSA2P		0.0004063544239940968	-0.0027087011791090067	-0.0002732029496211677	0.0	0.0	0.0
367	AHSG	alpha-2-HS-glycoprotein	-0.0007841196485159053	-0.0004235022562101777	-0.0012396144823954092	0.0	0.0	0.0
368	AIDA	axin interactor, dorsalization associated	0.0016647443836267169	-0.003148220023235548	-0.001508631671678925	0.0	0.0	0.0
369	AIF1	allograft inflammatory factor 1	-0.003068934659708497	-0.002717186236724449	-0.004784087488315538	0.0	0.0	0.0
370	AIF1L	allograft inflammatory factor 1-like	0.003614846856390491	-0.002153549228669309	-0.003053768176385461	0.0	0.0	0.0
371	AIFM1	apoptosis-inducing factor, mitochondrion-associated, 1	-0.004585849540725066	-0.002046213928907449	-0.0021066225808227743	0.0	0.0	0.0
372	AIFM2	apoptosis-inducing factor, mitochondrion-associated, 2	-0.0025738632771422553	0.0014419542284225418	-0.006818588388967448	0.0	0.0	0.0
373	AIFM3	apoptosis-inducing factor, mitochondrion-associated, 3	-0.0004577513626683315	-0.007950582322590643	0.001291457636350636	0.0	0.0	0.0
374	AIG1	androgen-induced 1	-0.002465279994248844	0.006646016396671107	0.008593850018724036	0.0	0.0	0.0
375	AIM2	absent in melanoma 2	0.01852697372832754	0.011508752571907548	0.00520115264220645	1.0	0.0	0.0
376	AIMP1	aminoacyl tRNA synthetase complex-interacting multifunctional protein 1	0.0031052672016588074	0.003164751241101385	-0.0007756896786150606	0.0	0.0	0.0
377	AIMP2	aminoacyl tRNA synthetase complex-interacting multifunctional protein 2	-0.004482962582049327	0.0003202623476970248	0.0033880733173105478	0.0	0.0	0.0
378	AIP	aryl hydrocarbon receptor interacting protein	0.0015836899178114554	0.004348394150886021	-0.00373956064522131	0.0	0.0	0.0
379	AIRE	autoimmune regulator	-0.01541266005827278	0.011396452635641862	0.028074917980715167	1.0	0.0	1.0
380	AJAP1	adherens junctions associated protein 1	0.0012328125101779977	0.004164300389989543	-0.003173083469749027	0.0	0.0	0.0
381	AJM1		0.0011206345708538637	0.0004200915805665341	-0.0002178486942510658	0.0	0.0	0.0
382	AK1	adenylate kinase 1	-0.0003831297965330423	0.0015871124201914917	0.006402533478855241	0.0	0.0	0.0
383	AK2	adenylate kinase 2	-0.0034805674850021976	-0.008317538570805163	0.003557633853234418	0.0	0.0	0.0
384	AK3	adenylate kinase 3	-0.0027052687394653933	-0.0028576944266632686	0.0018041233284105404	0.0	0.0	0.0
385	AK4		8.281388244024473e-05	-0.0007987289989249014	0.0037099642673151453	0.0	0.0	0.0
386	AK5	adenylate kinase 5	-0.003789160286781121	0.0001653492741127327	0.0014684383861072855	0.0	0.0	0.0
387	AK6		0.0008881938219936234	-0.0032511091392821057	0.004277177123439004	0.0	0.0	0.0
388	AK8		0.003445274128688009	0.004622566626587496	0.0012746549418960723	0.0	0.0	0.0
389	AK9		0.0043070688724620694	0.005652564549402623	0.0026698038457422368	0.0	0.0	0.0
390	AKAIN1		0.01138089839116645	-0.006136611631521834	0.001822736811799049	1.0	0.0	0.0
391	AKAP1	A kinase (PRKA) anchor protein 1	0.00356764492380435	-0.002855236213369205	-0.0034167771219735625	0.0	0.0	0.0
392	AKAP10	A kinase (PRKA) anchor protein 10	0.0009854547617344483	-0.0011178694397001262	-0.0011195489860550563	0.0	0.0	0.0
393	AKAP11	A kinase (PRKA) anchor protein 11	0.0004535345633660949	0.003952732977136624	0.006871086898983418	0.0	0.0	0.0
394	AKAP12	A kinase (PRKA) anchor protein 12	0.0007016533567685363	-0.00044379226772828803	0.010844875073152899	0.0	0.0	0.0
395	AKAP13	A kinase (PRKA) anchor protein 13	0.011819953341020956	-0.022647000266455906	-0.003586667038059547	1.0	1.0	0.0
396	AKAP17A		0.0006918131541986301	0.0011325809557022081	0.0015708149737528408	0.0	0.0	0.0
397	AKAP5	A kinase (PRKA) anchor protein 5	-0.00251376223105781	0.0012875256225384163	-0.0007057678977714014	0.0	0.0	0.0
398	AKAP6	A kinase (PRKA) anchor protein 6	0.00032526913358279217	-0.0026756859384671604	0.0007003460181103016	0.0	0.0	0.0
399	AKAP7	A kinase (PRKA) anchor protein 7	-0.001201257867755069	0.000528006728305646	0.008314267987356277	0.0	0.0	0.0
400	AKAP8	A kinase (PRKA) anchor protein 8	-0.009472929703106585	0.0002558138949462377	0.0022230681589016314	0.0	0.0	0.0
401	AKAP8L	A kinase (PRKA) anchor protein 8-like	-0.0036063975435326715	0.0025018856217228283	-0.0019189136207446928	0.0	0.0	0.0
402	AKAP9	A kinase (PRKA) anchor protein (yotiao) 9	0.0015786753508929387	0.000698009348597809	0.00102161093223168	0.0	0.0	0.0
403	AKIP1		-0.0012311613804174902	-0.0021717079463189305	0.0015536561768484318	0.0	0.0	0.0
404	AKIRIN1	akirin 1	0.00012310995364522284	-0.0022051907421493837	0.002200480883645972	0.0	0.0	0.0
405	AKIRIN2	akirin 2	0.0018763480027975269	0.006306282443198147	-0.005428219307701728	0.0	0.0	0.0
406	AKR1A1	aldo-keto reductase family 1, member A1 (aldehyde reductase)	-0.005955381486266594	0.0030652772243747474	0.007030294182858207	0.0	0.0	0.0
407	AKR1B1	aldo-keto reductase family 1, member B1 (aldose reductase)	0.0035458553453230667	0.004068851258287914	-0.0026242167459926986	0.0	0.0	0.0
408	AKR1C1	aldo-keto reductase family 1, member C1 (dihydrodiol dehydrogenase 1; 20-alpha (3-alpha)-hydroxysteroid dehydrogenase)	-0.0029389043261475846	-0.0021064213048732944	0.005843238376099439	0.0	0.0	0.0
409	AKR1C3	aldo-keto reductase family 1, member C3 (3-alpha hydroxysteroid dehydrogenase, type II)	-0.004992574965457963	-0.004429256452086112	-0.006281727437630039	0.0	0.0	0.0
410	AKR1C4	aldo-keto reductase family 1, member C4 (chlordecone reductase; 3-alpha hydroxysteroid dehydrogenase, type I; dihydrodiol dehydrogenase 4)	-0.002200740425576898	-0.00034210792272720033	0.0071690595502745	0.0	0.0	0.0
411	AKR1E2		-1.772643709133364e-05	0.00763966693929038	0.004802089111932803	0.0	0.0	0.0
412	AKR7A2	aldo-keto reductase family 7, member A2 (aflatoxin aldehyde reductase)	-0.0027952778341743664	-0.004825790303484477	0.0018591112264494892	0.0	0.0	0.0
413	AKR7A2P1	aldo-keto reductase family 7, member A2 pseudogene 1	0.0017716743617965966	-0.0014617096118306372	-0.0018178231656931746	0.0	0.0	0.0
414	AKR7A3	aldo-keto reductase family 7, member A3 (aflatoxin aldehyde reductase)	-0.0026747237479599582	-0.009840032482889005	0.007601297436334382	0.0	0.0	0.0
415	AKR7L	aldo-keto reductase family 7-like	-0.0015690212258554362	-0.007725750135255291	0.002652661649587364	0.0	0.0	0.0
416	AKT1	v-akt murine thymoma viral oncogene homolog 1	-0.0012957562912574074	0.0008820377696096137	-0.003901965816388379	0.0	0.0	0.0
417	AKT1S1	AKT1 substrate 1 (proline-rich)	-0.0016653021470951265	-0.0006939038041590042	0.00029338357341123617	0.0	0.0	0.0
418	AKT2	v-akt murine thymoma viral oncogene homolog 2	0.0013654031156366542	0.0011903429946822377	0.00454582298953429	0.0	0.0	0.0
419	AKT3	v-akt murine thymoma viral oncogene homolog 3 (protein kinase B, gamma)	0.00681073669425791	0.0018683136976168795	-0.0055535406352578915	0.0	0.0	0.0
420	AKTIP	AKT interacting protein	0.0019012300588587808	0.0031731470267791105	0.00018779594983830365	0.0	0.0	0.0
421	ALAD	aminolevulinate dehydratase	-0.0009623560234467948	-0.000377577112343374	-0.004682557662528746	0.0	0.0	0.0
422	ALAS1	aminolevulinate, delta-, synthase 1	-0.0007880070859360712	-0.0010683305545463107	0.0013121673215761433	0.0	0.0	0.0
423	ALAS2	aminolevulinate, delta-, synthase 2	0.0019398653383982936	-0.002537803288689846	-0.0018906654194061098	0.0	0.0	0.0
424	ALB	albumin	-0.0008636273671009819	0.004645735220143963	-0.0034102479864811424	0.0	0.0	0.0
425	ALCAM	activated leukocyte cell adhesion molecule	0.0027115190632603613	0.008248144050542229	-0.0022489118261914483	0.0	0.0	0.0
426	ALDH16A1	aldehyde dehydrogenase 16 family, member A1	0.0046395915306122765	-0.009041145975993349	-0.004251611904453792	0.0	0.0	0.0
427	ALDH18A1	aldehyde dehydrogenase 18 family, member A1	0.003952435623212858	-0.004355130232045944	0.00027719120116511883	0.0	0.0	0.0
428	ALDH1A1	aldehyde dehydrogenase 1 family, member A1	0.007209705828418319	-0.010464049672467068	-0.009708688061002321	0.0	0.0	0.0
429	ALDH1A3	aldehyde dehydrogenase 1 family, member A3	-0.005118978282354267	-0.010024142095677833	0.008117217800973629	0.0	0.0	0.0
430	ALDH1B1	aldehyde dehydrogenase 1 family, member B1	-0.0037496961993331705	-0.0023825323237738317	0.0020333861702554437	0.0	0.0	0.0
431	ALDH1L1	aldehyde dehydrogenase 1 family, member L1	-0.0011786636951898672	-0.006223200118455041	0.0007604394610154458	0.0	0.0	0.0
432	ALDH1L2	aldehyde dehydrogenase 1 family, member L2	0.00038085191598860005	0.004015072992600954	-0.0038664282559609615	0.0	0.0	0.0
433	ALDH2	aldehyde dehydrogenase 2 family (mitochondrial)	0.0011624111287128719	-0.0016374539123006735	0.0014944523204123796	0.0	0.0	0.0
434	ALDH3A2	aldehyde dehydrogenase 3 family, member A2	0.0008155297205726967	-0.011671517459718275	-0.002855285425733326	0.0	0.0	0.0
435	ALDH3B1	aldehyde dehydrogenase 3 family, member B1	-0.0004992960429514026	-0.002134773942993459	0.002617752713712064	0.0	0.0	0.0
436	ALDH4A1	aldehyde dehydrogenase 4 family, member A1	-0.0016404867007625504	-0.00898308161448387	0.0004370678275002881	0.0	0.0	0.0
437	ALDH5A1	aldehyde dehydrogenase 5 family, member A1	0.0003725027358069329	-0.0008284517053262826	-0.0006199327788219216	0.0	0.0	0.0
438	ALDH6A1	aldehyde dehydrogenase 6 family, member A1	-0.003536171415077558	-0.004174266927819613	0.0037030096661642307	0.0	0.0	0.0
439	ALDH7A1	aldehyde dehydrogenase 7 family, member A1	-0.003000822520392147	-0.011169385591476837	-0.00023081327157963797	0.0	0.0	0.0
440	ALDH8A1	aldehyde dehydrogenase 8 family, member A1	0.0004795404339810681	0.005937277554881273	0.004752200471758384	0.0	0.0	0.0
441	ALDH9A1	aldehyde dehydrogenase 9 family, member A1	0.0005532367840845435	-0.009384106108157275	-4.386721469892206e-05	0.0	0.0	0.0
442	ALDOA	aldolase A, fructose-bisphosphate	0.0022356496350932056	0.00034285650465665273	0.0032494431804292825	0.0	0.0	0.0
443	ALDOC	aldolase C, fructose-bisphosphate	0.00020364975538072312	0.00015221721059991648	0.004709269638028648	0.0	0.0	0.0
444	ALG1	asparagine-linked glycosylation 1, beta-1,4-mannosyltransferase homolog (S. cerevisiae)	-0.0022889210282995742	-0.0014795057024489106	0.006467924225925527	0.0	0.0	0.0
445	ALG10	asparagine-linked glycosylation 10, alpha-1,2-glucosyltransferase homolog (S. pombe)	0.004903160471096521	0.006428643882751065	-0.007697229110202692	0.0	0.0	0.0
446	ALG10B	asparagine-linked glycosylation 10, alpha-1,2-glucosyltransferase homolog B (yeast)	0.004359517689333683	0.011576423599181353	-0.006437978385139485	0.0	0.0	0.0
447	ALG11	asparagine-linked glycosylation 11, alpha-1,2-mannosyltransferase homolog (yeast)	-0.0020332103558138594	-0.00650644458266638	-0.004680661215195031	0.0	0.0	0.0
448	ALG12	asparagine-linked glycosylation 12, alpha-1,6-mannosyltransferase homolog (S. cerevisiae)	0.0019262693290331442	0.0023080224862192193	-0.00035686478242697665	0.0	0.0	0.0
449	ALG13	asparagine-linked glycosylation 13 homolog (S. cerevisiae)	0.00014233839743127137	0.002747758189677384	-0.002531567898811322	0.0	0.0	0.0
450	ALG14	asparagine-linked glycosylation 14 homolog (S. cerevisiae)	0.0018147177431436935	-0.0006799286523435778	0.0023070821903144008	0.0	0.0	0.0
451	ALG1L	asparagine-linked glycosylation 1-like	0.001691244517556735	-0.0006748418011276402	0.00390932925344413	0.0	0.0	0.0
452	ALG2	asparagine-linked glycosylation 2, alpha-1,3-mannosyltransferase homolog (S. cerevisiae)	0.0012907064426864743	-0.0027507341709022783	0.002651598608289764	0.0	0.0	0.0
453	ALG3	asparagine-linked glycosylation 3, alpha-1,3- mannosyltransferase homolog (S. cerevisiae)	-0.001005799220798747	0.0011135341867633312	-0.000736443769169475	0.0	0.0	0.0
454	ALG5	asparagine-linked glycosylation 5, dolichyl-phosphate beta-glucosyltransferase homolog (S. cerevisiae)	0.0019121919789810513	-0.0052681392265095765	0.0022539943605611535	0.0	0.0	0.0
455	ALG6	asparagine-linked glycosylation 6, alpha-1,3-glucosyltransferase homolog (S. cerevisiae)	0.0035711515564580774	0.003089518297710429	0.002235437238294791	0.0	0.0	0.0
456	ALG8	asparagine-linked glycosylation 8, alpha-1,3-glucosyltransferase homolog (S. cerevisiae)	0.002599794200948204	-0.005925965992596838	0.0003094454564889558	0.0	0.0	0.0
457	ALG9	asparagine-linked glycosylation 9, alpha-1,2-mannosyltransferase homolog (S. cerevisiae)	0.0012687523937908512	0.009624950997100243	0.007268837438835067	0.0	0.0	0.0
458	ALK	anaplastic lymphoma receptor tyrosine kinase	-0.0034093269873454925	0.006007613422568687	0.004026715462940204	0.0	0.0	0.0
459	ALKAL1		0.003673785443548899	0.0011956515327629807	-0.00015428271957165893	0.0	0.0	0.0
460	ALKAL2		0.009396091416776966	0.01849443029841989	0.004322224381197312	0.0	1.0	0.0
461	ALKBH1	alkB, alkylation repair homolog 1 (E. coli)	-0.00015045974356451153	-0.0017918585259045665	0.0025919911001897897	0.0	0.0	0.0
462	ALKBH2	alkB, alkylation repair homolog 2 (E. coli)	-7.743638233006448e-05	0.002455356697672326	-0.0026509555138502453	0.0	0.0	0.0
463	ALKBH3	alkB, alkylation repair homolog 3 (E. coli)	-0.0030863860996577447	0.0028925124556515077	-0.0007998215593276565	0.0	0.0	0.0
464	ALKBH4	alkB, alkylation repair homolog 4 (E. coli)	3.313824253450143e-05	0.0005429423201824179	0.000701822302065122	0.0	0.0	0.0
465	ALKBH5	alkB, alkylation repair homolog 5 (E. coli)	0.004123059898535405	-0.0024554738189619648	-0.0013321825864804609	0.0	0.0	0.0
466	ALKBH6	alkB, alkylation repair homolog 6 (E. coli)	0.00016494514155708298	0.0014528453240972843	-0.00243312711878756	0.0	0.0	0.0
467	ALKBH7	alkB, alkylation repair homolog 7 (E. coli)	-0.0029773322681487186	0.0060134124112320875	0.004070010403379531	0.0	0.0	0.0
468	ALKBH8	alkB, alkylation repair homolog 8 (E. coli)	-0.0017527104223961755	0.0007136937952912077	0.004002562151697291	0.0	0.0	0.0
469	ALMS1	Alstrom syndrome 1	-4.612925064237936e-05	-0.003088217172917447	0.0005315426513614525	0.0	0.0	0.0
470	ALMS1P1		-0.0021338173827738184	-0.0017574961475497579	0.006425728698102991	0.0	0.0	0.0
471	ALOX12B	arachidonate 12-lipoxygenase, 12R type	-0.001195777058221045	-0.003614096814157435	-0.0004928585197690673	0.0	0.0	0.0
472	ALOX12P2	arachidonate 12-lipoxygenase pseudogene 2	0.0009449049018343501	0.010135526931806683	-0.0015189860805703524	0.0	0.0	0.0
473	ALOX15B	arachidonate 15-lipoxygenase, type B	-0.0034730692244435207	0.006895985774363785	-0.0037660085516489084	0.0	0.0	0.0
474	ALOX5	arachidonate 5-lipoxygenase	0.0007360530219280657	-0.004962236753347101	-0.007955268982856686	0.0	0.0	0.0
475	ALOX5AP	arachidonate 5-lipoxygenase-activating protein	0.0002332216001423073	-0.004566406209044366	-0.0019279489864195707	0.0	0.0	0.0
476	ALOXE3	arachidonate lipoxygenase 3	0.004703630480720774	0.0003127573620211495	-0.004569125955360097	0.0	0.0	0.0
477	ALPK1	alpha-kinase 1	0.0008459337300282534	-0.009442254692717686	-0.008518265480593831	0.0	0.0	0.0
478	ALPL	alkaline phosphatase, liver/bone/kidney	7.405271998501195e-05	0.005890198812049321	-0.017010223009208333	0.0	0.0	1.0
479	ALPP	alkaline phosphatase, placental	-0.0001039024353424963	-0.00011123566877750202	0.0015092287571220092	0.0	0.0	0.0
480	ALPPL2	alkaline phosphatase, placental-like 2	-0.0026053287927459362	-0.0033643866765601955	-0.0010227655569627718	0.0	0.0	0.0
481	ALS2	amyotrophic lateral sclerosis 2 (juvenile)	0.001429824995326308	-0.0034627746081491986	-0.0031958465196563982	0.0	0.0	0.0
482	ALS2CL	ALS2 C-terminal like	-0.00543987569252883	0.005677207069497516	-0.0036935928401550682	0.0	0.0	0.0
483	ALS2CR12	amyotrophic lateral sclerosis 2 (juvenile) chromosome region, candidate 12	-0.0021623005481596954	-0.003034428237191816	0.010024647122767306	0.0	0.0	0.0
484	ALX3	ALX homeobox 3	0.0011063669266827445	-0.011655151595917807	0.00878597079002026	0.0	0.0	0.0
485	ALYREF		0.0007122520509625888	-0.0018138188780838249	-0.0006397125103492309	0.0	0.0	0.0
486	AMACR	alpha-methylacyl-CoA racemase	0.0015833713523867806	-0.013139729788651437	-0.008662703830521673	0.0	0.0	0.0
487	AMBRA1	autophagy/beclin-1 regulator 1	0.002906847191238629	-0.004370986345948895	-0.000462864281200126	0.0	0.0	0.0
488	AMD1	adenosylmethionine decarboxylase 1	0.0036576571133721536	-0.0017099069607283753	0.005226502164971739	0.0	0.0	0.0
489	AMDHD1	amidohydrolase domain containing 1	-0.02494209563051198	0.04356668830107409	0.01010066389565032	1.0	1.0	0.0
490	AMDHD2	amidohydrolase domain containing 2	0.00011107282947058785	0.0017432089005015772	-0.002198115308754635	0.0	0.0	0.0
491	AMER1		-0.002227159330125663	0.0013384157704276508	0.0027527959278853434	0.0	0.0	0.0
492	AMER2		-0.0031538040816481427	-0.0006029859332749318	-0.0002416580889695371	0.0	0.0	0.0
493	AMER3		-0.0024062542869135606	0.0022324519949022334	-0.0010854463554832083	0.0	0.0	0.0
494	AMFR	autocrine motility factor receptor, E3 ubiquitin protein ligase	-0.00185159614598414	0.0027626232516313777	0.002880799141719701	0.0	0.0	0.0
495	AMH	anti-Mullerian hormone	-0.0006086821545780742	-0.0012126905648500144	-0.0011107147570380308	0.0	0.0	0.0
496	AMIGO1	adhesion molecule with Ig-like domain 1	0.00086244495338102	0.0003585788657442658	-0.009651305019165907	0.0	0.0	0.0
497	AMIGO2	adhesion molecule with Ig-like domain 2	-0.005158680499735932	0.01897828135348056	-0.002588800943047558	0.0	1.0	0.0
498	AMIGO3	adhesion molecule with Ig-like domain 3	0.0015230445256036677	-0.006937858643115278	-0.0022791736235046084	0.0	0.0	0.0
499	AMMECR1	Alport syndrome, mental retardation, midface hypoplasia and elliptocytosis chromosomal region gene 1	-0.004371320142651751	0.0008898459501906876	0.00044691356165749326	0.0	0.0	0.0
500	AMMECR1L	AMME chromosomal region gene 1-like	-0.0015243953795029453	0.0007965969835131825	-0.0033133210566300485	0.0	0.0	0.0
501	AMN	amnionless homolog (mouse)	0.002015009729502619	0.002417225780925646	-0.0004206983798890734	0.0	0.0	0.0
502	AMN1	antagonist of mitotic exit network 1 homolog (S. cerevisiae)	5.5523664540683905e-05	-0.004327871143881591	0.00020243277724898978	0.0	0.0	0.0
503	AMOT	angiomotin	-0.004044204575164011	0.003096848988602482	-0.0006802860871025077	0.0	0.0	0.0
504	AMOTL1	angiomotin like 1	-0.002664754798325946	0.0012985827691912775	0.006429275687599237	0.0	0.0	0.0
505	AMOTL2	angiomotin like 2	0.003213572845382042	0.0013412753931340558	-0.0040089272923152924	0.0	0.0	0.0
506	AMPD2	adenosine monophosphate deaminase 2	0.0034167320128958446	0.005333847170040974	0.0021709022313555126	0.0	0.0	0.0
507	AMPD3	adenosine monophosphate deaminase 3	-0.002715006559135646	0.003473744707025586	0.0010656311270065906	0.0	0.0	0.0
508	AMPH	amphiphysin	1.9139432588006263e-05	-0.002163624120226567	-0.0002343759012829261	0.0	0.0	0.0
509	AMT	aminomethyltransferase	0.001360426863962162	3.460348570590499e-05	-0.006799873321716733	0.0	0.0	0.0
510	AMY2A	amylase, alpha 2A (pancreatic)	0.0005629243823088875	-0.0017857721354896277	-0.001106235359261954	0.0	0.0	0.0
511	AMZ1	archaelysin family metallopeptidase 1	-0.004784618817094594	-0.0029493284812020957	-0.0027126793125980884	0.0	0.0	0.0
512	AMZ2	archaelysin family metallopeptidase 2	0.0012872758452121755	0.0005484662920180487	0.0017776866672107338	0.0	0.0	0.0
513	AMZ2P1	archaelysin family metallopeptidase 2 pseudogene 1	0.0016766811638414358	-0.006095785096201952	-0.00260209840313146	0.0	0.0	0.0
514	ANAPC1	anaphase promoting complex subunit 1	-0.004412479199124393	0.0019841718548291604	-0.00450132781591722	0.0	0.0	0.0
515	ANAPC10	anaphase promoting complex subunit 10	0.0006318516256845763	-0.0009636966727196261	0.006337397020444473	0.0	0.0	0.0
516	ANAPC11	anaphase promoting complex subunit 11	-0.003357402607258947	0.004843740372651154	0.0014165019519039308	0.0	0.0	0.0
517	ANAPC13	anaphase promoting complex subunit 13	0.004955183993705735	-0.0028430283381188494	0.0009511844614215632	0.0	0.0	0.0
518	ANAPC15		-0.002330937275680638	0.0026799093046832746	-0.007413731661442711	0.0	0.0	0.0
519	ANAPC16		0.00012161067524041422	-0.006570731862522858	0.0010417829053825664	0.0	0.0	0.0
520	ANAPC2	anaphase promoting complex subunit 2	-0.006160811247466938	0.0005621592213661301	0.004032177391642565	0.0	0.0	0.0
521	ANAPC4	anaphase promoting complex subunit 4	0.0023323163980232572	0.00500318411785536	-0.0036521744512741845	0.0	0.0	0.0
522	ANAPC5	anaphase promoting complex subunit 5	-0.0019027940308160938	-0.002564845684369135	-0.0037162092760808555	0.0	0.0	0.0
523	ANAPC7	anaphase promoting complex subunit 7	-0.0014802159903767667	-0.0037708112386778377	0.0009644428809519252	0.0	0.0	0.0
524	ANG	angiogenin, ribonuclease, RNase A family, 5	-0.001715729973748727	-0.004451966856198288	0.003507388604821882	0.0	0.0	0.0
525	ANGEL1	angel homolog 1 (Drosophila)	-0.004643295636528041	0.0018203352383549458	-0.0007580607960133003	0.0	0.0	0.0
526	ANGEL2	angel homolog 2 (Drosophila)	0.001233141471751118	-0.0009737112393402225	-0.0007872415741190097	0.0	0.0	0.0
527	ANGPT1	angiopoietin 1	-0.0020666464504175185	0.013529290378384868	0.0038013940712556754	0.0	0.0	0.0
528	ANGPT2	angiopoietin 2	-0.003692120748843107	0.0020155946647457063	-0.009954350247740131	0.0	0.0	0.0
529	ANGPT4	angiopoietin 4	0.0031907048165451856	-0.005327140534904906	-0.0006603151239217035	0.0	0.0	0.0
530	ANGPTL2	angiopoietin-like 2	-0.0008530064025134398	0.003174623368707932	-0.0012638883809254675	0.0	0.0	0.0
531	ANGPTL4	angiopoietin-like 4	-0.0030420229957818746	-0.0015727232848682562	-0.004817642452872523	0.0	0.0	0.0
532	ANGPTL6	angiopoietin-like 6	-0.0016577354340706787	0.004864066465242843	-0.0032789907635982123	0.0	0.0	0.0
533	ANHX		-0.0030518808392164024	-0.003923883441512248	-0.0013645940413222232	0.0	0.0	0.0
534	ANK1	ankyrin 1, erythrocytic	0.0038460473316582985	0.002083042178149183	-0.00018495876985468872	0.0	0.0	0.0
535	ANK2	ankyrin 2, neuronal	0.003208082795825041	0.0011285421113251164	0.003321093278599927	0.0	0.0	0.0
536	ANK3	ankyrin 3, node of Ranvier (ankyrin G)	-0.007495327839120171	0.005334406178834841	-0.005791910881564307	0.0	0.0	0.0
537	ANKAR	ankyrin and armadillo repeat containing	-0.0010450012429376447	-0.003436096231065434	0.0022289728206132406	0.0	0.0	0.0
538	ANKDD1A	ankyrin repeat and death domain containing 1A	0.004666125181536591	0.008192754677040415	0.010870711847533061	0.0	0.0	0.0
539	ANKFY1	ankyrin repeat and FYVE domain containing 1	-8.894337134845602e-05	-0.004382899980331244	0.0010167408293727536	0.0	0.0	0.0
540	ANKH	ankylosis, progressive homolog (mouse)	-0.003694514358490901	0.002635967893705952	0.0048453281737648474	0.0	0.0	0.0
541	ANKHD1	ankyrin repeat and KH domain containing 1	-0.002482528523441773	0.0031424732885438223	-0.0026675500211351634	0.0	0.0	0.0
542	ANKIB1	ankyrin repeat and IBR domain containing 1	0.000817248852442341	0.0007577649591673754	0.0015554658100140303	0.0	0.0	0.0
543	ANKK1	ankyrin repeat and kinase domain containing 1	0.001455393888325578	0.003568497723057138	0.0004590386713483012	0.0	0.0	0.0
544	ANKLE2	ankyrin repeat and LEM domain containing 2	-0.003564581361689188	0.014295833764626046	-0.0027593140030895353	0.0	0.0	0.0
545	ANKMY2	ankyrin repeat and MYND domain containing 2	0.0015303278435086416	-0.0009632892328080541	-0.004766283969578093	0.0	0.0	0.0
546	ANKRA2	ankyrin repeat, family A (RFXANK-like), 2	0.0003736318276952211	0.0026495286123353534	-0.00404444756121391	0.0	0.0	0.0
547	ANKRD10	ankyrin repeat domain 10	0.0016252168930141384	0.0023071856233714398	-0.0017495287099527337	0.0	0.0	0.0
548	ANKRD11	ankyrin repeat domain 11	0.0021799226526380143	0.0029416258851074906	-0.0021808888977133383	0.0	0.0	0.0
549	ANKRD12	ankyrin repeat domain 12	-0.002674942023670019	0.004392189572632389	-0.004710100908201042	0.0	0.0	0.0
550	ANKRD13A	ankyrin repeat domain 13A	0.0017455956740046836	-0.002656335310620937	-0.0008690401478359464	0.0	0.0	0.0
551	ANKRD13B	ankyrin repeat domain 13B	-0.00379284782390609	0.0012763501207857268	0.002432802808819288	0.0	0.0	0.0
552	ANKRD13C	ankyrin repeat domain 13C	-0.0009554303375289645	0.012637039119998437	-0.002613368929306009	0.0	0.0	0.0
553	ANKRD13D	ankyrin repeat domain 13 family, member D	-0.0029102944013465687	3.7319876896191036e-05	0.0004504604018365948	0.0	0.0	0.0
554	ANKRD16	ankyrin repeat domain 16	0.009100032623166993	-0.003395679201755787	0.003798541637369052	0.0	0.0	0.0
555	ANKRD17	ankyrin repeat domain 17	0.0008067055971070654	0.001243084821565969	-0.002631086326194406	0.0	0.0	0.0
556	ANKRD18A	ankyrin repeat domain 18A	0.0024715918069565636	0.004649659117635263	0.011191172785918264	0.0	0.0	0.0
557	ANKRD18B	ankyrin repeat domain 18B	0.006707096535414318	0.009517329624749687	0.005957326011425618	0.0	0.0	0.0
558	ANKRD18CP		0.0014470127641033963	0.00601706245777423	0.007355427497905288	0.0	0.0	0.0
559	ANKRD18DP		-0.008092486618315983	0.021848422916662953	0.014017804523355312	0.0	1.0	1.0
560	ANKRD19P	ankyrin repeat domain 19, pseudogene	-0.0034204606085704962	0.010079427880989134	0.00295981097544611	0.0	0.0	0.0
561	ANKRD2	ankyrin repeat domain 2 (stretch responsive muscle)	-0.0004334816165730434	-0.0029706623010132185	4.270143272897269e-05	0.0	0.0	0.0
562	ANKRD20A11P		0.004687604706860771	-0.01349195574884924	-0.007014045045987893	0.0	0.0	0.0
563	ANKRD20A12P	ankyrin repeat domain 20 family, member A12, pseudogene	-0.0017218563704666057	-0.0013732533297979273	0.0077080089608428685	0.0	0.0	0.0
564	ANKRD20A4-ANKRD20A20P		-0.004642585405181272	5.3170170339688705e-05	0.008692597744216931	0.0	0.0	0.0
565	ANKRD20A5P	ankyrin repeat domain 20 family, member A5, pseudogene	0.005990555741698536	-0.015064603282333732	-0.009270927045624038	0.0	0.0	0.0
566	ANKRD20A8P	ankyrin repeat domain 20 family, member A8, pseudogene	-0.007478918179248623	0.0003899746751043257	0.011628183734734275	0.0	0.0	0.0
567	ANKRD20A9P	ankyrin repeat domain 20 family, member A9, pseudogene	-0.0026060535423250712	-0.0031913620889594584	0.006655939796171899	0.0	0.0	0.0
568	ANKRD23	ankyrin repeat domain 23	0.0035130720013415643	0.0013339124788173092	-0.004395011203340031	0.0	0.0	0.0
569	ANKRD24	ankyrin repeat domain 24	-0.0003049851806703615	-0.0014783696005387893	0.0021294346259608664	0.0	0.0	0.0
570	ANKRD26	ankyrin repeat domain 26	0.00042064523323466073	-0.0024375430588201713	0.0034537668246210724	0.0	0.0	0.0
571	ANKRD27	ankyrin repeat domain 27 (VPS9 domain)	-0.007251796898324914	0.0030219966688746986	0.012730943268090794	0.0	0.0	0.0
572	ANKRD28	ankyrin repeat domain 28	-0.007183096615736195	0.000651670576706868	-0.0025116082775977714	0.0	0.0	0.0
573	ANKRD29	ankyrin repeat domain 29	-0.0009092956328683563	-0.003056468537645143	0.007042729051096086	0.0	0.0	0.0
574	ANKRD30B		-0.002282221144222541	0.003959528119959742	-0.00565558923104891	0.0	0.0	0.0
575	ANKRD30BP2	ankyrin repeat domain 30B pseudogene 2	-0.003187027712006262	-0.0006720002985612715	-0.004316541491466683	0.0	0.0	0.0
576	ANKRD33	ankyrin repeat domain 33	-0.0024853029936783367	0.0007129621104670063	-0.004041353358752026	0.0	0.0	0.0
577	ANKRD33B	ankyrin repeat domain 33B	-0.0016835111038579278	-0.005886653199119244	-0.0005389885744535626	0.0	0.0	0.0
578	ANKRD34A	ankyrin repeat domain 34A	-0.00012912036732229686	-0.0017394912485155865	-0.003758347305764489	0.0	0.0	0.0
579	ANKRD34C	ankyrin repeat domain 34C	-0.0066946303874142535	0.0010897935263833292	0.004205520450208581	0.0	0.0	0.0
580	ANKRD35	ankyrin repeat domain 35	-0.0022409020509353084	0.009206204375406504	0.0019876743612707317	0.0	0.0	0.0
581	ANKRD36B	ankyrin repeat domain 36B	-0.000969996253518243	0.0010240798895081835	-0.0028249274753894557	0.0	0.0	0.0
582	ANKRD36BP1		0.003204648787779116	0.001874323839532095	-0.003287119742494178	0.0	0.0	0.0
583	ANKRD36BP2	ankyrin repeat domain 36B pseudogene 2	0.00015363929768957754	0.0004045251177953479	0.0012274507476114694	0.0	0.0	0.0
584	ANKRD36C	ankyrin repeat domain 36C	-0.0008714580737707745	0.0015078136685590174	0.005227620159195775	0.0	0.0	0.0
585	ANKRD37	ankyrin repeat domain 37	-3.898651370577797e-05	-0.0064164526740298905	0.013669977805309902	0.0	0.0	1.0
586	ANKRD39	ankyrin repeat domain 39	0.002929009809944126	-0.003580690656490398	0.0035397140474027738	0.0	0.0	0.0
587	ANKRD40	ankyrin repeat domain 40	0.0015873623262765383	-0.0016213666804791227	-0.006175356710496486	0.0	0.0	0.0
588	ANKRD42	ankyrin repeat domain 42	0.00037406362217043973	-0.0024673839578583196	0.007451728063523774	0.0	0.0	0.0
589	ANKRD44	ankyrin repeat domain 44	0.0008588148015708785	0.009247495658376351	0.002159477056832444	0.0	0.0	0.0
590	ANKRD45	ankyrin repeat domain 45	0.0021239887082358214	0.003177219622263661	0.004317100461521882	0.0	0.0	0.0
591	ANKRD46	ankyrin repeat domain 46	0.005374832541019696	-0.0003169873163837402	-0.0003905114407180433	0.0	0.0	0.0
592	ANKRD49	ankyrin repeat domain 49	0.002062019295410818	-0.0035132718836557233	-0.007752900013424134	0.0	0.0	0.0
593	ANKRD50	ankyrin repeat domain 50	0.004499777746847503	0.009195831267412644	0.0001257028142121262	0.0	0.0	0.0
594	ANKRD52	ankyrin repeat domain 52	-0.0010440542923462032	7.768735430565199e-05	-0.0008171422441810804	0.0	0.0	0.0
595	ANKRD53	ankyrin repeat domain 53	0.002488884640832677	-0.001264214816604613	-0.00017616541659866338	0.0	0.0	0.0
596	ANKRD54	ankyrin repeat domain 54	-0.0021604738104415654	0.007386962216136217	0.002376449924607383	0.0	0.0	0.0
597	ANKRD6	ankyrin repeat domain 6	-0.0013344462852584952	0.010947752330226114	-0.0047808230935228345	0.0	0.0	0.0
598	ANKRD65	ankyrin repeat domain 65	0.007687365405826218	-0.00803988022991144	-0.017756256606386075	0.0	0.0	1.0
599	ANKRD9	ankyrin repeat domain 9	0.0015464861487130867	-0.005771748173799569	0.0031476165291856786	0.0	0.0	0.0
600	ANKS1A	ankyrin repeat and sterile alpha motif domain containing 1A	0.006305734982151226	0.0013821191790553361	0.006177211012169736	0.0	0.0	0.0
601	ANKS1B	ankyrin repeat and sterile alpha motif domain containing 1B	-0.002866357434732977	-0.004343668284280617	-0.0007941990365567695	0.0	0.0	0.0
602	ANKS3	ankyrin repeat and sterile alpha motif domain containing 3	-0.0012760569950726144	-0.005537309789939327	0.008557279964855566	0.0	0.0	0.0
603	ANKS6	ankyrin repeat and sterile alpha motif domain containing 6	-0.0013480309475937097	-0.002731879421600699	0.007241622188463784	0.0	0.0	0.0
604	ANKZF1	ankyrin repeat and zinc finger domain containing 1	-0.0018908060529258751	0.002635934158841325	0.0026442026380662873	0.0	0.0	0.0
605	ANLN	anillin, actin binding protein	0.0019555983792028044	0.0024908722618313785	-0.0015338121714048446	0.0	0.0	0.0
606	ANO10	anoctamin 10	0.0025053476948619854	0.009352823613258907	-0.0032221353020381446	0.0	0.0	0.0
607	ANO2	anoctamin 2	-0.004396727688146206	0.008313274588837094	0.00012674677922999862	0.0	0.0	0.0
608	ANO3	anoctamin 3	-0.00431430202553362	1.7491423098777055e-05	-0.007627644531781775	0.0	0.0	0.0
609	ANO4	mucin 15, cell surface associated	-0.0017851156678519256	0.003533738022894133	0.002907794357684394	0.0	0.0	0.0
610	ANO5	anoctamin 5	-0.002308956538009284	-0.006709665292194265	-0.00016961031050054137	0.0	0.0	0.0
611	ANO6	anoctamin 6	0.0006716527497728281	-0.003519678200277063	-0.002967401792440108	0.0	0.0	0.0
612	ANO7	anoctamin 7	-0.003876606757995771	0.009112751271926865	0.008452216101750405	0.0	0.0	0.0
613	ANO8	anoctamin 8	-0.00043696018502859934	-0.004853757231352287	-0.0005987502581189428	0.0	0.0	0.0
614	ANOS1		0.005897176048390869	0.009253253107478656	0.0010542608016838144	0.0	0.0	0.0
615	ANP32A	acidic (leucine-rich) nuclear phosphoprotein 32 family, member A	0.002447159302885683	-0.001964448639730848	0.0013972782911426315	0.0	0.0	0.0
616	ANP32A-IT1	ANP32A intronic transcript 1 (non-protein coding)	0.0003007163136784872	-0.00047778834867843664	0.006607896865388412	0.0	0.0	0.0
617	ANP32AP1	acidic (leucine-rich) nuclear phosphoprotein 32 family, member A pseudogene 1	0.0014473231835864452	-0.006132430055933173	0.0021437525998262543	0.0	0.0	0.0
618	ANP32B	acidic (leucine-rich) nuclear phosphoprotein 32 family, member B	0.0035398239730827412	-0.009645925524099071	-0.0004962190410784609	0.0	0.0	0.0
619	ANP32C	acidic (leucine-rich) nuclear phosphoprotein 32 family, member C	0.0012083157635277941	-0.0016353719733324971	-0.0024371334840287244	0.0	0.0	0.0
620	ANP32D	acidic (leucine-rich) nuclear phosphoprotein 32 family, member D	0.00495006046931787	-0.008300237391774557	-0.0017821712388017949	0.0	0.0	0.0
621	ANP32E	acidic (leucine-rich) nuclear phosphoprotein 32 family, member E	0.0007121676356737737	-0.001527870795275159	0.0010255530754077874	0.0	0.0	0.0
622	ANTXR1	anthrax toxin receptor 1	0.0027358822064833745	-0.016132774385122867	-0.005309873599312608	0.0	1.0	0.0
623	ANTXR2	anthrax toxin receptor 2	-0.00494891214088816	0.008472385966207335	0.0015207539373287273	0.0	0.0	0.0
624	ANXA1	annexin A1	-0.00028764662675835693	0.0066916296043743545	-0.006371732229543307	0.0	0.0	0.0
625	ANXA11	annexin A11	-0.0010455830993524526	-0.0030316398306840494	-0.003261655487346727	0.0	0.0	0.0
626	ANXA2	annexin A2	-0.0003350486740060384	-0.00330580829054362	-0.0009436513425528285	0.0	0.0	0.0
627	ANXA2P1	annexin A2 pseudogene 1	0.001163889091955572	-0.004779475851285062	-0.00040661467610955964	0.0	0.0	0.0
628	ANXA2R	annexin A2 receptor	0.0017079692775347822	0.0013215502288154478	0.001522712694348229	0.0	0.0	0.0
629	ANXA3	annexin A3	-0.0003184129854076226	0.0008427829380327047	0.00201711359161326	0.0	0.0	0.0
630	ANXA4	annexin A4	-0.009168287341896595	-0.001605170216637623	0.010149803322894294	0.0	0.0	0.0
631	ANXA5	annexin A5	-0.0001624104875845721	-0.0016496023876914384	0.005410506769905695	0.0	0.0	0.0
632	ANXA6	annexin A6	0.0015184383148358826	-0.014339098812461305	-0.0027033343562905218	0.0	0.0	0.0
633	ANXA7	annexin A7	0.0026474751191125512	0.002764751702167538	-0.0029030814032095596	0.0	0.0	0.0
634	AOAH	acyloxyacyl hydrolase (neutrophil)	-0.0019183510432301486	-0.0016241947741728376	0.0020539862043783344	0.0	0.0	0.0
635	AOC2	amine oxidase, copper containing 2 (retina-specific)	-0.0023094076543814126	0.0021689832624840017	0.0024426294412376844	0.0	0.0	0.0
636	AOC3	amine oxidase, copper containing 3 (vascular adhesion protein 1)	0.00020567834384736523	0.0009303027546669813	-0.0006704731165705707	0.0	0.0	0.0
637	AP1AR		0.0008705819261934475	0.002185090622003438	-0.0063970618734296	0.0	0.0	0.0
638	AP1B1	adaptor-related protein complex 1, beta 1 subunit	-0.0016032757450198973	-0.0005828491818297003	0.004866996738716494	0.0	0.0	0.0
639	AP1G1	adaptor-related protein complex 1, gamma 1 subunit	0.0025922578978724038	0.0036114420707109565	0.0018468487592501494	0.0	0.0	0.0
640	AP1G2	adaptor-related protein complex 1, gamma 2 subunit	0.001694677490148718	-0.0026043274077417354	-0.0051368060808876185	0.0	0.0	0.0
641	AP1M1	adaptor-related protein complex 1, mu 1 subunit	-0.0023094209524557314	-0.000883281032069238	-0.005170910071190387	0.0	0.0	0.0
642	AP1S1	adaptor-related protein complex 1, sigma 1 subunit	-0.002007240723122484	-0.004978796982749322	0.0033975594849155076	0.0	0.0	0.0
643	AP1S2	adaptor-related protein complex 1, sigma 2 subunit	0.009167883808923746	-0.008586772150953829	-0.005034371055284773	0.0	0.0	0.0
644	AP1S3	adaptor-related protein complex 1, sigma 3 subunit	0.0005256012019699259	-8.918285760683249e-06	-0.0028434371831295843	0.0	0.0	0.0
645	AP2A1	adaptor-related protein complex 2, alpha 1 subunit	-0.0019082574261708412	-0.0006314058590989615	-0.008630827172791053	0.0	0.0	0.0
646	AP2A2	adaptor-related protein complex 2, alpha 2 subunit	-0.001443262450967409	-0.007417107855179279	-0.0031693735043976795	0.0	0.0	0.0
647	AP2B1	adaptor-related protein complex 2, beta 1 subunit	0.004238955026884582	-0.0060823358863444634	-0.006202824007992559	0.0	0.0	0.0
648	AP2M1	adaptor-related protein complex 2, mu 1 subunit	-0.00012608991461085517	-0.0003775496630948434	0.0013933719222280808	0.0	0.0	0.0
649	AP2S1	adaptor-related protein complex 2, sigma 1 subunit	3.6605193004518284e-05	-0.0023401143987671503	0.0008213832701610209	0.0	0.0	0.0
650	AP3B1	adaptor-related protein complex 3, beta 1 subunit	-0.00017989032860925812	-0.0036720953622136317	-0.003595169549384303	0.0	0.0	0.0
651	AP3B2	adaptor-related protein complex 3, beta 2 subunit	0.0027509455537120244	-0.0011805009878493866	-0.003943442660670652	0.0	0.0	0.0
652	AP3D1	adaptor-related protein complex 3, delta 1 subunit	0.004179761926450863	-0.00194760721698448	0.0032155406441810403	0.0	0.0	0.0
653	AP3M1	adaptor-related protein complex 3, mu 1 subunit	0.00018191912881157816	0.006701727257465367	-0.005758013170363196	0.0	0.0	0.0
654	AP3M2	adaptor-related protein complex 3, mu 2 subunit	0.002025798393438483	0.006948851548681477	-0.004936881490053133	0.0	0.0	0.0
655	AP3S1	adaptor-related protein complex 3, sigma 1 subunit	-0.0009830889026340465	0.0032137380657771344	-0.003924630579321248	0.0	0.0	0.0
656	AP4B1	adaptor-related protein complex 4, beta 1 subunit	0.0004816452092826893	0.0017486985751155603	-7.975290998679576e-05	0.0	0.0	0.0
657	AP4E1	adaptor-related protein complex 4, epsilon 1 subunit	-0.00028571420146532257	0.0019921548621709456	0.0050967189380992355	0.0	0.0	0.0
658	AP4M1	adaptor-related protein complex 4, mu 1 subunit	-0.0030369117825933896	0.002955784699741241	-0.000768641755173573	0.0	0.0	0.0
659	AP4S1	adaptor-related protein complex 4, sigma 1 subunit	0.0012513553633017043	5.613549200373215e-05	0.003973126749318937	0.0	0.0	0.0
660	AP5B1	adaptor-related protein complex 5, beta 1 subunit	0.0027676098534410555	-0.00778989112929054	-0.0003292601729558025	0.0	0.0	0.0
661	AP5M1		0.003778031902012908	-0.008277438152764712	-0.0019288715513777338	0.0	0.0	0.0
662	AP5S1		-0.0008872752683401297	0.0007843961891980163	-0.004023423095046663	0.0	0.0	0.0
663	AP5Z1	adaptor-related protein complex 5, zeta 1 subunit	-0.0007668587181635994	0.0003134751160204167	0.002329561256677425	0.0	0.0	0.0
664	APAF1	apoptotic peptidase activating factor 1	-0.0014812075446920983	0.0026484157156195483	-0.008071233444119436	0.0	0.0	0.0
665	APBA1	amyloid beta (A4) precursor protein-binding, family A, member 1	0.0029690065387714378	-0.005296342381915093	-0.006361475183753599	0.0	0.0	0.0
666	APBA2	amyloid beta (A4) precursor protein-binding, family A, member 2	-0.0006815380691879303	-0.0023311325643502337	-0.0001796658928775348	0.0	0.0	0.0
667	APBA3	amyloid beta (A4) precursor protein-binding, family A, member 3	-0.0004562434047617279	-0.006019373652649186	0.0048436319990865844	0.0	0.0	0.0
668	APBB1	amyloid beta (A4) precursor protein-binding, family B, member 1 (Fe65)	-0.000854694093529109	0.003313324618453774	0.0005634244762269593	0.0	0.0	0.0
669	APBB1IP	amyloid beta (A4) precursor protein-binding, family B, member 1 interacting protein	0.000575523196735706	-0.0029144508899979224	-0.007628201837944071	0.0	0.0	0.0
670	APBB2	amyloid beta (A4) precursor protein-binding, family B, member 2	-0.0012044090470272424	0.002186603683187155	-0.0005016809318390146	0.0	0.0	0.0
671	APBB3	amyloid beta (A4) precursor protein-binding, family B, member 3	-0.0011244787661972549	-0.000855901078377334	-0.0030338554599393395	0.0	0.0	0.0
672	APC	adenomatous polyposis coli	0.003457762079228772	0.0016670916753744448	-0.009938327965177594	0.0	0.0	0.0
673	APC2	adenomatosis polyposis coli 2	-0.0026027599094590294	0.004903830198240157	0.011485792038312964	0.0	0.0	0.0
674	APCDD1	adenomatosis polyposis coli down-regulated 1	0.0023154473754117247	-0.0002906501076790618	-0.0038934593596596564	0.0	0.0	0.0
675	APCDD1L	adenomatosis polyposis coli down-regulated 1-like	0.0022245017232872762	0.0007502861147853337	-0.0007906477494254546	0.0	0.0	0.0
676	APCS	amyloid P component, serum	-0.0017308780764906213	-0.0005754319176489399	-0.002043048014191196	0.0	0.0	0.0
677	APEH	N-acylaminoacyl-peptide hydrolase	-0.0016868518517739557	-0.004529734625668918	0.00137566841907383	0.0	0.0	0.0
678	APEX1	APEX nuclease (multifunctional DNA repair enzyme) 1	-0.00033091682070150773	-0.0007718785835906265	-0.0027609225784478207	0.0	0.0	0.0
679	APEX2	APEX nuclease (apurinic/apyrimidinic endonuclease) 2	0.0027475030581087063	0.0033456139333905635	6.1582420767959775e-06	0.0	0.0	0.0
680	APH1A	anterior pharynx defective 1 homolog A (C. elegans)	-0.006018039079617881	-0.0021855452779573617	0.0008689089789377126	0.0	0.0	0.0
681	APH1B	anterior pharynx defective 1 homolog B (C. elegans)	0.00046794492172371827	-0.00013899229409906693	0.00808440323028213	0.0	0.0	0.0
682	API5		0.0009483216447736199	-0.002337842090430906	-0.0024970212989924006	0.0	0.0	0.0
683	APIP	APAF1 interacting protein	0.0018371998943217845	-0.0005255934174029329	0.004423751165450302	0.0	0.0	0.0
684	APLN	apelin	1.4849843742608271e-05	0.007036516782642997	0.004128554061698879	0.0	0.0	0.0
685	APLNR	apelin receptor	-0.006446336585523894	0.012369575530263204	0.009415722892103098	0.0	0.0	0.0
686	APLP1	amyloid beta (A4) precursor-like protein 1	0.00475706713101823	0.0016355025195866702	0.0018686712167613308	0.0	0.0	0.0
687	APLP2	amyloid beta (A4) precursor-like protein 2	-0.008446628943848495	-0.0033028963712151108	-0.002735972503011645	0.0	0.0	0.0
688	APMAP		-0.002817181719789696	-0.015595992080894109	-0.001973554969335622	0.0	1.0	0.0
689	APOA1	apolipoprotein A-I	-0.0010093287880148325	0.002106744403057208	0.0018671046543886857	0.0	0.0	0.0
690	APOC1	apolipoprotein C-I	-0.003704873457172678	-0.010178764326926742	-0.01162593661901011	0.0	0.0	0.0
691	APOD	apolipoprotein D	0.0024629302336629565	-0.0040587170684455946	-0.006950498483556655	0.0	0.0	0.0
692	APOE	apolipoprotein E	0.0012480066802054855	-0.006679170808755932	-0.007119835699881059	0.0	0.0	0.0
693	APOL1	apolipoprotein L, 1	-0.002528172021060205	-0.0016728408966444224	-0.005060242625443209	0.0	0.0	0.0
694	APOL2	apolipoprotein L, 2	-0.0009063334498900541	-0.0035449220955437897	-0.002565004086570704	0.0	0.0	0.0
695	APOL3	apolipoprotein L, 3	0.0005343308359203186	0.002793807114368379	-0.0028513952382677485	0.0	0.0	0.0
696	APOL4	apolipoprotein L, 4	0.00039051660981176775	-0.003418325098531158	-0.004179283814391603	0.0	0.0	0.0
697	APOL5	apolipoprotein L, 5	6.957953291217463e-05	0.0029657247399165936	0.009965431547850883	0.0	0.0	0.0
698	APOL6	apolipoprotein L, 6	0.00513645996684969	-0.0010924665669037824	0.0033192545652319053	0.0	0.0	0.0
699	APOLD1	apolipoprotein L domain containing 1	0.0027988877169827873	0.0056854172819716005	0.00503208548086502	0.0	0.0	0.0
700	APOM	apolipoprotein M	-0.0019493762606740896	0.0003420922699435044	-0.0006714498329702881	0.0	0.0	0.0
701	APOO	apolipoprotein O	0.005011446391791524	-0.0035279097172220384	0.002719326889771694	0.0	0.0	0.0
702	APOOL	apolipoprotein O-like	-0.0004565996575107904	-0.005181855602890063	0.006868633283581242	0.0	0.0	0.0
703	APOPT1	apoptogenic 1, mitochondrial	-0.0011348748243364922	-0.004062601401953985	-0.007955603675564806	0.0	0.0	0.0
704	APP	amyloid beta (A4) precursor protein	-0.0020023231112578765	0.005027200099548735	-0.0008774879814368477	0.0	0.0	0.0
705	APPBP2	amyloid beta precursor protein (cytoplasmic tail) binding protein 2	0.0007284992298079484	-0.003643074534848784	0.00030090871350527376	0.0	0.0	0.0
706	APPL1	adaptor protein, phosphotyrosine interaction, PH domain and leucine zipper containing 1	-0.004230345367095199	-0.00518680183263293	-0.00020829129711492358	0.0	0.0	0.0
707	APPL2	adaptor protein, phosphotyrosine interaction, PH domain and leucine zipper containing 2	0.0010401164445096272	-0.002856891561547858	-0.0014316352091530487	0.0	0.0	0.0
708	APRT	adenine phosphoribosyltransferase	0.004262877408195726	-0.002832049357395067	-0.012277622274287478	0.0	0.0	0.0
709	APTR		0.0030703916598377916	0.0020407048261228567	0.0012826650421950759	0.0	0.0	0.0
710	APTX	aprataxin	-0.00514693021702699	0.0017108921940520983	-0.01056693385712482	0.0	0.0	0.0
711	AQP1	aquaporin 1 (Colton blood group)	-0.0048614325579752204	0.011328322539737125	0.004982514565146353	0.0	0.0	0.0
712	AQP11	aquaporin 11	0.003240682779421397	-0.007288814955263564	-0.0012120046533159899	0.0	0.0	0.0
713	AQP2	aquaporin 2 (collecting duct)	0.0025550139120335182	-0.0005096245938512589	0.0006658898783610035	0.0	0.0	0.0
714	AQP4	aquaporin 4	-0.00532593470070996	-0.00047872298459785377	-0.0054823394971507105	0.0	0.0	0.0
715	AQP5	aquaporin 5	0.004249038567625192	0.004965406114642048	-0.0015458436585121206	0.0	0.0	0.0
716	AQP6	aquaporin 6, kidney specific	0.001080892706992278	0.006510681021385328	0.006257355140652745	0.0	0.0	0.0
717	AQP7	aquaporin 7	0.0033888140248614623	0.00313962967800263	-0.0055123116077660066	0.0	0.0	0.0
718	AQP7P1	aquaporin 7 pseudogene 1	-0.0015986649268502238	0.002520844130375447	-0.0010623258322329065	0.0	0.0	0.0
719	AQR	aquarius homolog (mouse)	-0.001629834615827065	0.0009214234475508484	0.0013378783774378126	0.0	0.0	0.0
720	AR	androgen receptor	-0.005225122274186849	0.004239595110278784	0.005676775601516456	0.0	0.0	0.0
721	ARAF	v-raf murine sarcoma 3611 viral oncogene homolog	0.003986919578753924	-0.001613668655189401	0.004109342331095913	0.0	0.0	0.0
722	ARAP1	ArfGAP with RhoGAP domain, ankyrin repeat and PH domain 1	0.0033192429144109315	0.008825042632129331	0.00856678077847738	0.0	0.0	0.0
723	ARAP2	ArfGAP with RhoGAP domain, ankyrin repeat and PH domain 2	-0.006633305413130286	-0.0024119598037072544	-0.006790313729856105	0.0	0.0	0.0
724	ARAP3	ArfGAP with RhoGAP domain, ankyrin repeat and PH domain 3	0.009006943353823694	-0.00014204328090803697	-0.01200194031313354	0.0	0.0	0.0
725	ARC	activity-regulated cytoskeleton-associated protein	-0.002855055038897741	0.004949763395062803	0.002287996093608202	0.0	0.0	0.0
726	ARCN1	archain 1	0.00046477575220638866	-0.002363633385946879	-0.001064255124545235	0.0	0.0	0.0
727	AREL1		-0.0028641150068849895	0.00163258249536156	-0.005838023432491557	0.0	0.0	0.0
728	ARF1	ADP-ribosylation factor 1	-0.000307933532097173	0.00048280389652371125	-0.0007301891442021498	0.0	0.0	0.0
729	ARF3	ADP-ribosylation factor 3	-0.0004514171044780991	0.004033542795522408	-0.0034801162724897505	0.0	0.0	0.0
730	ARF4	ADP-ribosylation factor 4	0.0028732415108377587	0.0016218919339124314	-0.006641555810467134	0.0	0.0	0.0
731	ARF5	ADP-ribosylation factor 5	0.0015851354990136293	-0.0004802478934185934	0.0033204097460319115	0.0	0.0	0.0
732	ARF6	ADP-ribosylation factor 6	-0.0010114373847250836	-0.0013556789647184236	-0.0006194247380640417	0.0	0.0	0.0
733	ARFGAP1	ADP-ribosylation factor GTPase activating protein 1	-0.00014381683268042868	-0.0033073484926419328	-0.003322813223014424	0.0	0.0	0.0
734	ARFGAP2	ADP-ribosylation factor GTPase activating protein 2	0.00037893236828344216	-0.0012892539031794806	0.003554358194252534	0.0	0.0	0.0
735	ARFGAP3	ADP-ribosylation factor GTPase activating protein 3	-0.00011170364003414867	0.003749052772157364	-0.0023333900388640043	0.0	0.0	0.0
736	ARFGEF1	ADP-ribosylation factor guanine nucleotide-exchange factor 1 (brefeldin A-inhibited)	-0.001863775337342763	-0.0015551219545260914	-0.004876924488254379	0.0	0.0	0.0
737	ARFGEF2	ADP-ribosylation factor guanine nucleotide-exchange factor 2 (brefeldin A-inhibited)	-0.004110262163848988	0.0007058674237736492	0.003661167790043842	0.0	0.0	0.0
738	ARFGEF3		0.002677959794375473	0.0022874426542412317	-0.005254202512336322	0.0	0.0	0.0
739	ARFIP1	ADP-ribosylation factor interacting protein 1	-0.006178814326804636	0.00644164016849139	0.006239683446880584	0.0	0.0	0.0
740	ARFIP2	ADP-ribosylation factor interacting protein 2	-0.0020864752181533565	0.003604882233865861	-0.0046134305522958115	0.0	0.0	0.0
741	ARFRP1	ADP-ribosylation factor related protein 1	-0.0005697092982916701	0.002921390943659693	0.0005119844861799696	0.0	0.0	0.0
742	ARG2	arginase, type II	-0.002295566319277496	0.006459277337510901	0.005531478068994738	0.0	0.0	0.0
743	ARGLU1	arginine and glutamate rich 1	0.0010140683679239772	-0.0023746489999578505	0.0022861006270524452	0.0	0.0	0.0
744	ARHGAP1	Rho GTPase activating protein 1	-0.006657500988273998	0.0028861836817450377	0.0006039942570333265	0.0	0.0	0.0
745	ARHGAP10	Rho GTPase activating protein 10	-0.0023833443540624485	-0.0037316834537121117	-0.004873894402035306	0.0	0.0	0.0
746	ARHGAP12	Rho GTPase activating protein 12	-0.004209684118969255	1.7459860437034173e-05	0.0011299704328780937	0.0	0.0	0.0
747	ARHGAP17	Rho GTPase activating protein 17	0.0005875432231286712	-0.0002346864673855439	-0.0031635431840405176	0.0	0.0	0.0
748	ARHGAP18	Rho GTPase activating protein 18	-0.0003475082207249954	-0.010057811273427447	-0.004022571763935853	0.0	0.0	0.0
749	ARHGAP19	Rho GTPase activating protein 19	-0.0007641994177338661	-0.0023834671562917775	0.0012134808335200887	0.0	0.0	0.0
750	ARHGAP20	Rho GTPase activating protein 20	-0.0023114298410585746	0.0041945158441194594	-0.00427614819592184	0.0	0.0	0.0
751	ARHGAP21	Rho GTPase activating protein 21	0.0024216866052167376	0.0028826906841393895	-0.007715397785222882	0.0	0.0	0.0
752	ARHGAP22	Rho GTPase activating protein 22	0.0011922924694875276	0.008840917666772282	-0.0002537653774365321	0.0	0.0	0.0
753	ARHGAP23	Rho GTPase activating protein 23	-0.003067067971379387	0.008714031313139048	-0.0024336971320081955	0.0	0.0	0.0
754	ARHGAP24	Rho GTPase activating protein 24	0.002586981594066998	0.0034804915718137925	-0.001174207932614618	0.0	0.0	0.0
755	ARHGAP25	Rho GTPase activating protein 25	-0.01818386825893965	0.007618347688346809	0.004186976434651152	1.0	0.0	0.0
756	ARHGAP26	Rho GTPase activating protein 26	-0.003981253367197783	-0.011914193864922658	0.00904793369006264	0.0	0.0	0.0
757	ARHGAP27		-0.003076386379401633	-0.00010126629389520508	0.006057133904803357	0.0	0.0	0.0
758	ARHGAP27P1		0.004390626156608623	6.80571844814638e-06	0.0034721349056396817	0.0	0.0	0.0
759	ARHGAP27P1-BPTFP1-KPNA2P3		-0.0008374885489274891	-0.0015366104188336152	0.0011693599623083216	0.0	0.0	0.0
760	ARHGAP27P2		0.0037360800015610388	-0.00043481905395150854	-0.0008519734417826112	0.0	0.0	0.0
761	ARHGAP28	Rho GTPase activating protein 28	-0.0011064230970856369	0.0029649257087056378	-0.007038764414296449	0.0	0.0	0.0
762	ARHGAP29	Rho GTPase activating protein 29	0.008032900852584127	-0.015116368138045873	-0.01885557410298229	0.0	0.0	1.0
763	ARHGAP31		-0.0027840775427901265	0.0069868721879771875	-0.0027901042701677092	0.0	0.0	0.0
764	ARHGAP32		0.004483448244482907	-0.000336958558383915	-0.004469220666589063	0.0	0.0	0.0
765	ARHGAP33		0.00038800903903155753	0.010317339589799236	0.0014359923500980058	0.0	0.0	0.0
766	ARHGAP35		0.0007569699181723009	-4.739192465119885e-05	-0.00022427909888869538	0.0	0.0	0.0
767	ARHGAP36		0.009438419718978368	0.012536817076893591	0.000987659654370769	0.0	0.0	0.0
768	ARHGAP39		0.0008406064676411542	-0.0006836012894493441	0.00907943578042235	0.0	0.0	0.0
769	ARHGAP4	Rho GTPase activating protein 4	0.0007831241130264052	0.02684233690445738	-0.005522158695970126	0.0	1.0	0.0
770	ARHGAP42		-0.0032258192733303622	0.012805546317043035	0.004294501026098568	0.0	0.0	0.0
771	ARHGAP44		2.727559684664589e-05	0.0012036066448799267	0.0010926011624055993	0.0	0.0	0.0
772	ARHGAP45		-0.009396275010964983	0.001076532860117369	-0.0009258145367585496	0.0	0.0	0.0
773	ARHGAP5	Rho GTPase activating protein 5	-0.0015479311153219874	0.005061055827865487	0.00793944667331382	0.0	0.0	0.0
774	ARHGAP5-AS1		-0.0008011749568917862	-0.000617960830315665	0.002250830333288763	0.0	0.0	0.0
775	ARHGAP6	Rho GTPase activating protein 6	0.01092364443108525	-0.006181238299141361	-0.004170690236829562	1.0	0.0	0.0
776	ARHGAP9	Rho GTPase activating protein 9	-0.00393919526852387	-0.012180262032672511	-0.0035522420584001395	0.0	0.0	0.0
777	ARHGDIA	Rho GDP dissociation inhibitor (GDI) alpha	0.0010038220334778517	0.005414923229255865	-0.0026794312017625697	0.0	0.0	0.0
778	ARHGDIB	Rho GDP dissociation inhibitor (GDI) beta	-0.005166613680933137	-0.009637181737994951	-0.013377739711737849	0.0	0.0	0.0
779	ARHGDIG	Rho GDP dissociation inhibitor (GDI) gamma	-0.0012020357359334944	0.006574161842358717	0.004776852937845204	0.0	0.0	0.0
780	ARHGEF1	Rho guanine nucleotide exchange factor (GEF) 1	-0.0011020116797324428	-0.0010125488899376603	0.0047325480762710655	0.0	0.0	0.0
781	ARHGEF10	Rho guanine nucleotide exchange factor (GEF) 10	-0.00014731855197461197	0.003282610276549977	-0.0004108869892326392	0.0	0.0	0.0
782	ARHGEF10L	Rho guanine nucleotide exchange factor (GEF) 10-like	0.004814510488490626	0.0066746118632717896	0.006462560377425994	0.0	0.0	0.0
783	ARHGEF11	Rho guanine nucleotide exchange factor (GEF) 11	0.0013949774440260114	0.000474548819481167	-0.002530678155183283	0.0	0.0	0.0
784	ARHGEF12	Rho guanine nucleotide exchange factor (GEF) 12	0.00095215460714325	-2.5013578962511124e-05	-0.0047768761487955065	0.0	0.0	0.0
785	ARHGEF15	Rho guanine nucleotide exchange factor (GEF) 15	0.0016705379936538811	0.0008737919229567064	-0.0026931217740751444	0.0	0.0	0.0
786	ARHGEF16	Rho guanine nucleotide exchange factor (GEF) 16	-0.0063019599106191706	0.009695711154722423	0.003629093081906986	0.0	0.0	0.0
787	ARHGEF17	Rho guanine nucleotide exchange factor (GEF) 17	0.0023786735337935085	-0.0009757643777546232	0.0033309573554622346	0.0	0.0	0.0
788	ARHGEF18	Rho/Rac guanine nucleotide exchange factor (GEF) 18	-0.0015370488193031152	-0.0018006630163749798	0.003129723013298065	0.0	0.0	0.0
789	ARHGEF19	Rho guanine nucleotide exchange factor (GEF) 19	0.0013589678242723923	4.44669554609577e-05	-0.0007932268996120435	0.0	0.0	0.0
790	ARHGEF2	Rho/Rac guanine nucleotide exchange factor (GEF) 2	-9.193361896333842e-05	0.00232322125748383	0.0022802480498743576	0.0	0.0	0.0
791	ARHGEF25		-0.002938546132462731	-0.0034292192810571683	0.003027513608525158	0.0	0.0	0.0
792	ARHGEF26		0.004415253618400409	0.00012724551530059408	0.0015847537588577873	0.0	0.0	0.0
793	ARHGEF26-AS1		0.009582611831879705	0.009189463029610285	-0.0004996645431162299	0.0	0.0	0.0
794	ARHGEF28		-0.0074490078698268535	-0.0009507001190204021	0.003247913744368815	0.0	0.0	0.0
795	ARHGEF3	Rho guanine nucleotide exchange factor (GEF) 3	0.0010078977789635456	0.0018201773107649239	0.001385892777788571	0.0	0.0	0.0
796	ARHGEF33		0.004022455873288393	-0.007914656941384397	-0.0047626431381742095	0.0	0.0	0.0
797	ARHGEF37		0.0031467575353692125	-0.006300116585243343	-0.0033997411670407323	0.0	0.0	0.0
798	ARHGEF4	Rho guanine nucleotide exchange factor (GEF) 4	-0.004512356868118482	0.005189815678541637	0.00400273830461448	0.0	0.0	0.0
799	ARHGEF40		0.00031818329777875834	0.00411206313014524	-0.0012256413987374233	0.0	0.0	0.0
800	ARHGEF6	Rac/Cdc42 guanine nucleotide exchange factor (GEF) 6	-0.0016094348059113982	-0.0011267107224367861	0.0011876072742932429	0.0	0.0	0.0
801	ARHGEF7	Rho guanine nucleotide exchange factor (GEF) 7	-0.0050182587553018725	-0.0016185834214952738	-0.007028900325660727	0.0	0.0	0.0
802	ARHGEF9	Cdc42 guanine nucleotide exchange factor (GEF) 9	0.0019552397548931585	0.0015916660245752666	-0.002001267293986065	0.0	0.0	0.0
803	ARID1A	AT rich interactive domain 1A (SWI-like)	0.0011357603347296177	0.002430190775749839	2.1625217165668204e-05	0.0	0.0	0.0
804	ARID1B	AT rich interactive domain 1B (SWI1-like)	0.00491562405732149	0.0016013680210307537	0.001493200574334717	0.0	0.0	0.0
805	ARID2	AT rich interactive domain 2 (ARID, RFX-like)	-0.002224312785927052	-0.003693623173704061	-0.0009141316232801119	0.0	0.0	0.0
806	ARID3A	AT rich interactive domain 3A (BRIGHT-like)	0.006774590319670495	-0.0012250447026651379	-0.002010017347996412	0.0	0.0	0.0
807	ARID3B	AT rich interactive domain 3B (BRIGHT-like)	0.009839098043462172	-0.008148112090827931	-0.0029287255661698203	0.0	0.0	0.0
808	ARID4A	AT rich interactive domain 4A (RBP1-like)	-0.0019135305423879333	-0.0005927676766823192	0.0037469189842456513	0.0	0.0	0.0
809	ARID4B	AT rich interactive domain 4B (RBP1-like)	0.002141488498184469	-0.0029668603496738172	0.0008338517855243843	0.0	0.0	0.0
810	ARID5A	AT rich interactive domain 5A (MRF1-like)	0.007438603757227583	-0.012043067015863995	-0.014735569785274008	0.0	0.0	1.0
811	ARID5B	AT rich interactive domain 5B (MRF1-like)	-0.0034560907562601034	0.0028521645347266127	0.0063147143764479535	0.0	0.0	0.0
812	ARIH1	ariadne homolog, ubiquitin-conjugating enzyme E2 binding protein, 1 (Drosophila)	0.0005811687336646906	-0.0019531071207635232	0.005860015229817158	0.0	0.0	0.0
813	ARIH2	ariadne homolog 2 (Drosophila)	0.0027359393633979963	-0.0037138102642200977	-0.000699789999008371	0.0	0.0	0.0
814	ARIH2OS		0.004581818600905134	-0.008538853602985471	-0.0038140324237178652	0.0	0.0	0.0
815	ARL1	ADP-ribosylation factor-like 1	-0.000673080784195539	-0.000827113284364069	0.00801304266868549	0.0	0.0	0.0
816	ARL10	ADP-ribosylation factor-like 10	0.0038628604257906506	-0.0013383539468810103	-0.003944385301431078	0.0	0.0	0.0
817	ARL13B	ADP-ribosylation factor-like 13B	-0.0014583589514369406	-0.003744181829626256	0.007471075424259341	0.0	0.0	0.0
818	ARL14EP		0.005915757335982742	-0.006232810650695457	-0.0005110812154033642	0.0	0.0	0.0
819	ARL15	ADP-ribosylation factor-like 15	-0.002471078875993768	0.004475146492632552	-0.0009441709021612932	0.0	0.0	0.0
820	ARL16	ADP-ribosylation factor-like 16	0.005162903809911345	0.0007585692241141324	-0.006058817634030701	0.0	0.0	0.0
821	ARL17A		0.0023265965426956824	-0.0018883838917062988	0.0023745396811000463	0.0	0.0	0.0
822	ARL17B		-0.0007839255812580671	-7.47079500909029e-05	0.003296040113249482	0.0	0.0	0.0
823	ARL2	ADP-ribosylation factor-like 2	-0.0006731177867108035	-0.007443448926305254	6.837732829781396e-05	0.0	0.0	0.0
824	ARL2BP	ADP-ribosylation factor-like 2 binding protein	0.0032567770966171546	-0.011739684316242786	8.088664267217466e-05	0.0	0.0	0.0
825	ARL3	ADP-ribosylation factor-like 3	0.0002197205337964663	0.004710049859455756	0.00428661076769731	0.0	0.0	0.0
826	ARL4A	ADP-ribosylation factor-like 4A	0.007699498065970963	-0.00638362076420797	-0.0023556680031616263	0.0	0.0	0.0
827	ARL4C	ADP-ribosylation factor-like 4C	-0.0023038640618642243	0.013915829190505933	0.0020326806118212957	0.0	0.0	0.0
828	ARL4D	ADP-ribosylation factor-like 4D	-0.006892554368571177	0.0011446157993502016	0.0024109918304664663	0.0	0.0	0.0
829	ARL5A	ADP-ribosylation factor-like 5A	0.004049847407000377	0.0016816350666972561	0.009003838736360802	0.0	0.0	0.0
830	ARL5B	ADP-ribosylation factor-like 5B	-0.0028533399426293542	0.002018123817462357	-0.0013511852368924028	0.0	0.0	0.0
831	ARL6	ADP-ribosylation factor-like 6	-0.00584566784487074	0.007587836574691193	-0.0019105438863781942	0.0	0.0	0.0
832	ARL6IP1	ADP-ribosylation factor-like 6 interacting protein 1	0.0015976308367836012	-0.006097329633184756	0.01438361007217941	0.0	0.0	1.0
833	ARL6IP4	ADP-ribosylation-like factor 6 interacting protein 4	6.414682562052394e-05	0.005866960584464459	-0.0015172780612050661	0.0	0.0	0.0
834	ARL6IP5	ADP-ribosylation-like factor 6 interacting protein 5	0.0026866508846805056	-0.0004940647865914727	-0.0074971332827300854	0.0	0.0	0.0
835	ARL6IP6	ADP-ribosylation-like factor 6 interacting protein 6	-0.001221309302770142	-0.006829020825034739	9.83920021309934e-06	0.0	0.0	0.0
836	ARL8A	ADP-ribosylation factor-like 8A	-0.0007256629980854992	0.0021357228664970777	0.007209062195748518	0.0	0.0	0.0
837	ARL8B	ADP-ribosylation factor-like 8B	-0.0030228780175427725	-0.00816301960365771	-0.0011021246529737492	0.0	0.0	0.0
838	ARL9	ADP-ribosylation factor-like 9	0.023677377972795795	-0.021641335688366646	-0.01369190692194678	1.0	1.0	0.0
839	ARMC1	armadillo repeat containing 1	0.0025787971335035423	-0.001655112296555899	-0.0028262493086764397	0.0	0.0	0.0
840	ARMC10	armadillo repeat containing 10	-0.0021791419599817047	0.0003498214281108876	0.0002787144602842133	0.0	0.0	0.0
841	ARMC2	armadillo repeat containing 2	0.00010982046183022169	-0.0015892720168227212	0.004000103926886156	0.0	0.0	0.0
842	ARMC5	armadillo repeat containing 5	0.002923991954211819	0.005412810275068373	-0.0022542093729439024	0.0	0.0	0.0
843	ARMC6	armadillo repeat containing 6	0.00286109540085246	-0.0005529592375306536	0.0037661335034738863	0.0	0.0	0.0
844	ARMC7	armadillo repeat containing 7	0.002145429554089729	-0.01001472303103121	-0.007159217614950826	0.0	0.0	0.0
845	ARMC8	armadillo repeat containing 8	-0.002340040649904741	-0.004445220635622433	-0.004452153798837349	0.0	0.0	0.0
846	ARMC9	armadillo repeat containing 9	-0.00043594248792530935	-0.00227929720779198	0.0029939468253060114	0.0	0.0	0.0
847	ARMCX1	armadillo repeat containing, X-linked 1	-3.5273715412874936e-05	0.0008624848120846631	-0.0003029013959699704	0.0	0.0	0.0
848	ARMCX2	armadillo repeat containing, X-linked 2	0.0003356847770861591	-0.0036889706180454926	0.0007479606662229444	0.0	0.0	0.0
849	ARMCX3	armadillo repeat containing, X-linked 3	0.0012204439473371541	-0.00019163323770930761	-0.003829433780113355	0.0	0.0	0.0
850	ARMCX4	armadillo repeat containing, X-linked 4	0.0011664568592391095	-0.0035581590328582877	0.005692378113008603	0.0	0.0	0.0
851	ARMCX5	armadillo repeat containing, X-linked 5	0.002646690823808336	-0.004801906310601177	0.005131746920609637	0.0	0.0	0.0
852	ARMCX6	armadillo repeat containing, X-linked 6	-0.005054851826096645	0.002118782464709151	0.007435317002746701	0.0	0.0	0.0
853	ARMT1		-0.0008027870818039348	-0.011726116529103839	-0.006910819861023383	0.0	0.0	0.0
854	ARNT	aryl hydrocarbon receptor nuclear translocator	-0.0013581709339722846	0.002652292103691026	-0.0003250466419768465	0.0	0.0	0.0
855	ARNT2	aryl-hydrocarbon receptor nuclear translocator 2	-0.0017535712747758043	-0.001699811382276484	0.002024122827477744	0.0	0.0	0.0
856	ARNTL	aryl hydrocarbon receptor nuclear translocator-like	-0.0009525174433076529	-0.006407629743048187	-0.002552294314542761	0.0	0.0	0.0
857	ARNTL2	aryl hydrocarbon receptor nuclear translocator-like 2	-0.00047869801941187234	-0.007737975659391001	0.003185979213791879	0.0	0.0	0.0
858	ARPC1A	actin related protein 2/3 complex, subunit 1A, 41kDa	0.000131123929685341	-0.004846400579202629	-0.0031794309721327003	0.0	0.0	0.0
859	ARPC1B		-0.0018466425389404711	-0.00598357781444863	0.0004351141266845161	0.0	0.0	0.0
860	ARPC2	actin related protein 2/3 complex, subunit 2, 34kDa	-0.003808179385297507	0.0017510848580411355	-0.0007684784996739146	0.0	0.0	0.0
861	ARPC3	actin related protein 2/3 complex, subunit 3, 21kDa	-0.0015197850463652633	-0.0011618670457704094	-0.0001381196535836229	0.0	0.0	0.0
862	ARPC4	actin related protein 2/3 complex, subunit 4, 20kDa	-0.0014539029152601563	-0.003922766660301111	0.0006181940889352631	0.0	0.0	0.0
863	ARPC5	actin related protein 2/3 complex, subunit 5, 16kDa	-0.000545037382998419	0.004462054258259384	0.005669136178159001	0.0	0.0	0.0
864	ARPC5L	actin related protein 2/3 complex, subunit 5-like	0.0007478193020886643	-0.0009496567324413944	-0.004586530503637807	0.0	0.0	0.0
865	ARPIN		-0.0005175214146901322	0.007261470143767605	-0.004896600491069549	0.0	0.0	0.0
866	ARPP19	cAMP-regulated phosphoprotein, 19kDa	-0.0018698540346609332	0.0026170120744163266	-0.0041338931352306076	0.0	0.0	0.0
867	ARPP21		0.00275458980357018	0.009833404208058259	-0.009705035377103446	0.0	0.0	0.0
868	ARRB1	arrestin, beta 1	-0.004104164644395479	0.0007994190847691158	-0.007707124836648534	0.0	0.0	0.0
869	ARRB2	arrestin, beta 2	0.0003287505419761537	-0.001084862103944265	0.000849597508838877	0.0	0.0	0.0
870	ARRDC1	arrestin domain containing 1	0.0011626819014521627	0.0028834578760423774	-0.005639983909956816	0.0	0.0	0.0
871	ARRDC1-AS1		-0.000749475066302353	-0.005779298823470382	0.0003923928561495784	0.0	0.0	0.0
872	ARRDC2	arrestin domain containing 2	0.0007520014456890835	-0.0064261180102068265	-0.00591291844972097	0.0	0.0	0.0
873	ARRDC3	arrestin domain containing 3	0.003097221904318893	-0.002184537227830796	0.004468226211613667	0.0	0.0	0.0
874	ARRDC4	arrestin domain containing 4	-0.0030583026769356175	0.0015455880153835942	0.004778515612437711	0.0	0.0	0.0
875	ARSA	arylsulfatase A	-0.001489195629851276	-5.246434801713909e-05	0.0017862301863875649	0.0	0.0	0.0
876	ARSB	arylsulfatase B	0.004627988841877823	-0.005508120082097306	0.0013177774010531488	0.0	0.0	0.0
877	ARSD	arylsulfatase D	-0.0012268992928160557	0.0020180229967883155	0.0006331011223884263	0.0	0.0	0.0
878	ARSE	arylsulfatase E (chondrodysplasia punctata 1)	-0.0006163879403173983	-0.0029835480212916433	-0.001735987206780787	0.0	0.0	0.0
879	ARSF	arylsulfatase F	0.0011545792264920428	0.004942002641686063	0.0009692635399050102	0.0	0.0	0.0
880	ARSG	arylsulfatase G	0.0001703732654271305	-0.00868944609872058	-0.005658122647396508	0.0	0.0	0.0
881	ARSJ	arylsulfatase family, member J	-0.004067975148724426	-0.005941862575973843	-0.00903635607331363	0.0	0.0	0.0
882	ARSK	arylsulfatase family, member K	2.2897833562693284e-05	-0.00034457567681911265	0.0047326941821421754	0.0	0.0	0.0
883	ART3	ADP-ribosyltransferase 3	-0.011003565754810731	-0.0012521187120287185	0.0036292564044659113	1.0	0.0	0.0
884	ART5	ADP-ribosyltransferase 5	-0.0008079131255640563	-0.0027051472904450393	0.008345748709172129	0.0	0.0	0.0
885	ARTN	artemin	-0.0019040439880331174	0.0009726000976980893	0.002326041407820875	0.0	0.0	0.0
886	ARV1	ARV1 homolog (S. cerevisiae)	0.0019039026834240386	0.0015275700731818193	0.011640711135951259	0.0	0.0	0.0
887	ARVCF	armadillo repeat gene deleted in velocardiofacial syndrome	0.003430036703478277	0.0007664752339203852	0.0028190178160214887	0.0	0.0	0.0
888	ARX	aristaless related homeobox	-0.00921909618656115	0.0017678103822972805	0.004247757183012095	0.0	0.0	0.0
889	ASAH1	N-acylsphingosine amidohydrolase (acid ceramidase) 1	0.003484251541044664	-0.0010434917455000004	-0.0017719018856160265	0.0	0.0	0.0
890	ASAH2	N-acylsphingosine amidohydrolase (non-lysosomal ceramidase) 2	0.008680667895655352	-0.005043228507010325	0.004367374649643622	0.0	0.0	0.0
891	ASAH2B		0.010095507868604355	-0.0024863626839990534	0.005194230600591046	0.0	0.0	0.0
892	ASAP1	ArfGAP with SH3 domain, ankyrin repeat and PH domain 1	0.002536364639514439	0.003856627786491362	-0.002592626604660164	0.0	0.0	0.0
893	ASAP1-IT1	ASAP1 intronic transcript 1 (non-protein coding)	0.0010967870175946797	0.006580379434329213	0.010749550922920008	0.0	0.0	0.0
894	ASAP1-IT2		0.002839817846356229	0.004461256059510167	0.0013315212146590046	0.0	0.0	0.0
895	ASAP2	ArfGAP with SH3 domain, ankyrin repeat and PH domain 2	-0.002208037362757753	0.0012410251240782002	0.0024293266406688117	0.0	0.0	0.0
896	ASAP3	ArfGAP with SH3 domain, ankyrin repeat and PH domain 3	0.005426036054120455	0.002922694864769576	-0.00036031330666302453	0.0	0.0	0.0
897	ASB1	ankyrin repeat and SOCS box containing 1	0.0002972999615150538	-0.00012964559884326996	-0.003908271386084737	0.0	0.0	0.0
898	ASB10	ankyrin repeat and SOCS box containing 10	0.000977964218561716	-0.0030287897793991707	0.002623654125425077	0.0	0.0	0.0
899	ASB13	ankyrin repeat and SOCS box containing 13	0.0008207050132093283	-0.009500239733290998	-0.005895544818520716	0.0	0.0	0.0
900	ASB16	ankyrin repeat and SOCS box containing 16	-0.0011016208152304307	-0.0032073549548863375	0.0019263955067891241	0.0	0.0	0.0
901	ASB16-AS1		-0.0006087185452503783	-0.000364785996431991	0.005879841875405262	0.0	0.0	0.0
902	ASB18	ankyrin repeat and SOCS box containing 18	0.0017591582195065785	0.0020215353204678576	0.000982997741942315	0.0	0.0	0.0
903	ASB2	ankyrin repeat and SOCS box containing 2	-0.018996402463601472	0.018621468962950825	0.014583598720395271	1.0	1.0	1.0
904	ASB4	ankyrin repeat and SOCS box containing 4	0.0019051401521025912	-0.009741467722018797	-0.009749009906847824	0.0	0.0	0.0
905	ASB5	ankyrin repeat and SOCS box containing 5	0.013843632284714148	0.011286577850553734	-0.017060970025550563	1.0	0.0	1.0
906	ASB6	ankyrin repeat and SOCS box containing 6	-0.003936608124102146	0.001994348003597716	0.001224020853654473	0.0	0.0	0.0
907	ASB7	ankyrin repeat and SOCS box containing 7	-0.00020610074961193705	-0.0014339304437642458	0.005307525748751981	0.0	0.0	0.0
908	ASB8	ankyrin repeat and SOCS box containing 8	0.0021709439909382423	0.0004502281576113029	0.004218405641997972	0.0	0.0	0.0
909	ASCC1	activating signal cointegrator 1 complex subunit 1	0.0023056662226321484	-0.0029096860555065714	0.004920793521090981	0.0	0.0	0.0
910	ASCC2	activating signal cointegrator 1 complex subunit 2	0.0001945479520759014	0.0009595327505508523	-0.0024073880378832624	0.0	0.0	0.0
911	ASCC3	activating signal cointegrator 1 complex subunit 3	-0.0026545706745214996	-0.004419030692201221	-0.010508590309500236	0.0	0.0	0.0
912	ASCL1	achaete-scute complex homolog 1 (Drosophila)	-0.00013458940412090564	-0.0075664824869508636	0.0031382770412036304	0.0	0.0	0.0
913	ASCL2	achaete-scute complex homolog 2 (Drosophila)	0.0024317094148687537	0.002607789807234355	-0.012741735136658817	0.0	0.0	0.0
914	ASCL5	achaete-scute complex homolog 5 (Drosophila)	0.0007737980021249359	0.004230035331935816	0.008400186508153936	0.0	0.0	0.0
915	ASF1A	ASF1 anti-silencing function 1 homolog A (S. cerevisiae)	-0.002891955951162533	0.0004992632014566943	0.007982571976324704	0.0	0.0	0.0
916	ASGR1	asialoglycoprotein receptor 1	-0.007755753334985522	0.012265053217609873	0.004881965051018143	0.0	0.0	0.0
917	ASGR2	asialoglycoprotein receptor 2	-0.020927120716110803	0.006251094773867283	0.011599836109711046	1.0	0.0	0.0
918	ASH1L	ash1 (absent, small, or homeotic)-like (Drosophila)	0.00038218322100054905	0.0010714828077155998	-0.0007089442072256103	0.0	0.0	0.0
919	ASH1L-AS1		0.0015867315982066132	0.003182079053078453	-0.001376026155625517	0.0	0.0	0.0
920	ASH2L	ash2 (absent, small, or homeotic)-like (Drosophila)	0.0004577684146934163	0.0035252156285935747	-0.005704970467501373	0.0	0.0	0.0
921	ASIC1		0.0013070750196332273	-0.003851088078381856	-5.243311587386926e-05	0.0	0.0	0.0
922	ASIC2		0.0012064218678858266	-0.006338207293434183	0.012798298733667151	0.0	0.0	0.0
923	ASIC3		-0.00045399076076784676	-0.0005266986852699071	-0.00337340557511094	0.0	0.0	0.0
924	ASIC4		0.005962726347635097	-0.009364847936379567	-0.00982096156131749	0.0	0.0	0.0
925	ASIP	agouti signaling protein	0.0043207448827078205	-0.0014577451664077759	-0.005601615116516289	0.0	0.0	0.0
926	ASL	argininosuccinate lyase	-0.0030142115465624465	0.010963363292988384	-0.0010924241775883284	0.0	0.0	0.0
927	ASMTL	acetylserotonin O-methyltransferase-like	0.0011953754515416693	0.012497119714016992	0.004676121196917438	0.0	0.0	0.0
928	ASMTL-AS1	ASMTL antisense RNA 1 (non-protein coding)	0.005786019337806444	-0.005819797200665137	-0.012035777126475184	0.0	0.0	0.0
929	ASNA1	arsA arsenite transporter, ATP-binding, homolog 1 (bacterial)	-0.0009614812217093954	-0.0004704313132997649	0.004076100675787999	0.0	0.0	0.0
930	ASNSD1	asparagine synthetase domain containing 1	0.0024401186834580504	0.0014545828054096119	-0.004628019539088329	0.0	0.0	0.0
931	ASNSP1		-0.0015441515900004438	0.0034768194160867357	0.0024277847033302904	0.0	0.0	0.0
932	ASPA	aspartoacylase	0.001111859856921853	-0.003617649881101752	-0.0024484039268915314	0.0	0.0	0.0
933	ASPDH	aspartate dehydrogenase domain containing	-0.00404183435623946	-0.00505780105275353	0.0005972964554101946	0.0	0.0	0.0
934	ASPH	aspartate beta-hydroxylase	-0.004082125551415664	-0.0018740471162532	0.0002772860928561486	0.0	0.0	0.0
935	ASPHD1	aspartate beta-hydroxylase domain containing 1	-0.0007879943302108652	0.001378283878823714	0.0003621128016330893	0.0	0.0	0.0
936	ASPHD2	aspartate beta-hydroxylase domain containing 2	0.0058514646061388065	-0.0026500739842427613	-0.008984059468461286	0.0	0.0	0.0
937	ASPRV1	aspartic peptidase, retroviral-like 1	0.0006772614196692921	-0.0024099763266033063	0.0029248313957396938	0.0	0.0	0.0
938	ASPSCR1	alveolar soft part sarcoma chromosome region, candidate 1	-0.0005362818008210189	0.002488284378606922	0.0037810599536304253	0.0	0.0	0.0
939	ASRGL1	asparaginase like 1	0.0004591751615936417	-0.002182561233237807	0.0004177117149934224	0.0	0.0	0.0
940	ASS1	argininosuccinate synthase 1	0.003461010432078737	-0.0022568013909568495	-0.001128320536258999	0.0	0.0	0.0
941	ASTE1	asteroid homolog 1 (Drosophila)	-0.002578332055374031	0.0030369655014716415	0.004540488030642852	0.0	0.0	0.0
942	ASTL	astacin-like metallo-endopeptidase (M12 family)	-0.001620323758546568	-0.0009403195198587682	-0.0047438984967099265	0.0	0.0	0.0
943	ASTN1	astrotactin 1	0.0006444847731992495	0.001365392507758534	-0.001818002063698124	0.0	0.0	0.0
944	ASTN2	astrotactin 2	-0.0006546206554928153	0.006577993932879468	0.0038309970641819	0.0	0.0	0.0
945	ASXL1	additional sex combs like 1 (Drosophila)	0.0007813589547603144	0.0039371987516049105	-0.0023449704505240482	0.0	0.0	0.0
946	ASXL2	additional sex combs like 2 (Drosophila)	-0.006940007946905808	0.004684749722179751	-0.0007675416776388357	0.0	0.0	0.0
947	ASXL3	additional sex combs like 3 (Drosophila)	-0.0030320347869184127	0.005340613855988139	-0.0031794874723628744	0.0	0.0	0.0
948	ATAD1	ATPase family, AAA domain containing 1	0.0004250967105365799	-0.004113924850654757	-0.003144205758793566	0.0	0.0	0.0
949	ATAD2	ATPase family, AAA domain containing 2	-0.002596524791476411	0.0003057213145409533	0.003248796327390691	0.0	0.0	0.0
950	ATAD2B	ATPase family, AAA domain containing 2B	-0.0025501566995304896	0.0016618501628414036	0.0047726715754199895	0.0	0.0	0.0
951	ATAD3A	ATPase family, AAA domain containing 3A	0.00015692005332831665	0.0018497316683775261	-0.0006751954370818668	0.0	0.0	0.0
952	ATAD3B	ATPase family, AAA domain containing 3B	-0.00557401994062885	0.0003833753431241322	-0.009700657210219394	0.0	0.0	0.0
953	ATAD3C	ATPase family, AAA domain containing 3C	-0.0025933314653349294	-0.00042705881749166693	-0.0005817081778769365	0.0	0.0	0.0
954	ATAD5	ATPase family, AAA domain containing 5	0.0016471246424835848	-0.001706143674489504	-0.0009881282006747687	0.0	0.0	0.0
955	ATAT1		0.000310131701761315	0.0063596651663691064	-0.0029924201284587068	0.0	0.0	0.0
956	ATCAY	ataxia, cerebellar, Cayman type	0.0010915792793672564	-0.0007938267241980965	7.688473623199306e-06	0.0	0.0	0.0
957	ATE1	arginyltransferase 1	-0.0007431581168552081	0.00219634928731059	0.006730498234172319	0.0	0.0	0.0
958	ATF1	activating transcription factor 1	0.0015835661370549728	-0.0014340053401594116	-0.001954763476688351	0.0	0.0	0.0
959	ATF2	activating transcription factor 2	0.0016944485391490306	0.0034165938810023833	0.00248167486534421	0.0	0.0	0.0
960	ATF3	activating transcription factor 3	-0.003486363243558185	-0.010252941734895235	0.001506132842509322	0.0	0.0	0.0
961	ATF4	activating transcription factor 4 (tax-responsive enhancer element B67)	-0.008380561745033752	0.004230730758958309	0.0016214914124787223	0.0	0.0	0.0
962	ATF5	activating transcription factor 5	-0.00488747107774698	0.010751511441932862	0.001964333869710411	0.0	0.0	0.0
963	ATF6	activating transcription factor 6	-0.00041106190711641947	-0.0033587834516970384	-0.005585242634068689	0.0	0.0	0.0
964	ATF6B		0.0008314771810175094	-0.00026024977048214656	0.005883948544294509	0.0	0.0	0.0
965	ATF7	activating transcription factor 7	-0.0018746479901521477	0.002217204793120588	0.009273902775697423	0.0	0.0	0.0
966	ATF7IP	activating transcription factor 7 interacting protein	-0.006222246925813069	0.00424422919994708	-0.005639194164382595	0.0	0.0	0.0
967	ATF7IP2	activating transcription factor 7 interacting protein 2	0.000897288788726992	0.0027658204621467566	-0.008272566042364232	0.0	0.0	0.0
968	ATG10	autophagy related 10	-0.0012630305169393364	-0.0020220163379219367	0.003033303669869065	0.0	0.0	0.0
969	ATG101		-0.0013645091849945144	-0.00044071530616939664	-0.001690372821348487	0.0	0.0	0.0
970	ATG12	autophagy related 12	0.0008192785686339202	-0.00021202033817403548	0.0003715488357145498	0.0	0.0	0.0
971	ATG13	autophagy related 13	-0.007812948232647964	0.006926023687168981	-0.002631835211947442	0.0	0.0	0.0
972	ATG14		-9.798233467804129e-05	0.005038400762070936	0.0028735356706008656	0.0	0.0	0.0
973	ATG16L1	autophagy related 16-like 1 (S. cerevisiae)	-0.006928958421701292	-0.008619949432413452	-0.003651612625866691	0.0	0.0	0.0
974	ATG16L2	autophagy related 16-like 2 (S. cerevisiae)	-0.003992240444483983	-3.7214392543204796e-05	0.007563339790047731	0.0	0.0	0.0
975	ATG2A	autophagy related 2A	-0.0016957948419618674	0.0012426589024969754	0.006069033997115493	0.0	0.0	0.0
976	ATG2B	autophagy related 2B	0.0018931762997875458	-0.0005960614350858386	-0.004546505510198695	0.0	0.0	0.0
977	ATG3	autophagy related 3	0.000227977778098647	0.0031127756081579276	0.0024025774324945943	0.0	0.0	0.0
978	ATG4A	autophagy related 4A, cysteine peptidase	-0.0011440132304969325	-7.563271834918391e-05	-0.002109970602319719	0.0	0.0	0.0
979	ATG4B	autophagy related 4B, cysteine peptidase	0.00013017125274245988	-0.0010887025008406745	-0.0014793477726863474	0.0	0.0	0.0
980	ATG4C	autophagy related 4C, cysteine peptidase	0.0009287054699785187	-0.00029829299794411723	-0.003320668442644227	0.0	0.0	0.0
981	ATG4D	autophagy related 4D, cysteine peptidase	-0.001795860887596575	-0.0006643580810585122	0.004735860903000023	0.0	0.0	0.0
982	ATG5	autophagy related 5	-0.0049482320417374	0.0038690687388634017	0.007866062722360335	0.0	0.0	0.0
983	ATG7	autophagy related 7	-0.0015112802528535283	-0.0004715445308207894	0.0022813318353089524	0.0	0.0	0.0
984	ATG9A	autophagy related 9A	-0.0007585957444582365	0.002451574464371736	-0.001921919261885647	0.0	0.0	0.0
985	ATIC	5-aminoimidazole-4-carboxamide ribonucleotide formyltransferase/IMP cyclohydrolase	-0.002405252180396945	-0.004579074263031323	-0.002730581312221678	0.0	0.0	0.0
986	ATL1	atlastin GTPase 1	-0.0010708602204634841	-0.0043746473212125225	-0.0031817654342284367	0.0	0.0	0.0
987	ATL2	atlastin GTPase 2	-0.0018180319469847273	0.0019250070227492624	0.0020870532338503026	0.0	0.0	0.0
988	ATL3	atlastin GTPase 3	9.15228804261078e-05	-0.0021338612292650964	-0.0010730157854216657	0.0	0.0	0.0
989	ATM		0.0008460037694816281	-0.0007877901752165557	-0.0036165069000109054	0.0	0.0	0.0
990	ATMIN	ATM interactor	-0.002920840329090348	0.0008555547234237873	0.0013515776082808322	0.0	0.0	0.0
991	ATN1	atrophin 1	0.0003735352475651521	0.0001461565255993205	0.0019497404629714777	0.0	0.0	0.0
992	ATOH7	atonal homolog 7 (Drosophila)	0.0023854272278093945	-0.0022666166098378833	-0.006357486397561948	0.0	0.0	0.0
993	ATOH8	atonal homolog 8 (Drosophila)	-0.004681872740294158	-0.00219470307804436	4.643685737953365e-05	0.0	0.0	0.0
994	ATOX1	ATX1 antioxidant protein 1 homolog (yeast)	0.002169981728830801	0.0001919871095931616	-0.0012509718057667517	0.0	0.0	0.0
995	ATP10A	ATPase, class V, type 10A	0.0020226785391863344	0.004329945549223195	0.003548807478606254	0.0	0.0	0.0
996	ATP10B	ATPase, class V, type 10B	0.0011773984220169024	-7.039641476135235e-05	-0.00031815334816819095	0.0	0.0	0.0
997	ATP10D	ATPase, class V, type 10D	-0.001960539315470024	0.0054535352452122765	0.006758085396418877	0.0	0.0	0.0
998	ATP11A	ATPase, class VI, type 11A	0.0010960205577097055	0.0020338717302873094	-0.004859045793686608	0.0	0.0	0.0
999	ATP11B	ATPase, class VI, type 11B	0.003126338931121993	0.0009762657798559195	-0.002378921735202007	0.0	0.0	0.0
1000	ATP11C	ATPase, class VI, type 11C	0.0002574195562226433	-0.0011151532807132747	-0.00014314903623545753	0.0	0.0	0.0
1001	ATP13A1	ATPase type 13A1	-0.003170939221466885	-0.00018254188119691886	0.006715345444062305	0.0	0.0	0.0
1002	ATP13A2	ATPase type 13A2	0.0015092910531607582	0.0016421096687104545	-0.0019914675657322287	0.0	0.0	0.0
1003	ATP13A3	ATPase type 13A3	-0.005407267134126564	-0.002405548757150933	-0.0046906544780124845	0.0	0.0	0.0
1004	ATP13A4	ATPase type 13A4	-0.0004650499718891828	-0.0011038463233207017	0.0045333338923167306	0.0	0.0	0.0
1005	ATP1A1	ATPase, Na+/K+ transporting, alpha 1 polypeptide	-0.0014758150927844376	-0.0006171996036122945	0.004137103837489671	0.0	0.0	0.0
1006	ATP1A2	ATPase, Na+/K+ transporting, alpha 2 polypeptide	0.0037037219399996485	0.001309158649586399	0.001312369572918028	0.0	0.0	0.0
1007	ATP1A3	ATPase, Na+/K+ transporting, alpha 3 polypeptide	0.00174293730647222	0.00011082073186387612	0.0032868263947095403	0.0	0.0	0.0
1008	ATP1A4	ATPase, Na+/K+ transporting, alpha 4 polypeptide	-0.005006573790356573	2.7442528849306713e-05	0.00022303426559735226	0.0	0.0	0.0
1009	ATP1B1	ATPase, Na+/K+ transporting, beta 1 polypeptide	-0.0077939665441995355	-0.0013555024145950026	0.007019841494129967	0.0	0.0	0.0
1010	ATP1B2	ATPase, Na+/K+ transporting, beta 2 polypeptide	0.004040465457552451	-0.0001600660593495723	-0.0015316732623356988	0.0	0.0	0.0
1011	ATP1B3	ATPase, Na+/K+ transporting, beta 3 polypeptide	-0.0025149254530057665	-0.012573277348832086	0.0012522695341560118	0.0	0.0	0.0
1012	ATP23		0.0011846180086518853	-0.006485089124012943	-0.003366860494099512	0.0	0.0	0.0
1013	ATP2A2	ATPase, Ca++ transporting, cardiac muscle, slow twitch 2	-0.0022549838925421855	-0.0047053050562552426	-0.002010268520326327	0.0	0.0	0.0
1014	ATP2B1	ATPase, Ca++ transporting, plasma membrane 1	-0.00501763360770663	-0.002926801691547125	-0.0005536758803478466	0.0	0.0	0.0
1015	ATP2B2	ATPase, Ca++ transporting, plasma membrane 2	0.002491655006050563	-0.011363296351369708	-0.0022426033551145265	0.0	0.0	0.0
1016	ATP2B2-IT2		-0.0009127179883657668	0.004570539879141798	0.003322454598958	0.0	0.0	0.0
1017	ATP2B3	ATPase, Ca++ transporting, plasma membrane 3	0.004104723398979755	-0.015111786542973795	0.0005109051342589541	0.0	0.0	0.0
1018	ATP2B4	ATPase, Ca++ transporting, plasma membrane 4	-0.0014318192188720034	-0.005523378671052491	-0.010885262582702936	0.0	0.0	0.0
1019	ATP2C1	ATPase, Ca++ transporting, type 2C, member 1	0.002777388647662018	-0.004960143495870085	-0.006830544114727983	0.0	0.0	0.0
1020	ATP2C2	ATPase, Ca++ transporting, type 2C, member 2	-0.007414298900950566	0.01955202491201094	0.017334052220156555	0.0	1.0	1.0
1021	ATP4A	ATPase, H+/K+ exchanging, alpha polypeptide	-0.003673599023826429	-0.00467187247255794	0.005492770872909189	0.0	0.0	0.0
1022	ATP5F1A		-0.0035293265639833636	-0.0015892387324050296	0.004128655506360764	0.0	0.0	0.0
1023	ATP5F1B		-0.004204743425984083	-0.004826368329343308	0.007985580551944716	0.0	0.0	0.0
1024	ATP5F1C		0.00019531901492606852	0.005218969522761806	0.0021741696240766806	0.0	0.0	0.0
1025	ATP5F1D		-0.0024816518529715507	0.0013912521021229986	0.0006896367296778364	0.0	0.0	0.0
1026	ATP5IF1		0.0019346881703615642	-0.0015611081485207502	-0.0021884137762865387	0.0	0.0	0.0
1027	ATP5MC1		0.0004944789499493202	-0.000489824067841031	0.0003228133153295417	0.0	0.0	0.0
1028	ATP5MC2		-0.0028217977665040968	-0.0036884858591766253	0.00257520681289572	0.0	0.0	0.0
1029	ATP5MC3		-0.0019541123483353376	-0.00789094068271015	0.0034201902832805687	0.0	0.0	0.0
1030	ATP5MD		-0.004415387775331232	0.0003872519550558555	0.0028753842666459197	0.0	0.0	0.0
1031	ATP5ME		0.0013223501867277135	-0.0014506068705447705	0.001915425388048469	0.0	0.0	0.0
1032	ATP5MF		-0.0010365324675983912	-0.0026396812093615763	0.0025720167697106467	0.0	0.0	0.0
1033	ATP5MG		0.0037716894605051114	-0.0028309221977708228	0.005750085363563829	0.0	0.0	0.0
1034	ATP5MPL		0.00231928513669636	-0.0028102653856445546	0.002732850010785505	0.0	0.0	0.0
1035	ATP5PB		0.0005744636311948979	-0.0027989291467845775	-0.0011102617333388965	0.0	0.0	0.0
1036	ATP5PD		0.002519463255485013	-0.0009642402643442319	-0.00015038926358899385	0.0	0.0	0.0
1037	ATP5PF		-0.001622117851494383	0.002190990465145682	0.0015790470216420804	0.0	0.0	0.0
1038	ATP5PO		-0.002865580173882801	0.002774937790305979	0.007114192565523501	0.0	0.0	0.0
1039	ATP5S	ATP synthase, H+ transporting, mitochondrial Fo complex, subunit s (factor B)	0.001271047844935931	-0.0019644186555697867	0.0020296626750559983	0.0	0.0	0.0
1040	ATP6AP1	ATPase, H+ transporting, lysosomal accessory protein 1	-0.0004529966909325601	0.0017535214379148796	0.0028215685320435043	0.0	0.0	0.0
1041	ATP6AP1L	ATPase, H+ transporting, lysosomal accessory protein 1-like	0.00016071744723098955	-0.004888119054442614	0.0003473424281784307	0.0	0.0	0.0
1042	ATP6AP2	ATPase, H+ transporting, lysosomal accessory protein 2	-0.0017579526821218463	-0.008833854738004281	0.004313763077463413	0.0	0.0	0.0
1043	ATP6V0A1	ATPase, H+ transporting, lysosomal V0 subunit a1	-0.007899993245815147	0.0015532321764108066	-0.002944799211317131	0.0	0.0	0.0
1044	ATP6V0A2	ATPase, H+ transporting, lysosomal V0 subunit a2	-0.0019965248689280918	0.004234970155038725	0.002498000295028032	0.0	0.0	0.0
1045	ATP6V0A4	ATPase, H+ transporting, lysosomal V0 subunit a4	0.004981003174751251	-0.004982751619725848	-0.0037786383530795174	0.0	0.0	0.0
1046	ATP6V0B	ATPase, H+ transporting, lysosomal 21kDa, V0 subunit b	-0.0007819064426842497	-0.0029411892906218346	-0.002151807927863578	0.0	0.0	0.0
1047	ATP6V0C	ATPase, H+ transporting, lysosomal 16kDa, V0 subunit c	-0.0033609436122313784	1.4155631050896504e-05	0.0013446092147455992	0.0	0.0	0.0
1048	ATP6V0CP3		-0.000698090789624111	-0.0015717428547924982	-0.004068326961607097	0.0	0.0	0.0
1049	ATP6V0D1	ATPase, H+ transporting, lysosomal 38kDa, V0 subunit d1	0.0007833193710877102	-0.003456185999205498	0.006298282811142803	0.0	0.0	0.0
1050	ATP6V0E1	ATPase, H+ transporting, lysosomal 9kDa, V0 subunit e1	0.001618654898936631	-0.005054894323424847	0.00013840474728631764	0.0	0.0	0.0
1051	ATP6V0E2	ATPase, H+ transporting V0 subunit e2	-0.00032466477900758295	-9.676683987236705e-05	0.001683354576552496	0.0	0.0	0.0
1052	ATP6V0E2-AS1		0.007264761516156523	-2.9232293671234595e-05	-0.008347897777628567	0.0	0.0	0.0
1053	ATP6V1A	ATPase, H+ transporting, lysosomal 70kDa, V1 subunit A	-0.003754255229870676	-0.0020343505313385147	0.0010087305352616265	0.0	0.0	0.0
1054	ATP6V1B2	ATPase, H+ transporting, lysosomal 56/58kDa, V1 subunit B2	0.0005943510186183033	-0.0041940068234527506	0.005455237474386089	0.0	0.0	0.0
1055	ATP6V1C1	ATPase, H+ transporting, lysosomal 42kDa, V1 subunit C1	0.0015863144315457355	-0.0007204263182618111	0.002134501368557996	0.0	0.0	0.0
1056	ATP6V1D	ATPase, H+ transporting, lysosomal 34kDa, V1 subunit D	0.0026905771744603407	-0.004172577159681799	0.003812681374596248	0.0	0.0	0.0
1057	ATP6V1E1	ATPase, H+ transporting, lysosomal 31kDa, V1 subunit E1	0.0013237545021131494	-0.00034322010246147353	0.002951935917912831	0.0	0.0	0.0
1058	ATP6V1E2	ATPase, H+ transporting, lysosomal 31kDa, V1 subunit E2	0.0013319293366258404	-0.00815263408492515	-0.002301212773980649	0.0	0.0	0.0
1059	ATP6V1F	ATPase, H+ transporting, lysosomal 14kDa, V1 subunit F	-0.002217114135225442	-9.210694596490559e-05	0.002905022977332087	0.0	0.0	0.0
1060	ATP6V1G1	ATPase, H+ transporting, lysosomal 13kDa, V1 subunit G1	0.007288959327355805	-0.005481571983888019	-0.0007284479125757476	0.0	0.0	0.0
1061	ATP6V1G2	ATPase, H+ transporting, lysosomal 13kDa, V1 subunit G2	-0.0008653161295210264	-0.003805049263971386	-0.0023555207829556346	0.0	0.0	0.0
1062	ATP6V1H	ATPase, H+ transporting, lysosomal 50/57kDa, V1 subunit H	0.00033797865231593137	0.0012366469670695478	-0.0017193997284332093	0.0	0.0	0.0
1063	ATP7A	ATPase, Cu++ transporting, alpha polypeptide	0.002983562383033616	0.010035929729175122	0.006378737599878708	0.0	0.0	0.0
1064	ATP7B	ATPase, Cu++ transporting, beta polypeptide	0.006426774283925003	-0.012955617383224274	-0.004834625356425826	0.0	0.0	0.0
1065	ATP8A1	ATPase, aminophospholipid transporter (APLT), class I, type 8A, member 1	-8.201345910216224e-05	-0.0014365253274546805	-0.0004159933449343525	0.0	0.0	0.0
1066	ATP8A2	ATPase, aminophospholipid transporter, class I, type 8A, member 2	0.0032417788516598363	-0.007558852926659459	-0.004707401544463228	0.0	0.0	0.0
1067	ATP8B1	ATPase, aminophospholipid transporter, class I, type 8B, member 1	0.0007980757045341765	0.0016085215972500727	-0.004609632270798442	0.0	0.0	0.0
1068	ATP8B2	ATPase, aminophospholipid transporter, class I, type 8B, member 2	0.004728600757762823	0.0005182067075278738	0.00773253419321358	0.0	0.0	0.0
1069	ATP8B3	ATPase, aminophospholipid transporter, class I, type 8B, member 3	0.002230176555081435	1.380040189028983e-05	0.0022891078246090896	0.0	0.0	0.0
1070	ATP8B5P		0.0027601446728231826	0.0025600972982651555	-0.00650956464643551	0.0	0.0	0.0
1071	ATP9A	ATPase, class II, type 9A	-0.003094121753458851	-0.0021194979509743506	-0.00278583297305419	0.0	0.0	0.0
1072	ATP9B	ATPase, class II, type 9B	0.0010652165326301224	0.003064939117783235	0.0029444320818624234	0.0	0.0	0.0
1073	ATPAF1	ATP synthase mitochondrial F1 complex assembly factor 1	-0.0007223176554693714	0.0036252315363146975	0.007770597965025498	0.0	0.0	0.0
1074	ATPAF2	ATP synthase mitochondrial F1 complex assembly factor 2	0.0014024645241934334	-0.006753183006348586	-0.00019945812300661966	0.0	0.0	0.0
1075	ATR	ataxia telangiectasia and Rad3 related	-0.0013641495755831235	0.0009489596945224444	0.003997486853897061	0.0	0.0	0.0
1076	ATRAID		-0.0016028659427882131	-0.005719266693332505	8.051929482469355e-05	0.0	0.0	0.0
1077	ATRIP	ATR interacting protein	0.0016229683153554109	-0.002912457158054594	-0.0012972644646955674	0.0	0.0	0.0
1078	ATRN	attractin	-3.537634483716522e-05	0.005281257293995306	0.0010160412724870063	0.0	0.0	0.0
1079	ATRNL1	attractin-like 1	-0.001022730218701401	-0.006704197679558667	3.869907919924016e-05	0.0	0.0	0.0
1080	ATRX	alpha thalassemia/mental retardation syndrome X-linked	0.0036289061541413606	-0.003451205354859432	0.00394763565917104	0.0	0.0	0.0
1081	ATXN1	ataxin 1	-0.0016404981442582514	0.009179286441820509	0.00770351539589581	0.0	0.0	0.0
1082	ATXN10	ataxin 10	-0.0020016070324179406	-0.0009032776574552878	0.0013066722957204594	0.0	0.0	0.0
1083	ATXN1L	ataxin 1-like	8.366391560473302e-06	-0.000165588387122473	-0.0029635220778819324	0.0	0.0	0.0
1084	ATXN2	ataxin 2	0.00025521508914771226	0.001002723214855281	-0.0012962934141013509	0.0	0.0	0.0
1085	ATXN2L	ataxin 2-like	-0.004725363719239495	-0.0004174374602451084	-0.0011628452739542985	0.0	0.0	0.0
1086	ATXN3	ataxin 3	-0.001898531714294364	0.004930102620890915	0.002290467664123498	0.0	0.0	0.0
1087	ATXN7	ataxin 7	0.0011045920482108088	-0.0017185169365983458	0.0017193701708188716	0.0	0.0	0.0
1088	ATXN7L1	ataxin 7-like 1	-0.007791081544302339	0.013117820722645687	0.011597139302663264	0.0	0.0	0.0
1089	ATXN7L2	ataxin 7-like 2	-0.002183197321216871	0.003571631537382428	0.005067689649450113	0.0	0.0	0.0
1090	ATXN7L3	ataxin 7-like 3	-0.006601537840262999	0.003069237254315756	-0.0018744737627282176	0.0	0.0	0.0
1091	ATXN7L3B	ataxin 7-like 3B	0.0006173240106707193	0.0024219390607777202	-0.002776955995578055	0.0	0.0	0.0
1092	AUH	AU RNA binding protein/enoyl-CoA hydratase	0.00436412729477187	0.001123212980570304	0.0009381518075390568	0.0	0.0	0.0
1093	AUNIP		0.006690196703377191	-0.00904940479511229	-0.01378558770086435	0.0	0.0	0.0
1094	AUP1	ancient ubiquitous protein 1	-0.0011770296516689352	-0.00361299537763648	0.006467968251379888	0.0	0.0	0.0
1095	AURKA	aurora kinase A	0.0014118018159533035	0.004004653688212769	-0.002791844360071734	0.0	0.0	0.0
1096	AURKAIP1	aurora kinase A interacting protein 1	-0.0024863460275924057	0.00011642975617163196	0.0008249133597407955	0.0	0.0	0.0
1097	AURKB	aurora kinase B	-0.0007492825752795874	0.002828574328913687	0.003027064445231592	0.0	0.0	0.0
1098	AURKC	aurora kinase C	0.0010103256008444765	-0.0068044463132804975	0.0024360699854941983	0.0	0.0	0.0
1099	AUTS2	autism susceptibility candidate 2	0.0014803101276096018	-0.0031291378485267364	0.00012525699868168598	0.0	0.0	0.0
1100	AVEN	apoptosis, caspase activation inhibitor	0.00023272622990773775	-0.0029541876689488152	0.004079718810083786	0.0	0.0	0.0
1101	AVIL	advillin	0.004073342276815071	0.00198784334395618	0.0028235454766173925	0.0	0.0	0.0
1102	AVL9	AVL9 homolog (S. cerevisiase)	0.0038053278542645856	-0.0023754034500076153	0.003357237918621408	0.0	0.0	0.0
1103	AVP	arginine vasopressin	0.00037893641891628585	0.00127152983059806	-0.00633650340322774	0.0	0.0	0.0
1104	AVPI1	arginine vasopressin-induced 1	-0.003300300369807075	0.004035932344608738	0.004399573819003676	0.0	0.0	0.0
1105	AVPR2	arginine vasopressin receptor 2	-0.0004945690785293536	0.002248276382722813	0.0059498642431065705	0.0	0.0	0.0
1106	AXIN1	axin 1	-0.0006123807196188689	0.004153210571355869	-0.00044522211386098835	0.0	0.0	0.0
1107	AXIN2	axin 2	0.00173989079130784	0.004616120916719303	0.0017208786491742843	0.0	0.0	0.0
1108	AXL	AXL receptor tyrosine kinase	-0.0010457413889055733	-0.0012248016814305398	-0.001134466108627579	0.0	0.0	0.0
1109	AZGP1	alpha-2-glycoprotein 1, zinc-binding	-0.005760798714542549	0.0015762666097740275	0.005829410450743372	0.0	0.0	0.0
1110	AZI2	5-azacytidine induced 2	5.972266354401564e-06	-0.0011330370284975964	0.001633299563171322	0.0	0.0	0.0
1111	AZIN1	antizyme inhibitor 1	0.004743291511236997	-0.005357532173586671	-0.006858771113043339	0.0	0.0	0.0
1112	AZIN1-AS1		-0.003995933792852145	0.003515829101835194	-0.00047845538235438386	0.0	0.0	0.0
1113	AZIN2		-0.005851789945313394	0.008133218391747571	0.000694350067877663	0.0	0.0	0.0
1114	B2M	beta-2-microglobulin	0.004804128392126711	-0.0021484117981408627	-0.002249701028159111	0.0	0.0	0.0
1115	B3GALNT1	beta-1,3-N-acetylgalactosaminyltransferase 1 (globoside blood group)	0.004256081839602971	0.0051385120443049855	0.00037236136720055705	0.0	0.0	0.0
1116	B3GALNT2	beta-1,3-N-acetylgalactosaminyltransferase 2	0.0010696155235138203	-0.002653601921770236	0.0014565856785269085	0.0	0.0	0.0
1117	B3GALT1	UDP-Gal:betaGlcNAc beta 1,3-galactosyltransferase, polypeptide 1	-0.005107268482615453	0.007982519204362042	0.0013202150842518455	0.0	0.0	0.0
1118	B3GALT2	UDP-Gal:betaGlcNAc beta 1,3-galactosyltransferase, polypeptide 2	-0.0011723200306857692	-0.00012332084868051357	0.002322752637921617	0.0	0.0	0.0
1119	B3GALT4	UDP-Gal:betaGlcNAc beta 1,3-galactosyltransferase, polypeptide 4	-0.0008843108328077008	0.001250609648154264	0.003791778265675366	0.0	0.0	0.0
1120	B3GALT5-AS1		-0.008522946071205706	0.0009922482724820563	0.003980052519329215	0.0	0.0	0.0
1121	B3GALT6	UDP-Gal:betaGal beta 1,3-galactosyltransferase polypeptide 6	-0.006133982873131485	0.001395713021751812	0.00014988624485559685	0.0	0.0	0.0
1122	B3GAT1	beta-1,3-glucuronyltransferase 1 (glucuronosyltransferase P)	0.00158150786489303	0.009175256390359819	-0.0018748973674930316	0.0	0.0	0.0
1123	B3GAT2	beta-1,3-glucuronyltransferase 2 (glucuronosyltransferase S)	0.0027373126191996538	0.004933290481486861	-0.0014014594445035796	0.0	0.0	0.0
1124	B3GAT3	beta-1,3-glucuronyltransferase 3 (glucuronosyltransferase I)	0.004076073979758224	0.0029699094091855064	0.003108420189655242	0.0	0.0	0.0
1125	B3GLCT		-0.0029133565394797675	0.01327797664404199	0.005812648873765301	0.0	0.0	0.0
1126	B3GNT2		-0.0007940646070828015	0.00685139185746258	-0.0029611014590237156	0.0	0.0	0.0
1127	B3GNT4	UDP-GlcNAc:betaGal beta-1,3-N-acetylglucosaminyltransferase 4	0.0007022126477284373	-0.003405930537824943	0.0002639326116290452	0.0	0.0	0.0
1128	B3GNT5	UDP-GlcNAc:betaGal beta-1,3-N-acetylglucosaminyltransferase 5	-0.0029628359042295277	-0.0045018062921624346	-0.004916494874842617	0.0	0.0	0.0
1129	B3GNT6	UDP-GlcNAc:betaGal beta-1,3-N-acetylglucosaminyltransferase 6 (core 3 synthase)	-0.0011154630469122633	-0.0006528671248294069	-0.0013365468792134317	0.0	0.0	0.0
1130	B3GNT7	UDP-GlcNAc:betaGal beta-1,3-N-acetylglucosaminyltransferase 7	5.258498986770001e-05	0.006297745147788693	0.003603337364033787	0.0	0.0	0.0
1131	B3GNT8	UDP-GlcNAc:betaGal beta-1,3-N-acetylglucosaminyltransferase 8	0.005622317551984993	-0.0014799172207259374	-0.0026967364965584974	0.0	0.0	0.0
1132	B3GNT9	UDP-GlcNAc:betaGal beta-1,3-N-acetylglucosaminyltransferase 9	0.0017974143663444515	-0.005103787037796977	0.0010987246783214291	0.0	0.0	0.0
1133	B3GNTL1	UDP-GlcNAc:betaGal beta-1,3-N-acetylglucosaminyltransferase-like 1	-0.002937003368948607	-0.0013290933513112869	-0.0002931690093432853	0.0	0.0	0.0
1134	B4GALNT1	beta-1,4-N-acetyl-galactosaminyl transferase 1	-0.0015922228057744037	-0.005796607403218534	-0.003723908560748099	0.0	0.0	0.0
1135	B4GALNT4	beta-1,4-N-acetyl-galactosaminyl transferase 4	0.001648494846361817	-0.00014733967487189244	0.010840301938580255	0.0	0.0	0.0
1136	B4GALT1	UDP-Gal:betaGlcNAc beta 1,4- galactosyltransferase, polypeptide 1	-0.0027269490719592005	-0.00027888195659195574	0.0006245360669799365	0.0	0.0	0.0
1137	B4GALT2	UDP-Gal:betaGlcNAc beta 1,4- galactosyltransferase, polypeptide 2	-0.004353027980177891	0.006262341035644986	0.0019561041565641936	0.0	0.0	0.0
1138	B4GALT3	UDP-Gal:betaGlcNAc beta 1,4- galactosyltransferase, polypeptide 3	-0.00015650544276429217	0.009296149305767894	-0.008847799240007321	0.0	0.0	0.0
1139	B4GALT4	UDP-Gal:betaGlcNAc beta 1,4- galactosyltransferase, polypeptide 4	0.0019392146605774524	-0.0021245466125293603	0.003463297757753121	0.0	0.0	0.0
1140	B4GALT5	UDP-Gal:betaGlcNAc beta 1,4- galactosyltransferase, polypeptide 5	-0.0040876439093865	-0.0021615073996733656	-0.006855550029309871	0.0	0.0	0.0
1141	B4GALT6	UDP-Gal:betaGlcNAc beta 1,4- galactosyltransferase, polypeptide 6	-0.0005244685092789967	-0.003421538284830113	0.0028409112591090725	0.0	0.0	0.0
1142	B4GALT7	xylosylprotein beta 1,4-galactosyltransferase, polypeptide 7 (galactosyltransferase I)	-0.0043301666709977885	0.004766372856422157	-0.0016913505121068449	0.0	0.0	0.0
1143	B4GAT1		0.0003640901876169584	-0.0006587118260728505	-5.579829012814831e-05	0.0	0.0	0.0
1144	B9D1	B9 protein domain 1	0.0008462584894839934	0.00013749127475395635	-0.0030325302122180945	0.0	0.0	0.0
1145	B9D2	B9 protein domain 2	-0.00032550373659547764	-0.006534794490007749	0.0005914869458060511	0.0	0.0	0.0
1146	BAALC	brain and acute leukemia, cytoplasmic	-0.006043231490586421	-0.003928284214909767	-0.0025824132425502416	0.0	0.0	0.0
1147	BAALC-AS2		0.002729199426330873	-0.001382548851121968	0.0006699477187948786	0.0	0.0	0.0
1148	BAAT	bile acid CoA: amino acid N-acyltransferase (glycine N-choloyltransferase)	0.0009212273256334939	0.0025055878063947137	9.812510776513591e-05	0.0	0.0	0.0
1149	BABAM1		0.002567185151345204	0.0022960888947665013	0.001548463744744866	0.0	0.0	0.0
1150	BABAM2		-0.0022816764559088613	-0.0016903868626128968	0.003202364150030195	0.0	0.0	0.0
1151	BACE1	beta-site APP-cleaving enzyme 1	0.0021367232666055797	0.001831186486931783	-0.002407016242652927	0.0	0.0	0.0
1152	BACE2	beta-site APP-cleaving enzyme 2	0.004077048981239623	0.0030478848599894874	0.0016667915604947118	0.0	0.0	0.0
1153	BACH1	BTB and CNC homology 1, basic leucine zipper transcription factor 1	0.00035997568788848186	0.006400628134532227	-0.0032432836754637366	0.0	0.0	0.0
1154	BACH2	BTB and CNC homology 1, basic leucine zipper transcription factor 2	0.012636002553084037	-0.0057758509081983515	-0.003908793863320548	1.0	0.0	0.0
1155	BAD	BCL2-associated agonist of cell death	0.00023958421837674457	0.003033726370604361	0.0028150098426952402	0.0	0.0	0.0
1156	BAG1	BCL2-associated athanogene	-0.0008718398566917801	-0.007673685729099099	0.0030828244122982993	0.0	0.0	0.0
1157	BAG2	BCL2-associated athanogene 2	-0.0035887736235174737	0.010175521404271118	0.0022822382289697314	0.0	0.0	0.0
1158	BAG3	BCL2-associated athanogene 3	0.0023508641432642974	-0.00040171358629951647	-0.004548294314121821	0.0	0.0	0.0
1159	BAG4	BCL2-associated athanogene 4	0.0036210735550703823	0.003994600722788837	-0.0025742093253372724	0.0	0.0	0.0
1160	BAG5	BCL2-associated athanogene 5	-0.00555046913211	-0.0010554484451374788	-0.0019349859875990875	0.0	0.0	0.0
1161	BAG6		0.000505851710894577	0.0021571832074138778	0.006532020815456067	0.0	0.0	0.0
1162	BAHCC1	BAH domain and coiled-coil containing 1	0.0016442507389443474	0.005619647306512733	0.0012803346149097166	0.0	0.0	0.0
1163	BAHD1	bromo adjacent homology domain containing 1	-0.0042552110904048	0.0002659124708305179	-0.005710569400239271	0.0	0.0	0.0
1164	BAIAP2	BAI1-associated protein 2	-0.002624298874546697	-0.00012512323870886115	0.0005574426079636369	0.0	0.0	0.0
1165	BAIAP2-AS1		0.0008472649458960747	0.004974811626607305	0.0006529809018984225	0.0	0.0	0.0
1166	BAIAP2L2	BAI1-associated protein 2-like 2	-0.00886433406247947	0.003668371108864616	0.004963726492554188	0.0	0.0	0.0
1167	BAIAP3	BAI1-associated protein 3	-0.0013982713178469029	0.010399814058624786	-0.003649784660455416	0.0	0.0	0.0
1168	BAK1	BCL2-antagonist/killer 1	0.0032360749835475475	-0.0032186144210402936	-0.00371348095104052	0.0	0.0	0.0
1169	BAMBI	BMP and activin membrane-bound inhibitor homolog (Xenopus laevis)	-0.005732791167345442	0.002021970810822478	0.001752743386387751	0.0	0.0	0.0
1170	BANF1	barrier to autointegration factor 1	0.002383146862405133	0.002050477769555028	0.002535121257891547	0.0	0.0	0.0
1171	BANP	BTG3 associated nuclear protein	-0.004764182538386829	0.004143261552398335	-0.0010145782990006761	0.0	0.0	0.0
1172	BAP1	BRCA1 associated protein-1 (ubiquitin carboxy-terminal hydrolase)	0.0014379362588505132	0.0015547862054548823	0.005249196670402902	0.0	0.0	0.0
1173	BARD1	BRCA1 associated RING domain 1	0.010240525437192014	-0.014588828806653346	-0.012810019438337782	0.0	0.0	0.0
1174	BARX1	BARX homeobox 1	-0.0031970314513919246	0.0018780945273493828	-0.000365339845254275	0.0	0.0	0.0
1175	BASP1	brain abundant, membrane attached signal protein 1	-0.003798375991172418	-0.00020816077956592547	0.0036689811084140555	0.0	0.0	0.0
1176	BASP1-AS1		-0.003732853641576506	0.008222073225111183	0.0007636709918294026	0.0	0.0	0.0
1177	BATF2	basic leucine zipper transcription factor, ATF-like 2	0.0004695839980142112	0.001987270701479831	-0.0009237102483125574	0.0	0.0	0.0
1178	BATF3	basic leucine zipper transcription factor, ATF-like 3	-0.003228457288507738	-0.0014824388688005159	-0.004380190621801226	0.0	0.0	0.0
1179	BAX	BCL2-associated X protein	0.0004033816220398532	-0.006633918116873359	-0.0003351813126987119	0.0	0.0	0.0
1180	BAZ1A	bromodomain adjacent to zinc finger domain, 1A	0.000951111272658684	-0.006392833480519662	-0.007175078070442099	0.0	0.0	0.0
1181	BAZ1B	bromodomain adjacent to zinc finger domain, 1B	-0.0018253320078776628	-0.000345345465884459	0.0018950504048852934	0.0	0.0	0.0
1182	BAZ2A	bromodomain adjacent to zinc finger domain, 2A	-0.00038966290517300235	0.004350859058691118	-0.00019212283925454637	0.0	0.0	0.0
1183	BAZ2B	bromodomain adjacent to zinc finger domain, 2B	-0.004830592659781207	0.0030994921904922224	-0.002015723280307739	0.0	0.0	0.0
1184	BBC3	BCL2 binding component 3	0.003661183071044711	0.00016711081577230934	-0.0015212562728079836	0.0	0.0	0.0
1185	BBIP1	BBSome interacting protein 1	0.0015448819442595951	0.004605676140692708	0.010383996657937442	0.0	0.0	0.0
1186	BBOF1		-0.0028915306178195683	0.003860357355822157	-0.0010851742483211123	0.0	0.0	0.0
1187	BBOX1	butyrobetaine (gamma), 2-oxoglutarate dioxygenase (gamma-butyrobetaine hydroxylase) 1	0.0006363067285472575	-0.002759211647746377	0.0013930285981534692	0.0	0.0	0.0
1188	BBS1	Bardet-Biedl syndrome 1	0.0021589483769773664	0.0062330641253077485	0.0063390165920991235	0.0	0.0	0.0
1189	BBS10	Bardet-Biedl syndrome 10	-0.00192896617441885	0.013978395214303031	0.0038143916340475804	0.0	0.0	0.0
1190	BBS12	Bardet-Biedl syndrome 12	-0.0007108806107751157	-0.002486701296303533	-0.002311727700007646	0.0	0.0	0.0
1191	BBS2	Bardet-Biedl syndrome 2	3.8874557127685505e-05	0.0018923620062475765	0.004833865675878958	0.0	0.0	0.0
1192	BBS4	Bardet-Biedl syndrome 4	-0.0003508352440369704	0.005502170666365523	-0.0019754604726387225	0.0	0.0	0.0
1193	BBS5	Bardet-Biedl syndrome 5	0.00143038279882913	0.0013337042389109629	-0.0038093063175489794	0.0	0.0	0.0
1194	BBS7	Bardet-Biedl syndrome 7	0.003585713118665448	-0.0115163931887728	0.0015773232816060677	0.0	0.0	0.0
1195	BBS9	Bardet-Biedl syndrome 9	-0.0006193271188042011	0.005873195320595139	0.004431590940705218	0.0	0.0	0.0
1196	BBX	bobby sox homolog (Drosophila)	0.0007120741019876068	-0.006252031550174793	0.0009690428466535659	0.0	0.0	0.0
1197	BCAM	basal cell adhesion molecule (Lutheran blood group)	-0.000584973984328297	0.002874043175827062	-0.001748341832788023	0.0	0.0	0.0
1198	BCAN	brevican	-0.0019236506593113185	-0.00326002170812904	-0.0036020014768972483	0.0	0.0	0.0
1199	BCAP29	B-cell receptor-associated protein 29	0.0017591029549820654	-0.006782743054372762	0.0027011238783376	0.0	0.0	0.0
1200	BCAP31	B-cell receptor-associated protein 31	-0.0004083646026010047	-0.009639827760737688	0.006919930233315987	0.0	0.0	0.0
1201	BCAR1	breast cancer anti-estrogen resistance 1	-0.0013037125839965177	0.0042073974964950646	-0.004008394340149568	0.0	0.0	0.0
1202	BCAR3	breast cancer anti-estrogen resistance 3	0.0037106547659185567	-0.0024627880435191315	-0.011816945723571164	0.0	0.0	0.0
1203	BCAS1	breast carcinoma amplified sequence 1	0.005914202780840105	-0.0025286054735230313	-0.006978826862449545	0.0	0.0	0.0
1204	BCAS2	breast carcinoma amplified sequence 2	0.0018295070269426933	0.0034135561068145606	0.002426160142967421	0.0	0.0	0.0
1205	BCAS3	breast carcinoma amplified sequence 3	-0.0026507537633393783	0.0035782496100501275	-0.0012986644081764143	0.0	0.0	0.0
1206	BCAS4	breast carcinoma amplified sequence 4	0.0005491919136686929	0.0003786844400782436	0.011696797183281833	0.0	0.0	0.0
1207	BCAT1	branched chain amino-acid transaminase 1, cytosolic	0.00023538309593506917	0.002499153018811737	0.005241824298197597	0.0	0.0	0.0
1208	BCAT2	branched chain amino-acid transaminase 2, mitochondrial	0.002229503625414568	-0.0012311933808869134	0.0012405824394533353	0.0	0.0	0.0
1209	BCCIP	BRCA2 and CDKN1A interacting protein	0.0020101886782729066	-0.002882634863907314	0.0006798528222271469	0.0	0.0	0.0
1210	BCDIN3D	BCDIN3 domain containing	0.002136107557294825	-0.00022064333254566935	-0.0018766458857643821	0.0	0.0	0.0
1211	BCHE	butyrylcholinesterase	0.00042828879735398685	-0.0002823695806178023	0.004213105814053161	0.0	0.0	0.0
1212	BCKDHA	branched chain keto acid dehydrogenase E1, alpha polypeptide	-0.004842715911833885	-0.0009861018429164416	0.005470469399897478	0.0	0.0	0.0
1213	BCKDHB	branched chain keto acid dehydrogenase E1, beta polypeptide	-0.0008942267750151557	-0.01470657263881976	0.00738623576635484	0.0	0.0	0.0
1214	BCKDK	branched chain ketoacid dehydrogenase kinase	-0.0056066960486974024	0.00946557529810859	0.0017114371287244435	0.0	0.0	0.0
1215	BCL10	B-cell CLL/lymphoma 10	-0.002801462180735246	-0.004190343164745569	0.002961248210697787	0.0	0.0	0.0
1216	BCL11A	B-cell CLL/lymphoma 11A (zinc finger protein)	0.003912062253612491	-0.007376450792014264	-0.0035111486809666697	0.0	0.0	0.0
1217	BCL11B	B-cell CLL/lymphoma 11B (zinc finger protein)	-0.010732449131823819	0.008340770822674995	0.004929226243959299	1.0	0.0	0.0
1218	BCL2	B-cell CLL/lymphoma 2	0.007848341329055063	-0.0033664594463198323	-0.006649145077569912	0.0	0.0	0.0
1219	BCL2A1	BCL2-related protein A1	0.005839849406189029	0.014787098466569892	0.0030874982498757444	0.0	0.0	0.0
1220	BCL2L1	BCL2-like 1	-0.005296655066211068	0.004806446680152587	-0.0009742974208204092	0.0	0.0	0.0
1221	BCL2L10	BCL2-like 10 (apoptosis facilitator)	-7.726625537967001e-05	-0.0015352202370884761	0.0021951707813410324	0.0	0.0	0.0
1222	BCL2L11	BCL2-like 11 (apoptosis facilitator)	0.0070021840761202644	-0.005084449648854492	-0.004616378690128322	0.0	0.0	0.0
1223	BCL2L12	BCL2-like 12 (proline rich)	0.003732338594516475	-0.00043475957454443303	-0.0030364609198024798	0.0	0.0	0.0
1224	BCL2L13	BCL2-like 13 (apoptosis facilitator)	-0.0032063543854098362	-0.012951535777210345	0.010077031197739837	0.0	0.0	0.0
1225	BCL2L2	BCL2-like 2	-0.0007135117704389606	-0.001199472714234259	-0.0014481892293922655	0.0	0.0	0.0
1226	BCL3	B-cell CLL/lymphoma 3	-0.0017749935165864421	-0.001565258616303477	-7.113762649783688e-05	0.0	0.0	0.0
1227	BCL6	B-cell CLL/lymphoma 6	-0.004168845659403505	0.007134251955641066	0.0073592935485670904	0.0	0.0	0.0
1228	BCL6B	B-cell CLL/lymphoma 6, member B	0.0044441238529844915	0.0072449629482920705	0.00164421313514877	0.0	0.0	0.0
1229	BCL7A	B-cell CLL/lymphoma 7A	0.0018128102919781315	0.005452228931607264	0.0022951878901569	0.0	0.0	0.0
1230	BCL7B	B-cell CLL/lymphoma 7B	-0.0019635100440410936	-0.0016073949789258664	0.002031229930301495	0.0	0.0	0.0
1231	BCL7C	B-cell CLL/lymphoma 7C	0.0001031484092007557	0.00738254278667271	0.0033826140796351617	0.0	0.0	0.0
1232	BCL9	B-cell CLL/lymphoma 9	-0.001361038210739375	-0.00019661122286555562	0.005529089726147366	0.0	0.0	0.0
1233	BCL9L	B-cell CLL/lymphoma 9-like	-0.0013918786834597548	-0.002380115421171976	-0.0002932234187521612	0.0	0.0	0.0
1234	BCLAF1	BCL2-associated transcription factor 1	0.003267725771041943	0.006067943258011045	-8.430706397934747e-06	0.0	0.0	0.0
1235	BCLAF3		0.0016339250595254226	0.010958601295507065	0.000352314126977441	0.0	0.0	0.0
1236	BCO2	beta-carotene oxygenase 2	0.0019195481392493626	0.0003061626460260378	0.012513852544903621	0.0	0.0	0.0
1237	BCOR	BCL6 corepressor	0.004540041578873142	-0.012269090577260989	-0.008140627246074924	0.0	0.0	0.0
1238	BCORL1	BCL6 corepressor-like 1	0.000737502653665027	0.0010563334095795018	0.002119816876237908	0.0	0.0	0.0
1239	BCORP1	BCL6 corepressor pseudogene 1	7.414400852173838e-05	-0.004486254851845535	0.0028616093771275854	0.0	0.0	0.0
1240	BCR	breakpoint cluster region	0.002156050615658922	0.002648912315437381	-0.00370339792632517	0.0	0.0	0.0
1241	BCRP2		0.0017213528329717322	0.003239242592117713	-0.00403748824106533	0.0	0.0	0.0
1242	BCS1L	BCS1-like (S. cerevisiae)	0.008246855799207585	0.003945835775122428	0.0020431548549270794	0.0	0.0	0.0
1243	BDH1	3-hydroxybutyrate dehydrogenase, type 1	-0.0008288372200226254	0.002142740723693345	0.004126718576759872	0.0	0.0	0.0
1244	BDH2	3-hydroxybutyrate dehydrogenase, type 2	-0.0009737994012135192	0.0068448202266939645	0.005444182605107426	0.0	0.0	0.0
1245	BDKRB2	bradykinin receptor B2	0.019452946987847698	-0.004410732267673967	-0.01618219165038371	1.0	0.0	1.0
1246	BDNF	brain-derived neurotrophic factor	0.004825051724185545	-0.001957130419519341	-0.0014806923440466783	0.0	0.0	0.0
1247	BDNF-AS		0.003099277454645189	0.0020495512762805793	0.00340408994157141	0.0	0.0	0.0
1248	BDP1	B double prime 1, subunit of RNA polymerase III transcription initiation factor IIIB	-0.0021351044663095804	0.004867502218161178	0.000932202438913704	0.0	0.0	0.0
1249	BEAN1		0.015261254968729519	0.009472923094015167	-0.002106799370482624	1.0	0.0	0.0
1250	BECN1	beclin 1, autophagy related	-0.0021799532999784163	-0.001781950101718835	-0.0010066552288002031	0.0	0.0	0.0
1251	BEGAIN	brain-enriched guanylate kinase-associated homolog (rat)	-0.0015227801694543373	0.0020452744845817264	-0.003039385599576557	0.0	0.0	0.0
1252	BEND3	BEN domain containing 3	0.0022212942986161942	-0.0026983686502966386	0.0011529752328344979	0.0	0.0	0.0
1253	BEND5	BEN domain containing 5	-0.001734441170185651	-0.00015992471896886847	0.0026008783854042507	0.0	0.0	0.0
1254	BEND6	BEN domain containing 6	0.0027560124569923515	-0.00797643975729613	0.0021264317423187657	0.0	0.0	0.0
1255	BEND7	BEN domain containing 7	0.010069491641901084	0.005023879040572435	0.008161035663432403	0.0	0.0	0.0
1256	BEST1	bestrophin 1	0.0007649177913659884	0.0008701510916865918	-0.003301465229058051	0.0	0.0	0.0
1257	BEST2	bestrophin 2	-0.0003691602725355732	0.0005465930626855639	-0.007390992160532314	0.0	0.0	0.0
1258	BEST3	bestrophin 3	0.0014320441525552097	-0.002776462045182241	-0.008407885266532338	0.0	0.0	0.0
1259	BEST4	bestrophin 4	-0.0011243052936862293	-0.002296123694821869	-0.0002771967485254089	0.0	0.0	0.0
1260	BET1	blocked early in transport 1 homolog (S. cerevisiae)	-0.0006561005322962353	0.0018179395412770078	-0.00037392226366056924	0.0	0.0	0.0
1261	BET1L	blocked early in transport 1 homolog (S. cerevisiae)-like	-0.0033752771456612724	0.005074457655246596	0.003192527250028672	0.0	0.0	0.0
1262	BEX1	brain expressed, X-linked 1	0.0015572793227152544	-0.007168744215224196	0.0013407316044090547	0.0	0.0	0.0
1263	BEX2	brain expressed X-linked 2	-0.0008310398837155051	-0.005962338200623377	0.000875069977223402	0.0	0.0	0.0
1264	BEX3		-0.0016507134150041817	-0.006479133916245316	0.0017233560785756897	0.0	0.0	0.0
1265	BEX4	brain expressed, X-linked 4	0.002103345324816765	0.0031795890487902835	0.00031557569814166233	0.0	0.0	0.0
1266	BEX5	brain expressed, X-linked 5	0.002613818527792841	-0.006641985012708424	0.004846098484196185	0.0	0.0	0.0
1267	BFAR	bifunctional apoptosis regulator	-0.0018189972550466046	0.00792538541079025	0.0003790111595411424	0.0	0.0	0.0
1268	BFSP1	beaded filament structural protein 1, filensin	0.004369839535435885	-0.00864044842701444	-0.0076275618117725525	0.0	0.0	0.0
1269	BGN	biglycan	0.00047615801023271015	-0.0023844350687250385	0.001354353037483788	0.0	0.0	0.0
1270	BHLHB9	basic helix-loop-helix domain containing, class B, 9	0.004084402640893396	-0.0033045139269765795	0.0007131507436439814	0.0	0.0	0.0
1271	BHLHE22	basic helix-loop-helix family, member e22	0.012115451667828705	0.0031064429104540933	0.008185886075099083	1.0	0.0	0.0
1272	BHLHE23	basic helix-loop-helix family, member e23	-0.0005753574361738198	0.0023627045145472674	0.0049779039455723996	0.0	0.0	0.0
1273	BHLHE40	basic helix-loop-helix family, member e40	-0.004845772348657709	-0.005460976269254817	0.0064850546748812885	0.0	0.0	0.0
1274	BHLHE41	basic helix-loop-helix family, member e41	-0.00021573539997348195	0.005511060400406371	0.0005304845415191771	0.0	0.0	0.0
1275	BHMT2	betaine--homocysteine S-methyltransferase 2	-0.0024423339491996664	-0.0034743776078320337	-0.0033970797180365117	0.0	0.0	0.0
1276	BICC1	bicaudal C homolog 1 (Drosophila)	-0.0013474367811161633	-0.006892175497754502	-0.0026940242748096027	0.0	0.0	0.0
1277	BICD1	bicaudal D homolog 1 (Drosophila)	-0.005957191141596586	0.008100629066426333	0.0023819830443377443	0.0	0.0	0.0
1278	BICD2	bicaudal D homolog 2 (Drosophila)	-0.006753077296781338	0.008831407519830616	0.00510784832280606	0.0	0.0	0.0
1279	BICDL1		0.002772973212543211	0.0016079858046718336	-0.006630205077302539	0.0	0.0	0.0
1280	BICDL2		-0.0017047816210507803	-0.01112027347325533	-0.005661003616358577	0.0	0.0	0.0
1281	BICRA		-5.525354587165247e-05	0.00040412359339708076	0.0019064762307541392	0.0	0.0	0.0
1282	BICRAL		0.0006127244967938274	0.0005164921993375246	0.00487811074103668	0.0	0.0	0.0
1283	BID	BH3 interacting domain death agonist	-0.0028070584300059175	-0.012622609487789233	-0.002558160524304836	0.0	0.0	0.0
1284	BIN1	bridging integrator 1	0.004794720596084142	0.003928476444860451	-0.006280053701072051	0.0	0.0	0.0
1285	BIN3	bridging integrator 3	-0.0038396795704583285	-0.0034171580029530007	-0.0043765193912147825	0.0	0.0	0.0
1286	BIN3-IT1		0.001413600099989358	-0.001517437333934754	-0.0007027050571913069	0.0	0.0	0.0
1287	BIRC2	baculoviral IAP repeat containing 2	-0.0006041682847330098	0.0024519848107495325	0.005377090211029393	0.0	0.0	0.0
1288	BIRC3	baculoviral IAP repeat containing 3	0.0048401399129869216	-0.008061994901697919	-0.0004959034883614334	0.0	0.0	0.0
1289	BIRC6	baculoviral IAP repeat containing 6	0.0009708356134158973	-0.000532902049997331	-0.0007558462095290069	0.0	0.0	0.0
1290	BIVM	basic, immunoglobulin-like variable motif containing	-0.0014432884433913263	-0.0004800491862813295	-0.011021853497979205	0.0	0.0	0.0
1291	BLCAP	bladder cancer associated protein	-0.0011904372610681232	-0.002623224247144542	0.0010558614667349469	0.0	0.0	0.0
1292	BLID	BH3-like motif containing, cell death inducer	-0.0022819863325298133	0.003238680526979768	-0.0003976368135063437	0.0	0.0	0.0
1293	BLM	Bloom syndrome, RecQ helicase-like	0.0023564429217245685	0.0028625000526116716	-0.01598300174992711	0.0	0.0	1.0
1294	BLMH	bleomycin hydrolase	-0.00241645367425336	-0.0021710897768263872	-0.000980742222679593	0.0	0.0	0.0
1295	BLNK	B-cell linker	-0.0025544455129964676	-0.005989739377997955	-0.010454481043511772	0.0	0.0	0.0
1296	BLOC1S1	biogenesis of lysosomal organelles complex-1, subunit 1	0.001290089366509957	-0.0023406230844733216	0.00033062200390381014	0.0	0.0	0.0
1297	BLOC1S2	biogenesis of lysosomal organelles complex-1, subunit 2	0.002783548581486399	-0.007355037310078439	-0.002770325449114052	0.0	0.0	0.0
1298	BLOC1S3	biogenesis of lysosomal organelles complex-1, subunit 3	-0.002537981905322794	0.007389900039299902	-0.0022902752960192525	0.0	0.0	0.0
1299	BLOC1S4		0.001782311964646185	0.0006565558262283172	-0.007855221307127616	0.0	0.0	0.0
1300	BLOC1S6		0.0011014982377435022	-0.0006299940799138768	0.00023096414475415024	0.0	0.0	0.0
1301	BLVRA	biliverdin reductase A	-2.227745956429896e-05	0.005543110614081361	0.0011907805841453601	0.0	0.0	0.0
1302	BLVRB	biliverdin reductase B (flavin reductase (NADPH))	0.001589887702642854	0.002412221237412431	-0.006457334421495883	0.0	0.0	0.0
1303	BLZF1	basic leucine zipper nuclear factor 1	-0.002331391659274148	0.01246373323066366	0.004394942163762606	0.0	0.0	0.0
1304	BMF	Bcl2 modifying factor	-0.0004028846359848023	0.0011163082435606446	0.00013146307832047452	0.0	0.0	0.0
1305	BMP1	bone morphogenetic protein 1	-0.0039325480881728	0.0036276245589585217	0.0014547762097338855	0.0	0.0	0.0
1306	BMP10	bone morphogenetic protein 10	-0.0019390853278415103	-0.0001058507684034741	-0.0023412174503867414	0.0	0.0	0.0
1307	BMP2	bone morphogenetic protein 2	0.0013836424093488639	0.0037090125309962984	-0.0035707985734428323	0.0	0.0	0.0
1308	BMP2K	BMP2 inducible kinase	-0.0027431876373196183	-0.001107071925864119	-0.008100168471797318	0.0	0.0	0.0
1309	BMP6	bone morphogenetic protein 6	-0.0015119601667985601	0.007954676134851459	-0.0035144431016790917	0.0	0.0	0.0
1310	BMP7	bone morphogenetic protein 7	0.00022847195040470334	-0.004338303591924792	0.00836254058933842	0.0	0.0	0.0
1311	BMP8B	bone morphogenetic protein 8b	-0.0005939611998641384	0.02433262534620664	0.010567567195728624	0.0	1.0	0.0
1312	BMPER	BMP binding endothelial regulator	-0.0005701276677353117	0.005986496063921793	-0.0029683703475584175	0.0	0.0	0.0
1313	BMPR1A	bone morphogenetic protein receptor, type IA	-0.0014858116954899905	0.004823275910572213	0.0037514984139252064	0.0	0.0	0.0
1314	BMPR1B	bone morphogenetic protein receptor, type IB	-0.0009844766597908556	-0.003988613574091693	0.005342232195197246	0.0	0.0	0.0
1315	BMPR2	bone morphogenetic protein receptor, type II (serine/threonine kinase)	0.0034875756797553108	0.006845811644999245	-0.0022198917664917775	0.0	0.0	0.0
1316	BMS1	BMS1 homolog, ribosome assembly protein (yeast)	-0.0040441396078157235	-0.004218366493298195	0.003466619702221248	0.0	0.0	0.0
1317	BMS1P1		-0.0013102035833487675	-0.0007899330234235182	0.0011997910660661534	0.0	0.0	0.0
1318	BMS1P14		0.0008774233648754083	0.00010730024921771402	0.00011782772995304292	0.0	0.0	0.0
1319	BMS1P2		0.0013832579774007135	-0.0015854100079740236	-0.002478401945084881	0.0	0.0	0.0
1320	BMS1P20		0.0005270031069848813	0.002179178502097609	0.0010429799836051837	0.0	0.0	0.0
1321	BMS1P4		0.001649988382947092	-0.005338269104112004	0.0028104263116424137	0.0	0.0	0.0
1322	BMT2		-0.0016742343199249294	0.007427751472383802	0.004129892336136812	0.0	0.0	0.0
1323	BNIP1	BCL2/adenovirus E1B 19kDa interacting protein 1	8.324227642550561e-05	0.010901737801728805	-0.004593972019680158	0.0	0.0	0.0
1324	BNIP2	BCL2/adenovirus E1B 19kDa interacting protein 2	-0.0014765387961023493	-0.0008073142726585951	0.003718437081909781	0.0	0.0	0.0
1325	BNIP3	BCL2/adenovirus E1B 19kDa interacting protein 3	-0.003075540063311501	0.0025448876282304677	-0.002172415323122217	0.0	0.0	0.0
1326	BNIP3L	BCL2/adenovirus E1B 19kDa interacting protein 3-like	0.002009973519420928	0.001702890454399073	0.0030270762516931508	0.0	0.0	0.0
1327	BNIPL	BCL2/adenovirus E1B 19kD interacting protein like	0.003227109862652155	0.0005207702955786703	0.002037380840349826	0.0	0.0	0.0
1328	BOD1	biorientation of chromosomes in cell division 1	9.450792501642259e-05	0.0007804053983855991	-0.004095665486517646	0.0	0.0	0.0
1329	BOD1L1		-0.0012485682281224643	0.0022710845682476746	-0.004474706072895494	0.0	0.0	0.0
1330	BOD1L2		-0.001084932834164535	0.0009046001707147164	-0.004708564004610209	0.0	0.0	0.0
1331	BOK	BCL2-related ovarian killer	0.00010531951697238828	0.000370006229443441	-0.003548780816754464	0.0	0.0	0.0
1332	BOLA1	bolA homolog 1 (E. coli)	0.0013425433365546868	0.0006541910636976365	0.0008957729764418557	0.0	0.0	0.0
1333	BOLA2-SMG1P6		0.002277529992305396	-0.0057079347250673556	0.0021174014452704434	0.0	0.0	0.0
1334	BOLA3	bolA homolog 3 (E. coli)	0.0013237265412447065	-0.004067197203349837	0.00601175549454544	0.0	0.0	0.0
1335	BOLA3-AS1		0.00036624799441106683	0.010081714119680629	0.009831371780916445	0.0	0.0	0.0
1336	BOP1		-0.0008998108449500266	0.0014929818650738177	0.0015532903496485772	0.0	0.0	0.0
1337	BORCS5		0.0011677385878539903	-0.004036361104946074	-0.0039011013300973355	0.0	0.0	0.0
1338	BORCS6		0.004894819500320826	-0.007266025320711326	-0.003548176237318627	0.0	0.0	0.0
1339	BORCS7		0.0031057041206528483	0.0011613181385397753	-0.002088597018598769	0.0	0.0	0.0
1340	BORCS8		-7.970710752072067e-05	0.002136652963643298	0.00835957143862659	0.0	0.0	0.0
1341	BORCS8-MEF2B		-0.0016155137159935319	-0.001767467264376804	0.0004479050662007777	0.0	0.0	0.0
1342	BPGM	2,3-bisphosphoglycerate mutase	0.0031563606538546323	0.006532407885045108	0.0009707759307417689	0.0	0.0	0.0
1343	BPHL	biphenyl hydrolase-like (serine hydrolase)	0.009653656057973397	0.0009877220110472923	0.003608645160276154	0.0	0.0	0.0
1344	BPNT1	3'(2'), 5'-bisphosphate nucleotidase 1	0.003561271002877289	0.0023357026926391798	-0.0012824698590639	0.0	0.0	0.0
1345	BPTF	bromodomain PHD finger transcription factor	-0.0013444339762525	0.0034953366770333204	0.008144029224444727	0.0	0.0	0.0
1346	BRAF	v-raf murine sarcoma viral oncogene homolog B1	0.0011115837229621942	-0.0030495351629645897	0.01068204296562605	0.0	0.0	0.0
1347	BRAP	BRCA1 associated protein	0.0020232161746766217	-0.0004469853422166682	0.0015555062951221582	0.0	0.0	0.0
1348	BRAT1		0.002721527616216613	0.004210994130811219	0.009867312574575546	0.0	0.0	0.0
1349	BRCA1	breast cancer 1, early onset	-0.0006483855999099559	0.0005146361744307811	-0.008938096808547423	0.0	0.0	0.0
1350	BRCC3	BRCA1/BRCA2-containing complex, subunit 3	0.001973880395692252	-0.0016075381823773978	-0.0050592524293190414	0.0	0.0	0.0
1351	BRD1	bromodomain containing 1	-0.0006409278146679031	-0.0022751992884454857	0.0031358736618136993	0.0	0.0	0.0
1352	BRD2	bromodomain containing 2	0.002116949148668033	0.0005105503544862982	-0.003290551982483499	0.0	0.0	0.0
1353	BRD3	bromodomain containing 3	0.008482602389514498	-0.004083699192935152	0.0024717788417731555	0.0	0.0	0.0
1354	BRD3OS		-0.0005602017629855603	0.0015136306811744252	-0.001414514378854111	0.0	0.0	0.0
1355	BRD4	bromodomain containing 4	-0.00361719297456155	0.0007514722668984365	-0.00462050336052342	0.0	0.0	0.0
1356	BRD7	bromodomain containing 7	0.0025701936093186642	0.00017946530569510483	-0.007501811787563626	0.0	0.0	0.0
1357	BRD7P3	bromodomain containing 7 pseudogene 3	0.0030638280751124937	-0.004440579774981867	-0.006240180585830435	0.0	0.0	0.0
1358	BRD8	bromodomain containing 8	-0.00033374161966688316	0.0020820824486679403	-0.0030869060113368316	0.0	0.0	0.0
1359	BRD9	bromodomain containing 9	7.504407137191426e-05	0.001561801134393239	-7.388324395920859e-05	0.0	0.0	0.0
1360	BRF1	BRF1 homolog, subunit of RNA polymerase III transcription initiation factor IIIB (S. cerevisiae)	0.002176798707753855	0.0016842838367079824	0.0032321946801761735	0.0	0.0	0.0
1361	BRF2	BRF2, subunit of RNA polymerase III transcription initiation factor, BRF1-like	0.00012077859756527199	-0.0024843906720241594	0.0004314236002651579	0.0	0.0	0.0
1362	BRI3	brain protein I3	0.003678635257957654	0.0016152702778754937	-0.0026924791228564895	0.0	0.0	0.0
1363	BRI3BP	BRI3 binding protein	-0.001580376704261091	0.01064471868252107	0.011627777948035696	0.0	0.0	0.0
1364	BRICD5		-0.0014393605933963086	-0.00013432563614817735	-0.0026704943675149857	0.0	0.0	0.0
1365	BRINP1		0.0025720333052696898	-0.013930790869843711	-0.00287878559664402	0.0	0.0	0.0
1366	BRINP2		0.0012430491229618234	0.0026973914039956685	0.0014312529187450974	0.0	0.0	0.0
1367	BRINP3		0.006454010977266494	0.0229400642464549	-0.003133430013688885	0.0	1.0	0.0
1368	BRIX1	BRX1, biogenesis of ribosomes, homolog (S. cerevisiae)	-0.0007846503985819573	-0.00014026690077998793	0.001257706406880729	0.0	0.0	0.0
1369	BRK1	BRICK1, SCAR/WAVE actin-nucleating complex subunit	-0.0015536029792327004	0.006017101141418911	0.002959326005902947	0.0	0.0	0.0
1370	BRMS1	breast cancer metastasis suppressor 1	0.00014804392248106467	-0.003981369232330263	-5.323771863649518e-05	0.0	0.0	0.0
1371	BRMS1L	breast cancer metastasis-suppressor 1-like	0.0005384125094571407	0.005325470988561713	0.002880962994575244	0.0	0.0	0.0
1372	BROX	BRO1 domain and CAAX motif containing	-0.0020347867932112114	0.0011464512296247094	0.0006098793257694939	0.0	0.0	0.0
1373	BRPF1	bromodomain and PHD finger containing, 1	0.001281823892897481	-0.004241232723164195	-0.0014088329000326548	0.0	0.0	0.0
1374	BRPF3	bromodomain and PHD finger containing, 3	0.0015084686659663808	0.0005764520619946895	0.001623135710344943	0.0	0.0	0.0
1375	BRSK1	BR serine/threonine kinase 1	-0.0020066870883208624	0.0009205849203284514	-0.0006550611708818091	0.0	0.0	0.0
1376	BRSK2	BR serine/threonine kinase 2	0.004001083916062981	-0.0017985853909284243	0.004879562792448856	0.0	0.0	0.0
1377	BRWD1	bromodomain and WD repeat domain containing 1	0.0008829567935705006	-0.0034655327038758395	-0.0005966812475231612	0.0	0.0	0.0
1378	BRWD3	bromodomain and WD repeat domain containing 3	0.00044434430092842763	-0.007615998825441424	-0.001884480420990786	0.0	0.0	0.0
1379	BSCL2	Berardinelli-Seip congenital lipodystrophy 2 (seipin)	0.0024937359818340593	-0.008489756990076713	0.0024183928631924174	0.0	0.0	0.0
1380	BSDC1	BSD domain containing 1	0.005030702781367283	-0.0023393940705242347	-0.0019077068490807288	0.0	0.0	0.0
1381	BSG	basigin (Ok blood group)	-0.002661183494767317	-0.0006652406234283856	-0.004876009553820611	0.0	0.0	0.0
1382	BSN	bassoon (presynaptic cytomatrix protein)	0.0017107412188645602	-0.0056928390678839015	-0.004200669151237407	0.0	0.0	0.0
1383	BSND	Bartter syndrome, infantile, with sensorineural deafness (Barttin)	0.000750232101176036	-0.0005880204107959336	-0.0017507080128342017	0.0	0.0	0.0
1384	BSPRY	B-box and SPRY domain containing	-0.011456943574405201	0.012542877514091708	0.006759678661320673	1.0	0.0	0.0
1385	BST2	bone marrow stromal cell antigen 2	0.007746306826629863	-0.0056292916889280524	-0.014698079004168859	0.0	0.0	1.0
1386	BTAF1	BTAF1 RNA polymerase II, B-TFIID transcription factor-associated, 170kDa (Mot1 homolog, S. cerevisiae)	-0.0026970043309884244	-0.0003771282992595653	0.0016732993130430395	0.0	0.0	0.0
1387	BTBD1	BTB (POZ) domain containing 1	0.0005184330217752314	-0.003670695380160574	-0.010363187068592735	0.0	0.0	0.0
1388	BTBD10	BTB (POZ) domain containing 10	-0.0002893948183671786	0.006357079230304773	-0.0008090918384783385	0.0	0.0	0.0
1389	BTBD11	BTB (POZ) domain containing 11	0.003651315584665173	7.867072502361155e-05	0.006979315266421274	0.0	0.0	0.0
1390	BTBD16	BTB (POZ) domain containing 16	0.0025890846438169583	-0.0004496811956054981	-0.0029320176709625983	0.0	0.0	0.0
1391	BTBD17	BTB (POZ) domain containing 17	-0.0013249636405759423	-0.010024579047722934	0.006918895492154038	0.0	0.0	0.0
1392	BTBD18		-0.0015678662202934265	-9.138095205082604e-05	0.0016597839465477225	0.0	0.0	0.0
1393	BTBD2	BTB (POZ) domain containing 2	0.0008978697131481351	0.008245967043058394	0.0022937418646906413	0.0	0.0	0.0
1394	BTBD3	BTB (POZ) domain containing 3	0.00719117124614488	-0.00752020822718507	-0.0067167499200651345	0.0	0.0	0.0
1395	BTBD6	BTB (POZ) domain containing 6	-0.0023868080653142503	0.006580057443709592	-0.0003415919826506805	0.0	0.0	0.0
1396	BTBD7	BTB (POZ) domain containing 7	-0.005587206559304647	0.0002483202669502681	-0.0007413177898960028	0.0	0.0	0.0
1397	BTBD8	BTB (POZ) domain containing 8	0.0008547250491616172	-0.00011491981633840535	0.005641515455081646	0.0	0.0	0.0
1398	BTBD9	BTB (POZ) domain containing 9	-0.0013015358008275249	0.0014305323028627123	0.0016162911160446255	0.0	0.0	0.0
1399	BTC	betacellulin	-0.00471936168575157	-0.007738383356933779	-0.008335270814474698	0.0	0.0	0.0
1400	BTD	biotinidase	-0.005429247921659488	0.0025632480437241044	0.0018793485304757892	0.0	0.0	0.0
1401	BTF3	basic transcription factor 3	0.0017322091049036077	-0.0028559870059916923	-0.0038057495789417094	0.0	0.0	0.0
1402	BTF3L4	basic transcription factor 3-like 4	-0.001325097206260224	0.0022291265600427757	-0.002330230011487861	0.0	0.0	0.0
1403	BTF3P11	basic transcription factor 3 pseudogene 11	0.0015976472360986135	0.0004088636185221512	0.0024070769974316197	0.0	0.0	0.0
1404	BTG1	B-cell translocation gene 1, anti-proliferative	0.003615632160488406	-0.0009040449565608508	0.0022307671398809907	0.0	0.0	0.0
1405	BTG2	BTG family, member 2	-0.0009802800336369483	-0.0013775022910876174	-0.0017552759921828586	0.0	0.0	0.0
1406	BTG3	BTG family, member 3	0.009856727855514719	0.006584383843643505	-0.008644129583411113	0.0	0.0	0.0
1407	BTN2A1	butyrophilin, subfamily 2, member A1	-0.002328032946183485	-2.55128827967477e-05	0.003799374693089763	0.0	0.0	0.0
1408	BTN2A2	butyrophilin, subfamily 2, member A2	0.0014898473218452426	0.009361451393548749	0.0021094563170498265	0.0	0.0	0.0
1409	BTN2A3P		0.00017708472740219218	-0.001439169899459199	-0.00024364040591203255	0.0	0.0	0.0
1410	BTN3A1	butyrophilin, subfamily 3, member A1	-8.102561018583868e-05	0.007583535369475616	-0.002932558213523239	0.0	0.0	0.0
1411	BTN3A2	butyrophilin, subfamily 3, member A2	-0.0012190372404210902	0.004253907658597596	-0.003279345799080547	0.0	0.0	0.0
1412	BTN3A3	butyrophilin, subfamily 3, member A3	-0.0022265926599958873	0.011647257612700471	0.010468007066682704	0.0	0.0	0.0
1413	BTNL2	butyrophilin-like 2 (MHC class II associated)	0.001925307254742308	-0.005218011181181936	0.0035383824046961764	0.0	0.0	0.0
1414	BTNL9	butyrophilin-like 9	0.002535090682885134	0.015140289059403627	-0.007852461239798467	0.0	0.0	0.0
1415	BTRC	beta-transducin repeat containing E3 ubiquitin protein ligase	-0.0020663830275073885	-0.002362177921455857	-1.9353432537891303e-05	0.0	0.0	0.0
1416	BUB3	budding uninhibited by benzimidazoles 3 homolog (yeast)	0.0017481646219900968	-0.0042567618394868815	0.00024204322671433996	0.0	0.0	0.0
1417	BUD13	BUD13 homolog (S. cerevisiae)	0.0010417047735920973	-0.004849085455916365	0.0005578854166861124	0.0	0.0	0.0
1418	BUD23		-0.002212310778098206	-0.000250051085110059	0.004512436576598939	0.0	0.0	0.0
1419	BUD31	BUD31 homolog (S. cerevisiae)	-0.0005645488695340997	-0.0009566210567007369	-0.0030699897311902476	0.0	0.0	0.0
1420	BVES	blood vessel epicardial substance	0.0024043085919319617	-0.007526447265509941	0.004607039727738474	0.0	0.0	0.0
1421	BYSL	bystin-like	-0.002056229895931376	0.003612422370862836	-0.003436960039026825	0.0	0.0	0.0
1422	BZW1	basic leucine zipper and W2 domains 1	-0.0011918627270265897	0.009289643137812782	-0.0064234932178580985	0.0	0.0	0.0
1423	BZW2	basic leucine zipper and W2 domains 2	-0.0008643227316393299	-0.0027733552506179907	-0.0056829691620748565	0.0	0.0	0.0
1424	C10orf105	chromosome 10 open reading frame 105	0.002675741384724039	-0.005910931098062386	0.003961744130229259	0.0	0.0	0.0
1425	C10orf143		-0.0008501103631059432	-0.001310945021879787	0.0073516127972196935	0.0	0.0	0.0
1426	C10orf82	chromosome 10 open reading frame 82	0.0006412584264672951	0.00762157820435746	-0.003138444938964555	0.0	0.0	0.0
1427	C10orf88	chromosome 10 open reading frame 88	0.002832971830872065	0.0005435408841808842	-0.0010024110835383472	0.0	0.0	0.0
1428	C10orf90	chromosome 10 open reading frame 90	0.004192327658240595	0.0013105488437421165	-0.005159811140140794	0.0	0.0	0.0
1429	C10orf95	chromosome 10 open reading frame 95	-0.0013904964751928232	-0.0016539975877123908	0.0006590103600274191	0.0	0.0	0.0
1430	C10orf99	chromosome 10 open reading frame 99	-0.0009834969791265185	0.0018270948186979046	0.0035017825844510142	0.0	0.0	0.0
1431	C11orf1	chromosome 11 open reading frame 1	0.002151901479192926	-0.0030042646320837954	-0.005465388320666623	0.0	0.0	0.0
1432	C11orf16	chromosome 11 open reading frame 16	-0.0020741329876261478	-0.0007220138669518165	0.002757942894828989	0.0	0.0	0.0
1433	C11orf21	chromosome 11 open reading frame 21	-0.001540932137537021	0.0033246270365487225	-0.0007661477550475832	0.0	0.0	0.0
1434	C11orf24	chromosome 11 open reading frame 24	-0.0030897199073675156	-0.005066750895532984	-0.008245365106165588	0.0	0.0	0.0
1435	C11orf42	chromosome 11 open reading frame 42	-0.0011569565060528403	0.0006782463175693154	0.0020061885518644373	0.0	0.0	0.0
1436	C11orf49	chromosome 11 open reading frame 49	-0.001979519771118325	0.0019251216549271545	0.0026641239892730433	0.0	0.0	0.0
1437	C11orf54	chromosome 11 open reading frame 54	0.0007080286933194024	-0.0008643799414051837	0.0036370177175840397	0.0	0.0	0.0
1438	C11orf58	chromosome 11 open reading frame 58	0.0016289963955746696	-0.0011045624317171645	0.0015719355378591034	0.0	0.0	0.0
1439	C11orf65	chromosome 11 open reading frame 65	-0.00391789106947569	-0.001546333226215939	0.001421080137864596	0.0	0.0	0.0
1440	C11orf68	chromosome 11 open reading frame 68	-0.001809123359132472	-0.003167025217941986	-0.0038282531838940968	0.0	0.0	0.0
1441	C11orf71	chromosome 11 open reading frame 71	-0.002856238523282417	0.008980433013256288	-0.003414045664072627	0.0	0.0	0.0
1442	C11orf72		0.0013953771164542394	0.0020622205875887806	-0.0020857146331022917	0.0	0.0	0.0
1443	C11orf74	chromosome 11 open reading frame 74	-0.002384938240479243	-0.0012093266460295252	-0.0017369994890892035	0.0	0.0	0.0
1444	C11orf80	chromosome 11 open reading frame 80	-0.00044111622055391993	0.005458583098114361	0.00030061876749536316	0.0	0.0	0.0
1445	C11orf87	chromosome 11 open reading frame 87	-0.0072277980717193845	0.007289276885122989	0.0010265726723312383	0.0	0.0	0.0
1446	C11orf94		0.0010749513421024997	0.0016319800773229262	0.0005156533688667431	0.0	0.0	0.0
1447	C11orf95	chromosome 11 open reading frame 95	0.0056421913661923945	0.004297318990462112	-0.0021129606798384343	0.0	0.0	0.0
1448	C11orf96	chromosome 11 open reading frame 96	-0.0022574430728805085	-0.0030945853005141023	0.0006613669327528722	0.0	0.0	0.0
1449	C11orf97		-0.0027769707433337697	0.007612699405299362	0.001403151075951867	0.0	0.0	0.0
1450	C12orf10	chromosome 12 open reading frame 10	-4.2450446943594414e-05	-0.006266382486929611	0.003204310787490407	0.0	0.0	0.0
1451	C12orf29	chromosome 12 open reading frame 29	-0.006837802887916107	0.013813326132327703	0.011110102887662428	0.0	0.0	0.0
1452	C12orf4	chromosome 12 open reading frame 4	0.00011063381885498139	0.00015681543980282072	-0.002658392909323937	0.0	0.0	0.0
1453	C12orf43	chromosome 12 open reading frame 43	0.0012207736516379013	0.003354472462255307	-0.0005988079114742522	0.0	0.0	0.0
1454	C12orf45	chromosome 12 open reading frame 45	-0.005679038846165045	0.0040043896773149625	0.003948772140671823	0.0	0.0	0.0
1455	C12orf49	chromosome 12 open reading frame 49	-0.001239703470329397	-0.0010099304883409168	0.0001297232503297862	0.0	0.0	0.0
1456	C12orf54	chromosome 12 open reading frame 54	0.002960891965401319	-0.007175270807895507	0.00456384481986143	0.0	0.0	0.0
1457	C12orf57	chromosome 12 open reading frame 57	-0.0015058411839549988	-0.009595146148521938	-0.000279948773685993	0.0	0.0	0.0
1458	C12orf60	chromosome 12 open reading frame 60	-0.0033785318778591037	-0.001979821634015393	-0.0003381407243050274	0.0	0.0	0.0
1459	C12orf65	chromosome 12 open reading frame 65	-0.0003557080857157333	-0.0007254039639008902	0.006773376045916946	0.0	0.0	0.0
1460	C12orf66	chromosome 12 open reading frame 66	-0.0036024220856046433	0.005209698668621196	-0.0036523643709976687	0.0	0.0	0.0
1461	C12orf73	chromosome 12 open reading frame 73	0.0018141656275448205	-0.0040999001213773804	0.0020565605869463524	0.0	0.0	0.0
1462	C12orf75		-0.0011485216004647337	0.0032387022358574013	-0.00720961660032492	0.0	0.0	0.0
1463	C12orf76	chromosome 12 open reading frame 76	0.00020125627503222152	0.004659157209494054	0.0031129337063718087	0.0	0.0	0.0
1464	C14orf119	chromosome 14 open reading frame 119	0.00013942076407098494	0.0004997353959565686	-0.0012504654941995434	0.0	0.0	0.0
1465	C14orf132	chromosome 14 open reading frame 132	0.012543826804148384	-0.0025204551657397036	-0.006109394166436842	1.0	0.0	0.0
1466	C14orf144		0.0028173221084698196	-0.0001005949810380575	-0.0021290483688189065	0.0	0.0	0.0
1467	C14orf177	chromosome 14 open reading frame 177	0.0010919863993121154	0.0005554551411797588	0.004868978282872818	0.0	0.0	0.0
1468	C14orf28	chromosome 14 open reading frame 28	-0.0009425636785523794	0.0047337931136046075	0.0027775405242983476	0.0	0.0	0.0
1469	C14orf93	chromosome 14 open reading frame 93	-0.003127495666787961	-0.0036753108142064295	0.003882960469651046	0.0	0.0	0.0
1470	C15orf39	chromosome 15 open reading frame 39	0.002789593412688986	0.009676571505676728	-0.0020671498881243678	0.0	0.0	0.0
1471	C15orf40	chromosome 15 open reading frame 40	0.0034545553586335614	-0.005426250711255109	-0.006239408566272356	0.0	0.0	0.0
1472	C15orf41	chromosome 15 open reading frame 41	0.004754922995933256	0.0006851600856806362	0.00043459563800001075	0.0	0.0	0.0
1473	C15orf59	chromosome 15 open reading frame 59	0.005599468607029833	-0.018200959456813864	-0.0012562999235250368	0.0	1.0	0.0
1474	C15orf61	chromosome 15 open reading frame 61	0.006771920771432002	0.0012608037022995527	-0.0004347315636049618	0.0	0.0	0.0
1475	C15orf62	chromosome 15 open reading frame 62	-0.0036068290491870344	5.102399277055183e-05	0.00614926336349307	0.0	0.0	0.0
1476	C15orf65		0.00042339556629596414	-0.0008879600560274307	0.009404647161294737	0.0	0.0	0.0
1477	C16orf45	chromosome 16 open reading frame 45	0.0040861385060801695	-0.004951716626282672	0.0011991476907755138	0.0	0.0	0.0
1478	C16orf58	chromosome 16 open reading frame 58	0.002461172286020156	0.0007006167526530635	-0.0017228969632696197	0.0	0.0	0.0
1479	C16orf70	chromosome 16 open reading frame 70	0.0016634219447987143	0.0012031925841884579	-0.0021150696140154754	0.0	0.0	0.0
1480	C16orf72	chromosome 16 open reading frame 72	0.000980836217928661	-0.0004891074090019015	-0.006007540258521138	0.0	0.0	0.0
1481	C16orf74	chromosome 16 open reading frame 74	0.00031199622000288585	0.0004317291821339305	0.00034827144117063717	0.0	0.0	0.0
1482	C16orf86	chromosome 16 open reading frame 86	-0.0007031403773696977	6.485536074636936e-05	-0.0037006495877178014	0.0	0.0	0.0
1483	C16orf87	chromosome 16 open reading frame 87	-0.006984833587547312	0.005118505735043733	0.0009349873285498046	0.0	0.0	0.0
1484	C16orf89	chromosome 16 open reading frame 89	-0.003249473193381866	-0.006443811869230005	0.002482360345006164	0.0	0.0	0.0
1485	C16orf91	chromosome 16 open reading frame 91	0.0005961461343232528	0.0018883501863328847	-0.0033863674540888927	0.0	0.0	0.0
1486	C16orf92	chromosome 16 open reading frame 92	0.006570631326524288	-0.0039809540378783455	-0.007768991320166694	0.0	0.0	0.0
1487	C16orf95	chromosome 16 open reading frame 95	-0.004384275144374625	-0.001407322479851057	-0.002611637489449097	0.0	0.0	0.0
1488	C17orf100	chromosome 17 open reading frame 100	0.0029266988078696372	-0.004089628524125187	-0.003141033733327826	0.0	0.0	0.0
1489	C17orf51	chromosome 17 open reading frame 51	-0.0008061571762430324	0.006024473413514935	-0.0090511856985212	0.0	0.0	0.0
1490	C17orf58	chromosome 17 open reading frame 58	0.002122900311920172	0.0019430550328946713	0.004437227181438874	0.0	0.0	0.0
1491	C17orf67	chromosome 17 open reading frame 67	-0.004416645376699189	0.010451341228036315	-0.0025143928049107538	0.0	0.0	0.0
1492	C17orf75	chromosome 17 open reading frame 75	0.00038510558670216	-0.0008671772172351607	0.006217937718858757	0.0	0.0	0.0
1493	C17orf80	chromosome 17 open reading frame 80	-0.0002288918434810018	-0.004215938743749242	0.0018385653341680163	0.0	0.0	0.0
1494	C17orf97	chromosome 17 open reading frame 97	0.004488297537287478	0.00015382473795528894	0.004212284761073742	0.0	0.0	0.0
1495	C18orf12	chromosome 18 open reading frame 12	-8.742465483464442e-05	0.0017970280511346174	-0.0005092646774295015	0.0	0.0	0.0
1496	C18orf21	chromosome 18 open reading frame 21	0.0037959358155225933	-0.001006345783518678	0.0011940920989600048	0.0	0.0	0.0
1497	C18orf25	chromosome 18 open reading frame 25	0.0010616693245116304	-0.0015404470222372063	0.006090749144923312	0.0	0.0	0.0
1498	C18orf54	chromosome 18 open reading frame 54	-0.001036331122383459	0.003244824080387886	-0.002417077448557424	0.0	0.0	0.0
1499	C19orf12	chromosome 19 open reading frame 12	-0.002479114738740056	0.0028430383395292194	-0.0027422385805531586	0.0	0.0	0.0
1500	C19orf18	chromosome 19 open reading frame 18	-0.0026758560088826397	0.0018335243833831995	0.0028605037444800084	0.0	0.0	0.0
1501	C19orf24	chromosome 19 open reading frame 24	-0.0009084468761404963	-0.0003778467916956033	0.00044384432710651515	0.0	0.0	0.0
1502	C19orf25	chromosome 19 open reading frame 25	0.0034246612562493055	-0.007041254784293435	0.005838079452331397	0.0	0.0	0.0
1503	C19orf33		-0.0004899453587187885	-0.007737613138681448	0.002384654795441637	0.0	0.0	0.0
1504	C19orf38	chromosome 19 open reading frame 38	-0.003845139809244681	0.0012520412786151966	-0.0032220053707945383	0.0	0.0	0.0
1505	C19orf44	chromosome 19 open reading frame 44	0.0027991738689931924	-0.00436755998562962	0.000719022258265921	0.0	0.0	0.0
1506	C19orf47	chromosome 19 open reading frame 47	-0.00021690600742439552	0.006388288522890123	0.004880989034527354	0.0	0.0	0.0
1507	C19orf48	chromosome 19 open reading frame 48	-0.0007778817942978183	-0.001235277374586793	-0.010845806512414057	0.0	0.0	0.0
1508	C19orf53	chromosome 19 open reading frame 53	-0.0003581824622858593	0.0060830578345255	-0.005903388394806182	0.0	0.0	0.0
1509	C19orf57	chromosome 19 open reading frame 57	0.003769548035188749	0.00378369083817503	-0.002276416799573637	0.0	0.0	0.0
1510	C19orf66	chromosome 19 open reading frame 66	0.003298216554490756	-0.0013754375442130472	-0.0059786725621577465	0.0	0.0	0.0
1511	C19orf70	chromosome 19 open reading frame 70	-0.00047361615035455476	0.00048572820203796616	-0.0024230737543171877	0.0	0.0	0.0
1512	C19orf73	chromosome 19 open reading frame 73	0.004930435354365017	-0.007549333135287216	-0.0007646185944734384	0.0	0.0	0.0
1513	C1D	C1D nuclear receptor corepressor	-0.0001993877929196944	0.0035812838617935547	-0.0009995163623277951	0.0	0.0	0.0
1514	C1GALT1	core 1 synthase, glycoprotein-N-acetylgalactosamine 3-beta-galactosyltransferase, 1	-0.0017791671119691474	0.008273672285239826	-0.003462616487156756	0.0	0.0	0.0
1515	C1GALT1C1	C1GALT1-specific chaperone 1	-0.0029376148714326256	-0.0030474424440899523	0.001712204501869492	0.0	0.0	0.0
1516	C1QA	complement component 1, q subcomponent, A chain	0.0010173629383152416	-1.4867077295062717e-06	-0.002820281064199119	0.0	0.0	0.0
1517	C1QB	complement component 1, q subcomponent, B chain	5.1135934714062557e-05	-9.335725961954295e-05	-0.00443438680942846	0.0	0.0	0.0
1518	C1QBP	complement component 1, q subcomponent binding protein	0.0017244405820096473	-0.013636699190739766	0.007033364576710065	0.0	0.0	0.0
1519	C1QC	complement component 1, q subcomponent, C chain	-0.0022081210792026223	-0.0007231293181331078	-0.0027209285871277293	0.0	0.0	0.0
1520	C1QL1	complement component 1, q subcomponent-like 3	0.0016870974997475043	-0.00015011746277490863	0.0019268988756006762	0.0	0.0	0.0
1521	C1QL2	complement component 1, q subcomponent-like 2	-0.006144195278545498	-0.007453505863591017	-0.0006977849661063505	0.0	0.0	0.0
1522	C1QL3		-0.006428130161549462	-0.0015627650868562874	0.008440583986389619	0.0	0.0	0.0
1523	C1QTNF12		0.0018105899625174972	0.0028797612013938137	-0.015337542385576126	0.0	0.0	1.0
1524	C1QTNF2	C1q and tumor necrosis factor related protein 2	0.0003847966829589821	0.004594902279347346	-0.005081342253357229	0.0	0.0	0.0
1525	C1QTNF3	C1q and tumor necrosis factor related protein 3	0.0022855237655944032	-0.004705850937771969	-0.0072295099830717415	0.0	0.0	0.0
1526	C1QTNF4	C1q and tumor necrosis factor related protein 4	0.005652716997049653	-0.0022038207474126244	-0.011053049847368976	0.0	0.0	0.0
1527	C1QTNF6	C1q and tumor necrosis factor related protein 6	0.0012327937207656456	-0.004248689207531384	-0.0005630612313375242	0.0	0.0	0.0
1528	C1R	complement component 1, r subcomponent	0.007318504181958988	-0.02004973742498308	-0.024531761943325816	0.0	1.0	1.0
1529	C1RL	complement component 1, r subcomponent-like	-0.0022011767550038364	4.68199885532072e-05	0.0035799815391022935	0.0	0.0	0.0
1530	C1S	complement component 1, s subcomponent	-2.8138969503475365e-05	-0.006702704674630026	-0.01428273511295009	0.0	0.0	1.0
1531	C1orf100	chromosome 1 open reading frame 100	-0.0025111106860744936	-0.0030881598108346044	-0.0004364300036773785	0.0	0.0	0.0
1532	C1orf109	chromosome 1 open reading frame 109	0.00019177970857050522	-0.000616671311094944	0.003293783675643712	0.0	0.0	0.0
1533	C1orf112	chromosome 1 open reading frame 112	-0.0013210339957628859	-0.003898347654684584	-0.002314126972121025	0.0	0.0	0.0
1534	C1orf115	chromosome 1 open reading frame 115	-0.002824703333756816	0.0038493898202412377	0.001339512208479074	0.0	0.0	0.0
1535	C1orf122	chromosome 1 open reading frame 122	0.000992511162881191	0.0007580032326064262	0.003984607214248709	0.0	0.0	0.0
1536	C1orf123	chromosome 1 open reading frame 123	-0.0007580326078573527	0.0028680864223288973	0.00614374504422904	0.0	0.0	0.0
1537	C1orf131	chromosome 1 open reading frame 131	8.881986200113862e-05	0.0034515429929316537	0.005047773347020938	0.0	0.0	0.0
1538	C1orf158	chromosome 1 open reading frame 158	-0.0004359105007017978	0.003267782408815763	0.0029173025408879096	0.0	0.0	0.0
1539	C1orf159	chromosome 1 open reading frame 159	0.00032470476928539774	0.0023290022054423465	0.0013629684026035713	0.0	0.0	0.0
1540	C1orf162	chromosome 1 open reading frame 162	-3.1820256638611516e-05	-0.003348460721169768	0.0033742138306383455	0.0	0.0	0.0
1541	C1orf174	chromosome 1 open reading frame 174	0.0011743093862112012	0.0005634960707896035	0.0016928553527774267	0.0	0.0	0.0
1542	C1orf189	chromosome 1 open reading frame 189	-0.00544070570532797	-0.001078914570384816	0.01258870779378598	0.0	0.0	0.0
1543	C1orf194	chromosome 1 open reading frame 194	0.0018768405505644307	-0.00243793815697672	0.0003678332857052439	0.0	0.0	0.0
1544	C1orf198	chromosome 1 open reading frame 198	-0.00033963047807968115	-0.002375791124833841	0.002010023232201652	0.0	0.0	0.0
1545	C1orf21	chromosome 1 open reading frame 21	0.0017870213493019265	0.00675550566815478	-0.0012343579626455747	0.0	0.0	0.0
1546	C1orf210		-0.0026602392899883922	0.0028006442129054868	0.0044588123668472986	0.0	0.0	0.0
1547	C1orf216	chromosome 1 open reading frame 216	0.0018315019176788812	-0.00221132357519964	-0.00430361516042798	0.0	0.0	0.0
1548	C1orf220		0.004096012047701161	-0.0033002399832940885	-0.0019630892516497352	0.0	0.0	0.0
1549	C1orf226	chromosome 1 open reading frame 226	0.006308744960418283	0.0004824291825779165	0.003474848560414004	0.0	0.0	0.0
1550	C1orf229	chromosome 1 open reading frame 229	0.004343239192885908	-0.0003431142055096211	0.0036941571231334193	0.0	0.0	0.0
1551	C1orf35	chromosome 1 open reading frame 35	-0.002339413309426581	0.0017861796249525937	-0.003377101058395508	0.0	0.0	0.0
1552	C1orf43	chromosome 1 open reading frame 43	-0.0017575409018290198	0.0025069898643706435	0.006337092209982811	0.0	0.0	0.0
1553	C1orf50	chromosome 1 open reading frame 50	-0.0011937454519849874	0.0004580635636618766	-0.0009307778063301661	0.0	0.0	0.0
1554	C1orf52	chromosome 1 open reading frame 52	-0.002823249538573795	-0.0017641397307664826	0.01013032100015296	0.0	0.0	0.0
1555	C1orf53	chromosome 1 open reading frame 53	0.0038929138603441714	-0.009642000283204936	0.008604559800514071	0.0	0.0	0.0
1556	C1orf54	chromosome 1 open reading frame 54	0.0006163121958344219	-0.0002699472791565789	0.004349548632983287	0.0	0.0	0.0
1557	C1orf56	chromosome 1 open reading frame 56	0.0010501250913655979	0.0005418192830745512	-0.0016618891141569323	0.0	0.0	0.0
1558	C1orf61	chromosome 1 open reading frame 61	0.0013444560699241831	0.000386272022910944	-0.00011411140153436703	0.0	0.0	0.0
1559	C1orf74	chromosome 1 open reading frame 74	-0.0033429700193424935	-0.00036131693308656156	-0.003541950326247468	0.0	0.0	0.0
1560	C1orf94	chromosome 1 open reading frame 94	0.00350189328831859	0.00044562510725196735	0.00195822484034911	0.0	0.0	0.0
1561	C2	complement component 2	0.0026065325686812886	-0.017001782222108703	-0.01472837643342134	0.0	1.0	1.0
1562	C20orf141		0.0026658944789507925	0.00037843865395196857	0.003212867013685771	0.0	0.0	0.0
1563	C20orf144	chromosome 20 open reading frame 144	0.0010476895158163958	-0.006596548438405037	0.00702618101428473	0.0	0.0	0.0
1564	C20orf194	chromosome 20 open reading frame 194	0.0011706547011453006	-0.0006944289481939491	0.0019290080819612666	0.0	0.0	0.0
1565	C20orf196	chromosome 20 open reading frame 196	-0.003846698762239245	0.0028300761345536433	-0.004023338171333974	0.0	0.0	0.0
1566	C20orf204		0.00371040230149997	-0.0036831031370076063	0.003697602076243285	0.0	0.0	0.0
1567	C20orf27	chromosome 20 open reading frame 27	-0.004497410470621014	0.0037699323971898124	-0.005040490936971635	0.0	0.0	0.0
1568	C20orf96	chromosome 20 open reading frame 96	-0.00047636861227784324	-0.0015798292514806848	-0.004222342027370884	0.0	0.0	0.0
1569	C21orf2	chromosome 21 open reading frame 2	-0.002461348287027935	0.0071084618513912665	9.253732684590382e-05	0.0	0.0	0.0
1570	C21orf33	chromosome 21 open reading frame 33	-0.0012228251552491816	-0.001292540194439447	0.0038223331019041186	0.0	0.0	0.0
1571	C21orf58	chromosome 21 open reading frame 58	-0.0005160454640678873	0.002621930225740773	0.0032140862717357542	0.0	0.0	0.0
1572	C21orf62-AS1		-0.00020612584796272058	-0.0031379614072974613	0.0008702176996408411	0.0	0.0	0.0
1573	C21orf91	chromosome 21 open reading frame 91	0.0010184705795644139	0.0004664832439200688	-6.975160515743312e-05	0.0	0.0	0.0
1574	C22orf15	chromosome 22 open reading frame 15	-0.001314980619935449	-0.0007474160650754425	0.002323796087630832	0.0	0.0	0.0
1575	C22orf23	chromosome 22 open reading frame 23	0.00046210341147760996	0.005969542738398167	0.007117604553448616	0.0	0.0	0.0
1576	C22orf39	chromosome 22 open reading frame 39	0.004776864990661562	-0.0026402759009531477	0.0004354548549007366	0.0	0.0	0.0
1577	C22orf46		0.0055912651417263605	-0.009060427484750479	-0.005025658721103555	0.0	0.0	0.0
1578	C2CD2	C2 calcium-dependent domain containing 2	-0.004202433285217489	0.007230222382466156	0.012591566905812465	0.0	0.0	0.0
1579	C2CD2L	C2CD2-like	-0.0015615280033847222	0.0028411881155250207	-0.004224369825791885	0.0	0.0	0.0
1580	C2CD3	C2 calcium-dependent domain containing 3	-0.003417647181611619	-0.005204176618939595	0.0028635499893659017	0.0	0.0	0.0
1581	C2CD4A		-0.0009961978843636855	-0.001399358334354628	-0.0006183249328241542	0.0	0.0	0.0
1582	C2CD4B		0.005806990342587244	0.003964958807638329	-0.00418853499889507	0.0	0.0	0.0
1583	C2CD4C		-0.001300203580397325	0.003598175362668076	-0.009147880832564957	0.0	0.0	0.0
1584	C2CD4D		0.003622692358816646	0.006066396773458992	0.0016309226350925553	0.0	0.0	0.0
1585	C2CD5		0.0013524914620510146	-0.0010807345202270536	-0.004402785480693405	0.0	0.0	0.0
1586	C2CD6		0.0014430025815790849	-0.00942763427471127	-0.0035729273151541502	0.0	0.0	0.0
1587	C2orf15	chromosome 2 open reading frame 15	0.0025629368900588635	0.0018134177841126794	-0.000881442906210537	0.0	0.0	0.0
1588	C2orf27A	chromosome 2 open reading frame 27A	-0.004543776228487531	-0.020105494559287874	-0.00021405031336767895	0.0	1.0	0.0
1589	C2orf40	chromosome 2 open reading frame 40	0.0001397150845706802	-0.0035800077156746754	0.00033466962201838917	0.0	0.0	0.0
1590	C2orf42	chromosome 2 open reading frame 42	-8.345747845431425e-05	-0.004034134083632141	0.0023237023270840655	0.0	0.0	0.0
1591	C2orf49	chromosome 2 open reading frame 49	-0.0017976919673346533	-0.0021092304271149867	0.007555104986994963	0.0	0.0	0.0
1592	C2orf50	chromosome 2 open reading frame 50	-0.0010266268704474833	0.006064707617149365	0.009768141582585004	0.0	0.0	0.0
1593	C2orf54	chromosome 2 open reading frame 54	-0.0005781921059872706	-0.0033840652780959	-0.0013455644312096093	0.0	0.0	0.0
1594	C2orf68	chromosome 2 open reading frame 68	0.005853556332228005	0.004869353176022865	0.001746519784828468	0.0	0.0	0.0
1595	C2orf69	chromosome 2 open reading frame 69	0.001250877295424684	0.0019935175862359983	-0.001268234821503764	0.0	0.0	0.0
1596	C2orf70	chromosome 2 open reading frame 70	0.0010277155237351653	-0.0037161972086569147	-0.0014945519674188067	0.0	0.0	0.0
1597	C2orf72	chromosome 2 open reading frame 72	-0.001476807731716922	-0.0004593869048392287	-0.0010070141071971228	0.0	0.0	0.0
1598	C2orf73	chromosome 2 open reading frame 73	-0.0003713505228534038	-0.00028286358239380804	0.0021302789735077603	0.0	0.0	0.0
1599	C2orf74	chromosome 2 open reading frame 74	-0.0014605466587322548	-0.0069181648276612885	-0.010118560694607441	0.0	0.0	0.0
1600	C2orf76	chromosome 2 open reading frame 76	0.0016045707751823598	-0.0018900899848829874	0.009090924498908652	0.0	0.0	0.0
1601	C2orf80	chromosome 2 open reading frame 80	-0.005086370422779242	-0.003749253422839497	-0.0010267292688546077	0.0	0.0	0.0
1602	C2orf81	chromosome 2 open reading frame 81	-0.0007888201949102212	-0.00010900029666810127	0.0037313254324940807	0.0	0.0	0.0
1603	C2orf88	chromosome 2 open reading frame 88	0.0004724922914082631	-0.007800076239585592	0.007796731484446943	0.0	0.0	0.0
1604	C2orf92		-0.0017777657365393332	-0.0031548358312848204	-0.000144140006931604	0.0	0.0	0.0
1605	C3	complement component 3	-0.004041929018972382	-0.0029204082280559285	-0.007787330737848747	0.0	0.0	0.0
1606	C3AR1	complement component 3a receptor 1	-0.00039972509193494276	-0.002161271231319973	-0.007387648966812165	0.0	0.0	0.0
1607	C3orf14	chromosome 3 open reading frame 14	0.0020173067625775002	0.0018211954017141427	0.0020906626462316516	0.0	0.0	0.0
1608	C3orf18	chromosome 3 open reading frame 18	-0.005990571568772408	-0.00627673291490073	-0.004754746283234926	0.0	0.0	0.0
1609	C3orf22	chromosome 3 open reading frame 22	-0.0021474337881462633	-0.0009372064578243738	5.8123062959668063e-05	0.0	0.0	0.0
1610	C3orf33	chromosome 3 open reading frame 33	-0.0008293820105045677	-8.889604006998703e-05	0.0013147475867421661	0.0	0.0	0.0
1611	C3orf35	chromosome 3 open reading frame 35	-0.0007798773684572588	0.0001787172003678817	0.0028336408128067756	0.0	0.0	0.0
1612	C3orf38	chromosome 3 open reading frame 38	0.0006542797738890802	-0.008506488337890509	-0.0023842705915162275	0.0	0.0	0.0
1613	C3orf58	chromosome 3 open reading frame 58	-0.0017167740927405547	0.0008529176490913669	-0.005785533142913422	0.0	0.0	0.0
1614	C3orf62	chromosome 3 open reading frame 62	-0.005985976058151423	0.0025020773109108714	-0.004637535878164345	0.0	0.0	0.0
1615	C3orf67	chromosome 3 open reading frame 67	-8.440816118028809e-07	-0.003134618069549032	-0.0020606428402369092	0.0	0.0	0.0
1616	C3orf70	chromosome 3 open reading frame 70	0.007409640546647186	0.004406098726069008	-0.004963819350076025	0.0	0.0	0.0
1617	C3orf80		-0.004768475031682023	-0.0007655264457269578	0.006917431186348893	0.0	0.0	0.0
1618	C4BPB	complement component 4 binding protein, beta	-0.0024255482209595107	-0.0004717428120797934	0.0022842941387711813	0.0	0.0	0.0
1619	C4orf19	chromosome 4 open reading frame 19	0.0025368764966067748	0.0052395478136754445	-0.0011993690657616115	0.0	0.0	0.0
1620	C4orf3	chromosome 4 open reading frame 3	0.0007212164719681497	-0.0065226320117069666	-0.003550776835500806	0.0	0.0	0.0
1621	C4orf33	chromosome 4 open reading frame 33	0.0030202329791481474	0.004731262376773778	0.010688454868656879	0.0	0.0	0.0
1622	C4orf47	chromosome 4 open reading frame 47	-0.004414754297551803	0.0029466937568661837	0.0015567116750445815	0.0	0.0	0.0
1623	C4orf48	chromosome 4 open reading frame 48	-0.00097479736901323	-0.0033928019795209344	0.001035805605458126	0.0	0.0	0.0
1624	C5	complement component 5	-0.00405332366542982	-0.0025321036477027534	0.00753164968168439	0.0	0.0	0.0
1625	C5AR2		0.0025963207772727293	1.1347274116035085e-05	-0.0009789489346364246	0.0	0.0	0.0
1626	C5orf15	chromosome 5 open reading frame 15	0.0012245155865303376	0.0014183984654334682	0.004838575649546779	0.0	0.0	0.0
1627	C5orf22	chromosome 5 open reading frame 22	0.00364975035166863	0.0007918556358126798	0.003142466630883512	0.0	0.0	0.0
1628	C5orf24	chromosome 5 open reading frame 24	0.0025560277111626784	-0.011923005314361556	0.004577474489293457	0.0	0.0	0.0
1629	C5orf30	chromosome 5 open reading frame 30	-0.0025949061310124905	-0.011843969503869766	-0.012517855398002339	0.0	0.0	0.0
1630	C5orf42	chromosome 5 open reading frame 42	-0.000530093804698778	0.00013812001412123157	-0.002898907814373244	0.0	0.0	0.0
1631	C5orf49	chromosome 5 open reading frame 49	-0.0021306545735637243	0.008306223526890555	0.004940200798910812	0.0	0.0	0.0
1632	C5orf51	chromosome 5 open reading frame 51	-0.001056245525537432	0.0009324132430867755	0.002037818088681023	0.0	0.0	0.0
1633	C5orf56	chromosome 5 open reading frame 56	-0.0013462481603492436	0.00024423902524446737	0.006487362859969709	0.0	0.0	0.0
1634	C5orf58		-0.001113519519439526	-0.0024042362307752667	0.006043450969219222	0.0	0.0	0.0
1635	C6orf106	chromosome 6 open reading frame 106	-0.005135570145525287	-0.0010411353837097125	-0.0004876605398700434	0.0	0.0	0.0
1636	C6orf118	chromosome 6 open reading frame 118	0.0023975975782473866	0.0022250855608704884	0.003998305144486173	0.0	0.0	0.0
1637	C6orf120	chromosome 6 open reading frame 120	-0.00030293986622823043	-0.009944131273341298	-0.007415369620528462	0.0	0.0	0.0
1638	C6orf136	chromosome 6 open reading frame 136	0.001996976611404401	-0.0025112700273094246	0.00019486142905527598	0.0	0.0	0.0
1639	C6orf15	chromosome 6 open reading frame 15	0.0022777456791790154	-0.004722107938597281	0.002083035701006461	0.0	0.0	0.0
1640	C6orf201	chromosome 6 open reading frame 201	0.0045929512823022515	0.0003997242528858366	0.002950985884776466	0.0	0.0	0.0
1641	C6orf203	chromosome 6 open reading frame 203	-0.005932642509263294	0.011327167517271029	0.004493027945199781	0.0	0.0	0.0
1642	C6orf226	chromosome 6 open reading frame 226	-0.0005919295656802515	0.002025378622034896	0.0033726038896312524	0.0	0.0	0.0
1643	C6orf47	chromosome 6 open reading frame 47	0.0034533597250861058	0.002750578564307053	0.009167767758883314	0.0	0.0	0.0
1644	C6orf48	chromosome 6 open reading frame 48	0.006273665125619933	-0.007499524465216382	-0.0036612415411589796	0.0	0.0	0.0
1645	C6orf52	chromosome 6 open reading frame 52	-0.002261287659540091	-0.0011791251784933085	0.007749859691328466	0.0	0.0	0.0
1646	C6orf62	chromosome 6 open reading frame 62	-0.00506773936125538	0.007302456152959908	-0.00590316502940578	0.0	0.0	0.0
1647	C6orf89	chromosome 6 open reading frame 89	0.0001135139478131088	0.0021760929616850486	-0.0006653800256502171	0.0	0.0	0.0
1648	C6orf99	chromosome 6 open reading frame 99	8.867233424286812e-06	0.006616396005747114	-0.0012994805038555053	0.0	0.0	0.0
1649	C7	complement component 7	0.0036202269355331334	-0.00481418619108835	-0.010448405665345167	0.0	0.0	0.0
1650	C7orf13	chromosome 7 open reading frame 13	0.004583072308625546	-0.0052451773786210895	0.0031696375007200244	0.0	0.0	0.0
1651	C7orf25	chromosome 7 open reading frame 25	-0.0006899246840544942	-0.001489910858070362	0.0006458446986102985	0.0	0.0	0.0
1652	C7orf26	chromosome 7 open reading frame 26	-0.0038183066076446573	0.003322866267332156	0.0030731599027442012	0.0	0.0	0.0
1653	C7orf43	chromosome 7 open reading frame 43	-0.0016252957681904207	0.0025308081914852294	0.008135819077710462	0.0	0.0	0.0
1654	C7orf50	chromosome 7 open reading frame 50	0.0016504432155039564	0.001334294321140194	0.0008962436130639444	0.0	0.0	0.0
1655	C7orf57	chromosome 7 open reading frame 57	0.0002686781807338302	-0.004355365961798006	0.004957796742873536	0.0	0.0	0.0
1656	C7orf61	chromosome 7 open reading frame 61	-0.0012522008596901745	-0.007145708748363448	0.001204298324045693	0.0	0.0	0.0
1657	C8G	complement component 8, gamma polypeptide	0.00010170917964698187	-0.0018743513317746366	-0.00662964954342989	0.0	0.0	0.0
1658	C8orf31	chromosome 8 open reading frame 31	-0.004138713476797574	0.005470347897999411	0.010560558224318055	0.0	0.0	0.0
1659	C8orf33	chromosome 8 open reading frame 33	-0.0015317502597341458	0.0010049827123756027	-0.0026657371418541548	0.0	0.0	0.0
1660	C8orf34	chromosome 8 open reading frame 34	0.0033984494693143617	0.016369397558594238	-0.0021146960449586953	0.0	1.0	0.0
1661	C8orf37	chromosome 8 open reading frame 37	-0.00013293865863337785	0.00532561712407072	0.005601210343102458	0.0	0.0	0.0
1662	C8orf44	chromosome 8 open reading frame 44	-0.0004629617545317635	-0.0009954790009036722	0.0018537795873146074	0.0	0.0	0.0
1663	C8orf46	chromosome 8 open reading frame 46	0.0005858756036437169	0.0006379550961755546	0.0012054187600283588	0.0	0.0	0.0
1664	C8orf58	chromosome 8 open reading frame 58	0.00655058797788286	0.005235034617852051	-0.0025256977345884243	0.0	0.0	0.0
1665	C8orf59	chromosome 8 open reading frame 59	-0.0002482213051352689	-0.004261489325967046	7.271279551296947e-05	0.0	0.0	0.0
1666	C8orf74	chromosome 8 open reading frame 74	0.002031285536588659	0.0012834400741520936	0.0018039167754027752	0.0	0.0	0.0
1667	C8orf76	chromosome 8 open reading frame 76	-0.0029516398716028036	0.008319982643142638	-0.002345527383169136	0.0	0.0	0.0
1668	C8orf82	chromosome 8 open reading frame 82	-0.0016042215567712557	0.010262468979270134	0.0019112497810679567	0.0	0.0	0.0
1669	C9orf106	chromosome 9 open reading frame 106	-0.0034913374479869815	-0.0023291510990141435	0.004587544688272647	0.0	0.0	0.0
1670	C9orf116	chromosome 9 open reading frame 116	-0.005255043048723302	0.010314162201752693	0.00433445864460174	0.0	0.0	0.0
1671	C9orf129	chromosome 9 open reading frame 129	0.0011449353286507279	0.0005507437661713705	0.0049095937969145746	0.0	0.0	0.0
1672	C9orf131	chromosome 9 open reading frame 131	-0.003267841056911622	-0.0022106322585690222	0.00033215925830542843	0.0	0.0	0.0
1673	C9orf139	chromosome 9 open reading frame 139	0.0005244367472094656	0.002054018728993669	0.0020150236969330697	0.0	0.0	0.0
1674	C9orf147	chromosome 9 open reading frame 147	0.0016878306857964244	-0.0014384178979598879	0.006069204346809546	0.0	0.0	0.0
1675	C9orf16	chromosome 9 open reading frame 16	0.0015729918124921805	-0.004677691642103724	-0.005961352190820956	0.0	0.0	0.0
1676	C9orf163	chromosome 9 open reading frame 163	-0.0017521849567696595	0.004991075986543798	0.003479869095417863	0.0	0.0	0.0
1677	C9orf24	chromosome 9 open reading frame 24	-0.010932760223753179	0.004295766160358929	0.009592550690068953	1.0	0.0	0.0
1678	C9orf3	chromosome 9 open reading frame 3	0.004620606378142877	-0.0012827210206805802	-0.00418491139551067	0.0	0.0	0.0
1679	C9orf40	chromosome 9 open reading frame 40	0.004556773166852155	-0.0040665673742423455	-0.005497454380987482	0.0	0.0	0.0
1680	C9orf50	chromosome 9 open reading frame 50	0.0020761510869028725	-0.009682036843116928	0.00020369918680095047	0.0	0.0	0.0
1681	C9orf62	chromosome 9 open reading frame 62	0.005900767304383438	0.004046497199052763	-0.0005946946809452045	0.0	0.0	0.0
1682	C9orf64	chromosome 9 open reading frame 64	-4.258523585294431e-05	0.0059313169483172406	-6.937220581666064e-05	0.0	0.0	0.0
1683	C9orf72	chromosome 9 open reading frame 72	0.003983388037876568	-0.0020645774998715736	0.003538195296681316	0.0	0.0	0.0
1684	C9orf78	chromosome 9 open reading frame 78	0.0008433341810151404	-0.0011636630051099304	-0.0045649489116946895	0.0	0.0	0.0
1685	C9orf85	chromosome 9 open reading frame 85	-0.0015290389876531322	-0.0011485815733767541	-0.0029958377147180117	0.0	0.0	0.0
1686	CA10	carbonic anhydrase X	-0.004333850161398645	0.0038392122594797786	-0.010796769478180373	0.0	0.0	0.0
1687	CA11	carbonic anhydrase XI	0.003225378432513148	0.003885844294205876	-0.0024744625633073515	0.0	0.0	0.0
1688	CA12	carbonic anhydrase XII	-0.00835498681199278	-0.0028469721394413804	0.0030079404489062565	0.0	0.0	0.0
1689	CA13	carbonic anhydrase XIII	-0.0006937199518367927	-0.002970777539374441	-0.004682163213448089	0.0	0.0	0.0
1690	CA14	carbonic anhydrase XIV	-0.0005630236584692068	-0.0023608467476998758	-0.0029760134738579915	0.0	0.0	0.0
1691	CA2	carbonic anhydrase II	0.0009800978762969266	0.0007157933511287903	-0.0011634564454919033	0.0	0.0	0.0
1692	CA4	carbonic anhydrase IV	0.005526244537509904	-0.002204901303196607	-0.016967194200832234	0.0	0.0	1.0
1693	CA5A	carbonic anhydrase VA, mitochondrial	0.002740143626797073	0.004982747171889563	-0.0003003358680008857	0.0	0.0	0.0
1694	CA5B	carbonic anhydrase VB, mitochondrial	-0.0001978820808123292	0.0017362640692388596	-0.005645349364249985	0.0	0.0	0.0
1695	CA5BP1		-0.004957271251032804	-0.004734441476940429	0.0030206006562940287	0.0	0.0	0.0
1696	CA7	carbonic anhydrase VII	-0.000806900099764644	-0.0023686723276381957	0.0033884921416138776	0.0	0.0	0.0
1697	CA8	carbonic anhydrase VIII	0.006818312187902428	-0.0038312893737279027	0.0041462776613786475	0.0	0.0	0.0
1698	CAAP1		-0.0027850447460582625	-0.003601177621476237	0.0028533779846087403	0.0	0.0	0.0
1699	CAB39	calcium binding protein 39	-3.2469266311872975e-05	-0.008348559049765607	0.002333880791661597	0.0	0.0	0.0
1700	CAB39L	calcium binding protein 39-like	-0.0028817886463071594	-0.001370660632753902	0.0009563318051820818	0.0	0.0	0.0
1701	CABCOCO1		0.012032934108584817	0.003525991309670846	0.006673102971194532	1.0	0.0	0.0
1702	CABIN1	calcineurin binding protein 1	0.00033308936000000806	-0.008553840351398338	-0.0017536983970629341	0.0	0.0	0.0
1703	CABLES1	Cdk5 and Abl enzyme substrate 1	0.00043983079052193437	-0.007800841511981423	-0.005173122599450193	0.0	0.0	0.0
1704	CABLES2	Cdk5 and Abl enzyme substrate 2	-0.00030999304315631186	-0.0008075195464944604	-0.00030949943735739897	0.0	0.0	0.0
1705	CABP1	calcium binding protein 1	-0.007192948492250283	-0.006378750104493846	0.010150606264659738	0.0	0.0	0.0
1706	CABP2	calcium binding protein 2	0.002466695629659664	0.002384176901843137	-0.0027295763510573443	0.0	0.0	0.0
1707	CABP4	calcium binding protein 4	-0.004199513420740887	0.0018602089210711958	-0.0010150491593209922	0.0	0.0	0.0
1708	CABP5	calcium binding protein 5	-0.0018814475987335086	0.0009847224170130473	0.0014805044792791737	0.0	0.0	0.0
1709	CABP7	calcium binding protein 7	0.007230996532329196	0.0035123560485629856	0.0005401542624892271	0.0	0.0	0.0
1710	CABYR	calcium binding tyrosine-(Y)-phosphorylation regulated	-6.502090973501545e-07	-0.004211562366012422	-0.008372002388654485	0.0	0.0	0.0
1711	CACFD1		-0.0003608715277258075	-0.007350520159989179	0.0037652068736212475	0.0	0.0	0.0
1712	CACHD1	cache domain containing 1	0.0042170218354346	-0.0010465703713518162	-0.0013261902406146951	0.0	0.0	0.0
1713	CACNA1A	calcium channel, voltage-dependent, P/Q type, alpha 1A subunit	-0.0011720548310653884	-0.0037053136012113346	-0.002014250849578816	0.0	0.0	0.0
1714	CACNA1B	calcium channel, voltage-dependent, N type, alpha 1B subunit	0.005111494981656027	-0.0023793000842020594	-0.00044911135339148044	0.0	0.0	0.0
1715	CACNA1C	calcium channel, voltage-dependent, L type, alpha 1C subunit	-0.0006147445056311992	-0.004679920737629961	-0.0002765488930970418	0.0	0.0	0.0
1716	CACNA1D	calcium channel, voltage-dependent, L type, alpha 1D subunit	0.0005633026967764915	-0.0018077735329350842	-0.004761590466546809	0.0	0.0	0.0
1717	CACNA1E	calcium channel, voltage-dependent, R type, alpha 1E subunit	0.003733013824177663	-0.003822371302843777	0.0027343383102626543	0.0	0.0	0.0
1718	CACNA1F	calcium channel, voltage-dependent, L type, alpha 1F subunit	0.00449255409282993	0.0004111499441757042	-0.0024465800737020985	0.0	0.0	0.0
1719	CACNA1G	calcium channel, voltage-dependent, T type, alpha 1G subunit	0.00419023546466897	-0.0038880520868519704	-0.009810144148863654	0.0	0.0	0.0
1720	CACNA1H	calcium channel, voltage-dependent, T type, alpha 1H subunit	-0.002695483445224918	0.00863888140637472	-0.010618700635787449	0.0	0.0	0.0
1721	CACNA1I	calcium channel, voltage-dependent, T type, alpha 1I subunit	0.0006980757909838256	0.012896727844164294	-0.0005382285238826998	0.0	0.0	0.0
1722	CACNA2D1	calcium channel, voltage-dependent, alpha 2/delta subunit 1	0.00024739199186268705	0.00884488317857902	5.911231820801728e-05	0.0	0.0	0.0
1723	CACNA2D2	calcium channel, voltage-dependent, alpha 2/delta subunit 2	0.0009726051221053359	0.0008129397963232334	0.008928674331565275	0.0	0.0	0.0
1724	CACNA2D3	calcium channel, voltage-dependent, alpha 2/delta subunit 3	-0.0015787220739222705	0.005414065636120451	0.014147341594848001	0.0	0.0	1.0
1725	CACNB1	calcium channel, voltage-dependent, beta 1 subunit	-0.002803245358728621	-0.003402070436400122	0.004008716539190593	0.0	0.0	0.0
1726	CACNB2	calcium channel, voltage-dependent, beta 2 subunit	-0.0051640697592879176	0.009982186208447145	0.006976496316573457	0.0	0.0	0.0
1727	CACNB3	calcium channel, voltage-dependent, beta 3 subunit	0.007194200752156826	-0.005257132571571208	-0.005790254569142102	0.0	0.0	0.0
1728	CACNB4	calcium channel, voltage-dependent, beta 4 subunit	-0.005521294261988125	-0.008023737127461988	-0.0032513610577278923	0.0	0.0	0.0
1729	CACNG1	calcium channel, voltage-dependent, gamma subunit 1	0.0011961187329784016	0.0004767604461871611	-0.002908315507527832	0.0	0.0	0.0
1730	CACNG2	calcium channel, voltage-dependent, gamma subunit 2	-0.00402532655634223	-0.0018576607901787678	-0.001381916281241551	0.0	0.0	0.0
1731	CACNG3	calcium channel, voltage-dependent, gamma subunit 3	-0.0027060381456055784	-0.0008101201058174513	-0.000398939121952999	0.0	0.0	0.0
1732	CACNG4	calcium channel, voltage-dependent, gamma subunit 4	0.0009699213175237363	-2.0966802383793606e-05	-0.0019279507479962837	0.0	0.0	0.0
1733	CACNG6	calcium channel, voltage-dependent, gamma subunit 6	-0.006388818194273694	-0.0125652484455891	-6.653829236952843e-05	0.0	0.0	0.0
1734	CACNG7	calcium channel, voltage-dependent, gamma subunit 7	0.0027566893981352237	-0.0016416729825579164	0.002517272520879677	0.0	0.0	0.0
1735	CACNG8	calcium channel, voltage-dependent, gamma subunit 8	-0.0020180012352320606	-0.0007097665658313511	0.0012357079614349733	0.0	0.0	0.0
1736	CACTIN		-0.0032604236811342602	-0.0013828484040044609	0.007003166014133687	0.0	0.0	0.0
1737	CACUL1		0.0007403101592937135	-0.001893820874262665	-0.0009584118678758614	0.0	0.0	0.0
1738	CACYBP	calcyclin binding protein	0.0016179055178296533	-0.005448628173618104	-0.0010907169930513528	0.0	0.0	0.0
1739	CAD	carbamoyl-phosphate synthetase 2, aspartate transcarbamylase, and dihydroorotase	-0.0010479932067918429	-0.0026119280619354163	-0.0037715610288477455	0.0	0.0	0.0
1740	CADM1	cell adhesion molecule 1	0.0010520058515339366	0.01408469872908909	0.0036368976864609875	0.0	0.0	0.0
1741	CADM2	cell adhesion molecule 2	0.001347307315397315	-0.0021181295410275065	-0.006701963344836511	0.0	0.0	0.0
1742	CADM3	cell adhesion molecule 3	0.007082358284229142	-0.004432592702693344	-0.006402556967650777	0.0	0.0	0.0
1743	CADM4	cell adhesion molecule 4	0.0016322172871338152	-0.002929886983136674	0.001646453253915227	0.0	0.0	0.0
1744	CADPS	Ca++-dependent secretion activator	0.0005356931769195852	-0.0024661949226241677	0.0003013750176412812	0.0	0.0	0.0
1745	CADPS2	Ca++-dependent secretion activator 2	-0.0024428660015728	-0.019060618058495384	0.0010376513586318973	0.0	1.0	0.0
1746	CALB1	calbindin 1, 28kDa	-0.00377321288824054	0.007524354176057207	-0.0036643682099824766	0.0	0.0	0.0
1747	CALB2	calbindin 2	0.011377239053082404	0.007415549785266404	-0.0019870213674737253	1.0	0.0	0.0
1748	CALCA	calcitonin-related polypeptide alpha	-0.00022838620448198963	6.045396239933972e-05	0.0019378330417661434	0.0	0.0	0.0
1749	CALCOCO1	calcium binding and coiled-coil domain 1	-0.0024976993648155804	0.0020216001997277445	0.0024222826828909968	0.0	0.0	0.0
1750	CALCOCO2	calcium binding and coiled-coil domain 2	0.000894270595929962	-0.0006003760679132031	0.001628934745432261	0.0	0.0	0.0
1751	CALCRL	calcitonin receptor-like	0.013108814764726081	-2.643513098672754e-05	-0.005275070849203896	1.0	0.0	0.0
1752	CALD1	caldesmon 1	-0.003943118445662479	0.005173646072536994	0.0038746151108881434	0.0	0.0	0.0
1753	CALHM1	calcium homeostasis modulator 1	-0.010048126019206483	-0.001136904592404524	-0.004163661454563608	0.0	0.0	0.0
1754	CALHM2	calcium homeostasis modulator 2	0.0006238610592244089	2.9096469557471512e-05	-0.00950272176393317	0.0	0.0	0.0
1755	CALHM6		0.005752564350243687	-0.008313773645356036	-0.00796691176069917	0.0	0.0	0.0
1756	CALM1	calmodulin 1 (phosphorylase kinase, delta)	0.00221762343282597	0.009924636622544027	-0.0014142356780714373	0.0	0.0	0.0
1757	CALM2	calmodulin 2 (phosphorylase kinase, delta)	-0.0036601019388382734	-0.0047965807467631	0.003225747106785322	0.0	0.0	0.0
1758	CALM3	calmodulin 3 (phosphorylase kinase, delta)	0.00038154050141101214	0.0024095649008452737	-0.0019788101023715254	0.0	0.0	0.0
1759	CALML3	calmodulin-like 3	-0.0023560051547992463	0.005731413884494097	0.00018721321498929577	0.0	0.0	0.0
1760	CALML4	calmodulin-like 4	0.0027519464873222666	-0.0036472470478604306	-0.0009867411015974112	0.0	0.0	0.0
1761	CALML6	calmodulin-like 6	0.0037134363357221147	-0.0012784168767398783	0.00723124482439564	0.0	0.0	0.0
1762	CALN1	calneuron 1	0.007986715089088537	0.004165056417625393	0.001369770684910896	0.0	0.0	0.0
1763	CALR	calreticulin	0.0003212350546035268	0.002450516993880728	-0.008276922245067753	0.0	0.0	0.0
1764	CALU	calumenin	-0.0011767913814677024	0.003606655584171595	-0.006324715317269085	0.0	0.0	0.0
1765	CALY	calcyon neuron-specific vesicular protein	-0.0005785034030638985	0.0036548602606893098	0.003891597911358746	0.0	0.0	0.0
1766	CAMK1	calcium/calmodulin-dependent protein kinase I	0.0017139507823961861	-0.003958855267793684	-0.0034870694500547294	0.0	0.0	0.0
1767	CAMK1D	calcium/calmodulin-dependent protein kinase ID	0.0006927433116647019	-0.00847450323715818	0.00025295817436162514	0.0	0.0	0.0
1768	CAMK1G	calcium/calmodulin-dependent protein kinase IG	-0.009836189977029435	-0.003607032737466894	0.003164406546065424	0.0	0.0	0.0
1769	CAMK2A	calcium/calmodulin-dependent protein kinase II alpha	-0.000723591936593497	-0.003255204683794864	0.003677121025307567	0.0	0.0	0.0
1770	CAMK2B	calcium/calmodulin-dependent protein kinase II beta	-0.00301450932702196	-0.0012591590722610116	-0.0014021424397567316	0.0	0.0	0.0
1771	CAMK2D	calcium/calmodulin-dependent protein kinase II delta	0.0018416092803982126	-0.0044590621957082965	-0.015996918647525785	0.0	0.0	1.0
1772	CAMK2G	calcium/calmodulin-dependent protein kinase II gamma	0.0030024838324362066	-0.002390342866437965	0.00020321439972774457	0.0	0.0	0.0
1773	CAMK2N1	calcium/calmodulin-dependent protein kinase II inhibitor 1	0.0023206569689587595	0.0047832291023409265	-0.0018140940984223805	0.0	0.0	0.0
1774	CAMK2N2	calcium/calmodulin-dependent protein kinase II inhibitor 2	0.01482869853423695	-4.480256387560163e-05	-0.01025147890289182	1.0	0.0	0.0
1775	CAMK4	calcium/calmodulin-dependent protein kinase IV	0.00035338792836928784	-0.005181586940937176	-0.011879597830998923	0.0	0.0	0.0
1776	CAMKK1	calcium/calmodulin-dependent protein kinase kinase 1, alpha	-0.0008240712773413738	-0.009680808731393636	-0.00998711008236193	0.0	0.0	0.0
1777	CAMKK2	calcium/calmodulin-dependent protein kinase kinase 2, beta	-0.004418375213949736	0.0003943023339353681	-0.0030281912988927378	0.0	0.0	0.0
1778	CAMKMT		-0.0044765561405098655	0.009882852075460729	0.007435995820886332	0.0	0.0	0.0
1779	CAMKV	CaM kinase-like vesicle-associated	-0.0017585302525448617	0.001954356583708904	-0.005512333822281367	0.0	0.0	0.0
1780	CAMLG	calcium modulating ligand	-0.0027191062616552927	0.0015019495183827038	0.0010424195330138034	0.0	0.0	0.0
1781	CAMSAP1	calmodulin regulated spectrin-associated protein 1	0.0011111598159045488	-0.0009767339791978266	-0.0031948861428430426	0.0	0.0	0.0
1782	CAMSAP2		-0.00423825070857593	0.0043809815506130525	-0.0032339571071371685	0.0	0.0	0.0
1783	CAMSAP3		0.0026126225809600767	-0.00405366165554821	-0.0031826220369463327	0.0	0.0	0.0
1784	CAMTA1	calmodulin binding transcription activator 1	0.0005146198010007597	0.0006758345996291156	-0.013235987017909588	0.0	0.0	0.0
1785	CAMTA2	calmodulin binding transcription activator 2	-0.002195122332195586	-0.0035111089496663726	0.0006067240027706217	0.0	0.0	0.0
1786	CAND1	cullin-associated and neddylation-dissociated 1	0.001765091798111985	-0.0009914882672911731	-0.0019051915515641282	0.0	0.0	0.0
1787	CAND2	cullin-associated and neddylation-dissociated 2 (putative)	-0.0015790522232903784	0.00024894897888637574	0.0011770954191996923	0.0	0.0	0.0
1788	CANT1	calcium activated nucleotidase 1	-0.0023437739958659335	0.004711355377752217	-0.00022812110445271164	0.0	0.0	0.0
1789	CANX	calnexin	-0.0033346204489578283	0.0021243629504879885	-0.0005635763008936586	0.0	0.0	0.0
1790	CAP1	CAP, adenylate cyclase-associated protein 1 (yeast)	-0.0022574541991693467	0.004798034522270071	-0.005572749819760149	0.0	0.0	0.0
1791	CAP2	CAP, adenylate cyclase-associated protein, 2 (yeast)	-0.00044700834443483486	-0.0022658440568489933	-0.0020062042208178078	0.0	0.0	0.0
1792	CAPG	capping protein (actin filament), gelsolin-like	-0.0005105619877807073	0.004280141849104379	5.1071229860283774e-05	0.0	0.0	0.0
1793	CAPN1	calpain 1, (mu/I) large subunit	-0.0017079294007224213	-0.0037595110209125175	0.002604739135195498	0.0	0.0	0.0
1794	CAPN10	calpain 10	0.0028075410399162285	0.0058280872837446155	-0.0019299381739913489	0.0	0.0	0.0
1795	CAPN12	calpain 12	0.006751507672545136	0.009817612749225246	-0.017297507080373992	0.0	0.0	1.0
1796	CAPN13	calpain 13	0.0001824443809098376	-0.005010189565875222	-0.008120458289510541	0.0	0.0	0.0
1797	CAPN15		-0.002882252747938564	-0.00426810931423853	0.0016834161218903868	0.0	0.0	0.0
1798	CAPN2	calpain 2, (m/II) large subunit	-0.001624750030757681	-8.352895038536419e-05	0.0015462049535728355	0.0	0.0	0.0
1799	CAPN3	calpain 3, (p94)	0.0021266493643323737	-0.000942622743496899	-0.0010625492280205743	0.0	0.0	0.0
1800	CAPN5	calpain 5	-0.001192229125891395	0.004024281947352473	0.002148109402871088	0.0	0.0	0.0
1801	CAPN7	calpain 7	-0.0002765047574968477	0.005316162851782276	0.007646819091679512	0.0	0.0	0.0
1802	CAPNS1	calpain, small subunit 1	-0.0010667287747661732	-0.0034146115981087094	-0.0017147725361726074	0.0	0.0	0.0
1803	CAPNS2	calpain, small subunit 2	0.0008582478323145492	-0.0019116093506526656	-0.0018254001361016929	0.0	0.0	0.0
1804	CAPRIN1	cell cycle associated protein 1	-0.0014101682655399063	-0.002307242398939654	-0.002330614322586778	0.0	0.0	0.0
1805	CAPRIN2	caprin family member 2	0.011739450068772707	-0.006342872726328454	0.0008543620292112628	1.0	0.0	0.0
1806	CAPS	calcyphosine	0.0005653795961640374	-0.0015757666161250903	0.0051228929693449	0.0	0.0	0.0
1807	CAPS2	calcyphosine 2	-0.003468799070587965	-0.01008381248648589	0.003511265115224395	0.0	0.0	0.0
1808	CAPZA1	capping protein (actin filament) muscle Z-line, alpha 1	-0.00022108530536814287	-0.0026783200260396952	0.0008049529443641429	0.0	0.0	0.0
1809	CAPZA2	capping protein (actin filament) muscle Z-line, alpha 2	0.0032486110922557024	-0.00176813336830277	-0.007171389043784936	0.0	0.0	0.0
1810	CAPZB	capping protein (actin filament) muscle Z-line, beta	0.002782215659458016	0.0038143400979944965	-0.008649658495557407	0.0	0.0	0.0
1811	CARD10	caspase recruitment domain family, member 10	0.0005046033371642854	0.011943452628103864	-0.003125150646231683	0.0	0.0	0.0
1812	CARD14	caspase recruitment domain family, member 14	0.0023702831346310953	-0.001465695765494064	0.006479219038576028	0.0	0.0	0.0
1813	CARD16	caspase recruitment domain family, member 16	0.0007868883112685463	-0.0027473320102622913	-0.009376917969251782	0.0	0.0	0.0
1814	CARD17	caspase recruitment domain family, member 17	0.0045059321730823495	-0.0018942821922306604	-0.007498477605191669	0.0	0.0	0.0
1815	CARD19		0.0034133310514043785	-0.00859578883682353	0.0028778913737105855	0.0	0.0	0.0
1816	CARD6	caspase recruitment domain family, member 6	-0.0013976823530167343	-0.00011396530747787785	-0.00030381789838272244	0.0	0.0	0.0
1817	CARD8	caspase recruitment domain family, member 8	-0.0006947915186542885	0.0033019770427903617	-0.0029788974680409123	0.0	0.0	0.0
1818	CARD9	caspase recruitment domain family, member 9	0.008277352184729131	-0.0030507092611164357	0.005444814348082805	0.0	0.0	0.0
1819	CARF		-0.0019473427742288558	-0.0020138321116782033	0.0008442190723255503	0.0	0.0	0.0
1820	CARHSP1	calcium regulated heat stable protein 1, 24kDa	0.005602910897046836	-0.007374332434496816	0.003158069887449551	0.0	0.0	0.0
1821	CARM1	coactivator-associated arginine methyltransferase 1	0.00015818810837393447	0.00030667526821201874	0.0016497760623681037	0.0	0.0	0.0
1822	CARMIL1		-0.0032537466028841324	0.003571484283330986	0.006351908726718975	0.0	0.0	0.0
1823	CARMIL2		-0.00013863199530585462	-0.0001963607285406072	-0.002058964941306174	0.0	0.0	0.0
1824	CARMIL3		0.00012333328199670354	0.0047407919872026315	-0.005135749438031001	0.0	0.0	0.0
1825	CARMN		0.0021457652370291285	-0.0008220669716888125	-0.0016190803727160552	0.0	0.0	0.0
1826	CARNMT1		0.0018163466805773446	-0.0035295271534570433	-0.006658872687652003	0.0	0.0	0.0
1827	CARNS1		0.0010323143756283946	0.001609118686546935	-0.0012753738248764707	0.0	0.0	0.0
1828	CARS	cysteinyl-tRNA synthetase	-0.0004019750697519318	-0.004390906204309184	0.004094809312664638	0.0	0.0	0.0
1829	CARS2	cysteinyl-tRNA synthetase 2, mitochondrial (putative)	-0.0029951906305289142	6.557828499046802e-05	0.005140578844988844	0.0	0.0	0.0
1830	CARTPT	CART prepropeptide	0.0019368125343752554	-0.00817641059490277	-0.019575533140468754	0.0	0.0	1.0
1831	CASC1	cancer susceptibility candidate 1	-0.0011990872290733928	0.0047927703161686356	0.0008510710685034331	0.0	0.0	0.0
1832	CASC10		0.004247648938503487	0.008930800655900174	0.005429055347282582	0.0	0.0	0.0
1833	CASC15		0.005897939225096172	0.001324788783061681	-0.011452723197472665	0.0	0.0	0.0
1834	CASC2	cancer susceptibility candidate 2 (non-protein coding)	0.0017490301895866358	0.0023397581876590493	0.0066393568839928155	0.0	0.0	0.0
1835	CASC3	cancer susceptibility candidate 3	-0.0008991885053808905	-0.006497351745294736	0.003879443313987817	0.0	0.0	0.0
1836	CASC4	cancer susceptibility candidate 4	-0.0005010692560401002	0.002770355494618104	-0.0009412506141481835	0.0	0.0	0.0
1837	CASD1	CAS1 domain containing 1	0.0005704075338323089	0.0009649769242311371	0.0012355009107746636	0.0	0.0	0.0
1838	CASK	calcium/calmodulin-dependent serine protein kinase (MAGUK family)	0.0008755675439534635	0.0005272478056756917	-0.01109788555743195	0.0	0.0	0.0
1839	CASKIN1	CASK interacting protein 1	0.003274953583982964	0.004295804543436663	0.00011945042852062166	0.0	0.0	0.0
1840	CASKIN2	CASK interacting protein 2	-0.002083492557712759	-0.0029119889609822733	-0.005488188851450366	0.0	0.0	0.0
1841	CASP1	caspase 1, apoptosis-related cysteine peptidase	0.0007834188796978056	-0.004169570045484716	-0.011550206567805211	0.0	0.0	0.0
1842	CASP10	caspase 10, apoptosis-related cysteine peptidase	-0.0027404402618431386	0.002621398713679654	-0.004653352507869537	0.0	0.0	0.0
1843	CASP16P		0.00030884857785781	0.00020024685413984257	0.0051105467098822195	0.0	0.0	0.0
1844	CASP2	caspase 2, apoptosis-related cysteine peptidase	0.00030695612868720016	0.0002072510804636673	0.0021660925429175222	0.0	0.0	0.0
1845	CASP3	caspase 3, apoptosis-related cysteine peptidase	0.0016589782174855643	0.004659183634263997	-0.0006001732955357251	0.0	0.0	0.0
1846	CASP4	caspase 4, apoptosis-related cysteine peptidase	-0.0006612840930920615	-0.002261071371037918	0.004021246047971524	0.0	0.0	0.0
1847	CASP5	caspase 5, apoptosis-related cysteine peptidase	0.011988648303199083	-0.020279182230027636	-0.014174663495859998	1.0	1.0	1.0
1848	CASP6	caspase 6, apoptosis-related cysteine peptidase	0.002863452911131029	-0.002389438314262103	0.0005703066497375614	0.0	0.0	0.0
1849	CASP7	caspase 7, apoptosis-related cysteine peptidase	-0.0007307813622231421	-2.9292299825699197e-06	0.009118106735441953	0.0	0.0	0.0
1850	CASP8	caspase 8, apoptosis-related cysteine peptidase	0.000929275912431006	0.00012586593720122696	0.0021088701613979216	0.0	0.0	0.0
1851	CASP8AP2	caspase 8 associated protein 2	-0.0005001598487708501	0.0035516170781876265	-0.0009445441462897749	0.0	0.0	0.0
1852	CASP9	caspase 9, apoptosis-related cysteine peptidase	0.007409358578818826	0.012475620373741728	0.003921181002907112	0.0	0.0	0.0
1853	CASQ1	calsequestrin 1 (fast-twitch, skeletal muscle)	-0.004137362645302699	0.0092515663246172	0.0007059129559950131	0.0	0.0	0.0
1854	CAST	calpastatin	-0.002880082850230044	0.0025588004653472993	0.013278152653567543	0.0	0.0	0.0
1855	CASTOR1		0.0012072111519805641	-0.0043687972033046064	-0.002205459698661545	0.0	0.0	0.0
1856	CASTOR2		0.0016308306602528628	0.0005881538520643339	0.0014073812931889086	0.0	0.0	0.0
1857	CASZ1	castor zinc finger 1	0.0011683247538533878	-0.0034550674775762538	-0.001102576540497264	0.0	0.0	0.0
1858	CAT	catalase	-0.0008264651425778345	0.006990709968660833	0.0013290144262280957	0.0	0.0	0.0
1859	CATSPER2P1	cation channel, sperm associated 2 pseudogene 1	0.004506486573952384	0.0029073269235395252	0.005994861832563335	0.0	0.0	0.0
1860	CATSPERE		-0.001073244683254405	-0.0004909045592379675	0.0032874352694451576	0.0	0.0	0.0
1861	CAV1	caveolin 1, caveolae protein, 22kDa	0.008629156831553292	-0.006750059908604473	0.00046649133715476274	0.0	0.0	0.0
1862	CAV2	caveolin 2	0.013108202724171686	-0.0012452728031769097	-0.0036587287898301795	1.0	0.0	0.0
1863	CAVIN1		-0.0026055304359686128	-0.0017894054957179831	0.002387102594514839	0.0	0.0	0.0
1864	CAVIN2		0.0011968624419467348	0.006380746265026452	0.0019080215048460072	0.0	0.0	0.0
1865	CAVIN3		0.01637237267749454	-0.01722272388221343	-0.01949474752762379	1.0	1.0	1.0
1866	CAVIN4		0.00018213963413414754	0.0011208262515827582	0.006492993568802566	0.0	0.0	0.0
1867	CBFA2T2	core-binding factor, runt domain, alpha subunit 2; translocated to, 2	-0.002266373618519847	-0.0013312081331965098	0.003373614609924422	0.0	0.0	0.0
1868	CBFA2T3	core-binding factor, runt domain, alpha subunit 2; translocated to, 3	-0.006537661538562637	0.005310620084058194	0.0034380373035451	0.0	0.0	0.0
1869	CBFB	core-binding factor, beta subunit	0.002938086991775876	-0.0003476123397252442	0.0021540716860916857	0.0	0.0	0.0
1870	CBL	Cbl proto-oncogene, E3 ubiquitin protein ligase	-0.00315761196847891	0.003282544163343514	0.005204383193846722	0.0	0.0	0.0
1871	CBLB	Cbl proto-oncogene, E3 ubiquitin protein ligase B	0.00032093913595557244	0.0025725664412760297	-0.010468068134451392	0.0	0.0	0.0
1872	CBLL1	Cbl proto-oncogene, E3 ubiquitin protein ligase-like 1	-0.000947583731377777	0.0015985729632734128	-0.0031987787441799696	0.0	0.0	0.0
1873	CBLN1	cerebellin 1 precursor	0.00398745337632568	0.00814177300441865	-0.0013421949519779846	0.0	0.0	0.0
1874	CBLN2	cerebellin 2 precursor	-0.009189352073732417	0.012477173057945021	0.009935658800932255	0.0	0.0	0.0
1875	CBLN4	cerebellin 4 precursor	-0.0029066168370143392	-0.009165323810176873	0.00279307119913074	0.0	0.0	0.0
1876	CBR1	carbonyl reductase 1	0.00041361821667863135	-0.002504846698558389	0.0024623409851238873	0.0	0.0	0.0
1877	CBR3	carbonyl reductase 3	0.005905581267259292	-0.008283076111426094	-0.0036711046588214008	0.0	0.0	0.0
1878	CBR3-AS1		0.00019258570230923345	-0.0005713397177159927	0.004116435756719932	0.0	0.0	0.0
1879	CBR4	carbonyl reductase 4	0.0007782813759807465	-0.002867362269224048	-0.004450228547658884	0.0	0.0	0.0
1880	CBWD1	COBW domain containing 1	-0.0031643757976135413	0.013343246969355085	0.004986996651198961	0.0	0.0	0.0
1881	CBWD5	COBW domain containing 5	0.0014347992943735625	0.0003942837816482002	0.0013411589010272908	0.0	0.0	0.0
1882	CBX1	chromobox homolog 1	0.0023910973859471835	-0.0016284073644301147	-0.0005667000188307515	0.0	0.0	0.0
1883	CBX2	chromobox homolog 2	0.00310959725337116	0.0013240018341979724	-0.003750224183348993	0.0	0.0	0.0
1884	CBX3	chromobox homolog 3	-0.00011818634523934259	-0.0037029132875869225	-0.00124650781194553	0.0	0.0	0.0
1885	CBX4	chromobox homolog 4	2.7985429500501906e-05	0.00042470010441824626	0.0008207928509993125	0.0	0.0	0.0
1886	CBX5	chromobox homolog 5	0.001714307690104035	0.0006599247851635315	0.0009948279822822588	0.0	0.0	0.0
1887	CBX6	chromobox homolog 6	0.0024817166734700585	0.0015156366220597922	0.0024221758343350155	0.0	0.0	0.0
1888	CBX7	chromobox homolog 7	0.004280208189125001	0.005132512385064974	0.0032099088077383207	0.0	0.0	0.0
1889	CBY1	chibby homolog 1 (Drosophila)	-0.0019763356760986554	-0.0019743662471443553	0.006159838719176694	0.0	0.0	0.0
1890	CC2D1A	coiled-coil and C2 domain containing 1A	-0.0003226113461765027	0.004855347428764888	-0.003608376093341312	0.0	0.0	0.0
1891	CC2D1B	coiled-coil and C2 domain containing 1B	0.002433430528350018	-0.0003190153526020493	-0.004366901983349888	0.0	0.0	0.0
1892	CC2D2A	coiled-coil and C2 domain containing 2A	-2.630023908271016e-05	0.012793567968175521	-0.002257469975394618	0.0	0.0	0.0
1893	CC2D2B		0.0014952353262904319	0.0024888211591258657	-0.0030560802016449257	0.0	0.0	0.0
1894	CCAR1	cell division cycle and apoptosis regulator 1	0.0014582118873804537	0.0019527477064054284	0.0002955075655248101	0.0	0.0	0.0
1895	CCAR2		-0.0029027651554073414	0.002356415406684117	-0.0007822274339122448	0.0	0.0	0.0
1896	CCBE1	collagen and calcium binding EGF domains 1	-0.006924142438134255	0.002161739479233397	0.013686396138172147	0.0	0.0	1.0
1897	CCDC102A	coiled-coil domain containing 102A	0.004134901353880931	-0.006357129362906243	-0.0021005961380381423	0.0	0.0	0.0
1898	CCDC102B	coiled-coil domain containing 102B	-0.004543701353147	-0.004792957068287914	0.004038705629580804	0.0	0.0	0.0
1899	CCDC103	coiled-coil domain containing 103	-0.004650364869987447	0.007690286861474339	0.004362656832696562	0.0	0.0	0.0
1900	CCDC106	coiled-coil domain containing 106	0.0011440993529868756	0.0040274202185882745	0.001552739256458391	0.0	0.0	0.0
1901	CCDC107	coiled-coil domain containing 107	0.00016817944499011427	-0.00862995212623791	0.0009112599632766735	0.0	0.0	0.0
1902	CCDC110	coiled-coil domain containing 110	-0.004220968590627634	0.005717993434945277	-0.0070584957109567255	0.0	0.0	0.0
1903	CCDC112	coiled-coil domain containing 112	-0.0035240457693456566	-0.0008963077039756606	0.001806710687701244	0.0	0.0	0.0
1904	CCDC113	coiled-coil domain containing 113	-0.0015163884311086683	0.00575190280490199	0.0021741995520429673	0.0	0.0	0.0
1905	CCDC114	coiled-coil domain containing 114	0.004120981718646551	0.0016801405817165964	0.00492800505876839	0.0	0.0	0.0
1906	CCDC115	coiled-coil domain containing 115	0.0027133515909361816	0.0021995141726203643	0.007091323415701755	0.0	0.0	0.0
1907	CCDC117	coiled-coil domain containing 117	-0.00013054578924198885	0.00016001786304927954	-0.002205979027897466	0.0	0.0	0.0
1908	CCDC12	coiled-coil domain containing 12	0.00023483026833550426	0.001243281714991125	-0.004774456690110155	0.0	0.0	0.0
1909	CCDC120	coiled-coil domain containing 120	0.004507083363736371	-0.0007695268680323621	0.0010478657937554661	0.0	0.0	0.0
1910	CCDC121	coiled-coil domain containing 121	-0.0023804661075088117	0.004386991805115318	0.003854204316507099	0.0	0.0	0.0
1911	CCDC122	coiled-coil domain containing 122	-0.0012802836365528934	0.005783523352735809	-0.003806640645977774	0.0	0.0	0.0
1912	CCDC124	coiled-coil domain containing 124	0.0006321965068241219	0.0011390271942141321	0.005348798720723127	0.0	0.0	0.0
1913	CCDC125	coiled-coil domain containing 125	-0.0008205339347503496	-0.003717498872173424	-0.0008728241219111894	0.0	0.0	0.0
1914	CCDC126	coiled-coil domain containing 126	0.007882679687865426	-0.004896195608999079	0.0013769867996798702	0.0	0.0	0.0
1915	CCDC127	coiled-coil domain containing 127	-0.001804789084245714	0.0046636143646750575	-0.0020412082998358433	0.0	0.0	0.0
1916	CCDC130	coiled-coil domain containing 130	-0.0025160832870332168	-0.0033085872669167014	0.0033400969671827296	0.0	0.0	0.0
1917	CCDC134	coiled-coil domain containing 134	0.0020654046558810863	0.0017591241780704472	-0.006854092510545749	0.0	0.0	0.0
1918	CCDC136	coiled-coil domain containing 136	0.005322311260980308	-0.0029516028913062955	0.003172951844744031	0.0	0.0	0.0
1919	CCDC137	coiled-coil domain containing 137	0.0014169607811805513	-0.0017278584917495617	0.0028526223906795746	0.0	0.0	0.0
1920	CCDC138	coiled-coil domain containing 138	0.0024130304918108217	-0.011003677199558078	-0.0019377602895517241	0.0	0.0	0.0
1921	CCDC14	coiled-coil domain containing 14	0.0004755537520986436	0.0027636045300448555	-0.0034696405988861737	0.0	0.0	0.0
1922	CCDC141	coiled-coil domain containing 141	0.0022513856738343736	-0.002618609202180748	-0.004754992712652212	0.0	0.0	0.0
1923	CCDC142	coiled-coil domain containing 142	0.006188081892132033	0.004189781843943075	-0.0012241949781136626	0.0	0.0	0.0
1924	CCDC144B		0.0049101729187330315	-0.00561671316265723	-0.013386006373148688	0.0	0.0	0.0
1925	CCDC144CP		0.00124384608544214	0.0023143982401952166	0.002485478584906286	0.0	0.0	0.0
1926	CCDC144NL	coiled-coil domain containing 144 family, N-terminal like	0.003628993728899919	0.001406378575728916	-0.0024254302019272147	0.0	0.0	0.0
1927	CCDC146	coiled-coil domain containing 146	0.0018222113614603692	-0.0014008689947154556	-0.0015326669302618337	0.0	0.0	0.0
1928	CCDC148	coiled-coil domain containing 148	0.00015483299261521543	0.007877732868143767	0.003059639615176392	0.0	0.0	0.0
1929	CCDC149	coiled-coil domain containing 149	-0.0033250872430354572	0.00932704032806208	0.010998871522164904	0.0	0.0	0.0
1930	CCDC15	coiled-coil domain containing 15	0.0022990106430223647	-0.0012140550729840146	-0.006694278028480698	0.0	0.0	0.0
1931	CCDC151	coiled-coil domain containing 151	0.005626159279076315	-0.005383220535725776	-0.0009663615500970547	0.0	0.0	0.0
1932	CCDC152	coiled-coil domain containing 152	0.010021471056764358	-9.853670114090508e-06	-0.007214172344742094	0.0	0.0	0.0
1933	CCDC153	coiled-coil domain containing 153	-0.004469336263009342	0.004632022095346971	0.005497423617572768	0.0	0.0	0.0
1934	CCDC154	coiled-coil domain containing 154	-0.0006786514430549666	0.0012253351736619352	0.0067866574268047935	0.0	0.0	0.0
1935	CCDC157	coiled-coil domain containing 157	4.3665792475602525e-05	-0.00045364909821323223	0.008877720197630145	0.0	0.0	0.0
1936	CCDC158	coiled-coil domain containing 158	-0.001938061671706387	0.015582745569670025	-0.005252016237817557	0.0	1.0	0.0
1937	CCDC159		-0.0017893638563642662	-0.0019235689482046232	-0.003960668307417474	0.0	0.0	0.0
1938	CCDC160		-0.003236048962107399	0.0009258074295277145	0.00010729982310001278	0.0	0.0	0.0
1939	CCDC166	coiled-coil domain containing 166	0.0010265735656225473	0.0010998275771644953	0.0029470374792456323	0.0	0.0	0.0
1940	CCDC167		0.001120795527326026	0.005368798274447375	-0.0019521481383925196	0.0	0.0	0.0
1941	CCDC170		-0.004617566138329568	-0.003711900459633639	-0.0010663907265097733	0.0	0.0	0.0
1942	CCDC171		0.0051376800756156365	-0.006577136065839964	0.008540447110802919	0.0	0.0	0.0
1943	CCDC173		-0.009130238069687708	0.013303023455463879	0.01448421469282334	0.0	0.0	1.0
1944	CCDC174		-0.0009470513671326715	0.006580446629994518	0.004038912524131445	0.0	0.0	0.0
1945	CCDC177		0.0038566745620658054	-0.00373336785179803	0.0012653837138421194	0.0	0.0	0.0
1946	CCDC18-AS1		0.0014982375440864594	0.002029186387650668	0.0015507815968845398	0.0	0.0	0.0
1947	CCDC181		-0.0025120392136331344	-0.00045764820003081283	0.008768714385864377	0.0	0.0	0.0
1948	CCDC184		0.0009327775288164468	0.008510666929341321	0.0010080654480676165	0.0	0.0	0.0
1949	CCDC186		0.0034589116140235337	0.0002378018506848823	0.0005188425711298113	0.0	0.0	0.0
1950	CCDC189		0.008097943996334945	-0.010052078241054748	0.003313186727410726	0.0	0.0	0.0
1951	CCDC191		0.0019266350752627601	0.0006692649782350814	-0.0010091227598084025	0.0	0.0	0.0
1952	CCDC22	coiled-coil domain containing 22	0.0040090395188183	-0.0015903587925273704	-0.004367365838304528	0.0	0.0	0.0
1953	CCDC24	coiled-coil domain containing 24	0.002673268865126086	0.0014486864941094086	0.0023984511906579033	0.0	0.0	0.0
1954	CCDC25	coiled-coil domain containing 25	-0.005128700978347271	-0.005691837147414531	-0.006020697889542518	0.0	0.0	0.0
1955	CCDC28A	coiled-coil domain containing 28A	0.0006192577888612264	0.0036432202344244347	0.011787371849994812	0.0	0.0	0.0
1956	CCDC28B	coiled-coil domain containing 28B	-0.0011597428080834947	0.00526142230277243	0.0006085064889954888	0.0	0.0	0.0
1957	CCDC3	coiled-coil domain containing 3	-1.4335829220607412e-05	-0.003058046398681173	0.0011494041191858141	0.0	0.0	0.0
1958	CCDC30	coiled-coil domain containing 30	-0.002793877131405907	0.0038010476730728454	0.0004974641751898465	0.0	0.0	0.0
1959	CCDC32		0.004028725109868167	0.005380723908444689	0.0005847790033518254	0.0	0.0	0.0
1960	CCDC34	coiled-coil domain containing 34	-0.002147261677166816	-0.0003134001467057369	0.0025813158792991195	0.0	0.0	0.0
1961	CCDC39	coiled-coil domain containing 39	-0.005196387490583055	-0.007956304280401404	0.0077333164941361925	0.0	0.0	0.0
1962	CCDC40	coiled-coil domain containing 40	-0.0007182607045272722	0.001031293544249445	0.0008853490058406657	0.0	0.0	0.0
1963	CCDC43	coiled-coil domain containing 43	0.0028149452593606364	0.004417695563890491	-0.005415188589449003	0.0	0.0	0.0
1964	CCDC47	coiled-coil domain containing 47	-0.001407934699568748	-0.01279197880802133	0.0006390545506452148	0.0	0.0	0.0
1965	CCDC50	coiled-coil domain containing 50	0.0013365117595971285	0.0022139156829037235	0.0005030695210901511	0.0	0.0	0.0
1966	CCDC51	coiled-coil domain containing 51	-0.0030685291476394037	-0.0005461616073523115	-0.001157661511743142	0.0	0.0	0.0
1967	CCDC57	coiled-coil domain containing 57	0.003925468280642695	-0.0059106542503381595	0.0021140542857188637	0.0	0.0	0.0
1968	CCDC58	coiled-coil domain containing 58	-0.0010191816480073276	-0.005270970188401704	0.010675193274643089	0.0	0.0	0.0
1969	CCDC59	coiled-coil domain containing 59	-0.001969132403625606	-0.008147679520538067	-0.0045181882000872396	0.0	0.0	0.0
1970	CCDC6	coiled-coil domain containing 6	0.001219398198820497	-0.017681095568524416	-0.0030555331174144827	0.0	1.0	0.0
1971	CCDC61	coiled-coil domain containing 61	0.004015422596434557	-0.0014368126943782992	-7.040583789811932e-05	0.0	0.0	0.0
1972	CCDC65	coiled-coil domain containing 65	0.0031759111727880087	0.003813437172470074	0.009613230726412791	0.0	0.0	0.0
1973	CCDC66	coiled-coil domain containing 66	0.0053210077514116395	0.0003704670273502169	0.0022567898599559367	0.0	0.0	0.0
1974	CCDC68	coiled-coil domain containing 68	-0.0003651817485852592	0.01095209144397515	-0.010294890367508575	0.0	0.0	0.0
1975	CCDC69	coiled-coil domain containing 69	0.0011126245904078543	-0.007395675285901752	0.010064790305715658	0.0	0.0	0.0
1976	CCDC7	coiled-coil domain containing 7	0.001090227000857126	-0.004266688083479196	-0.004911503066064633	0.0	0.0	0.0
1977	CCDC70	coiled-coil domain containing 70	-0.0021282801626439415	0.0013028652565710685	0.00063553932201316	0.0	0.0	0.0
1978	CCDC71	coiled-coil domain containing 71	0.005598920851562155	1.3347165550840756e-05	-0.001612468357141923	0.0	0.0	0.0
1979	CCDC71L		-0.00015272021515801734	0.012235848838234469	0.0007242384696841493	0.0	0.0	0.0
1980	CCDC74B	coiled-coil domain containing 74B	0.0010158982399579995	0.001922656812566901	-0.0024030558998217825	0.0	0.0	0.0
1981	CCDC77	coiled-coil domain containing 77	-0.0030760219643415406	0.005935608571719769	0.0014859188647921833	0.0	0.0	0.0
1982	CCDC78	coiled-coil domain containing 78	-0.001427504810820347	0.008363772425182893	0.006750759708860632	0.0	0.0	0.0
1983	CCDC8	coiled-coil domain containing 8	0.0038420268590628665	-0.006272307187998469	0.00179223721516749	0.0	0.0	0.0
1984	CCDC80	coiled-coil domain containing 80	-0.004592456610426683	-0.0014085425417083228	0.0049424224459806865	0.0	0.0	0.0
1985	CCDC82	coiled-coil domain containing 82	0.0033982359736352084	-0.00028051558747757153	0.003142105878199923	0.0	0.0	0.0
1986	CCDC84	coiled-coil domain containing 84	-0.0009882125692102456	0.0028337089111935007	0.006462483561443946	0.0	0.0	0.0
1987	CCDC85A	coiled-coil domain containing 85A	-0.006309791299670571	0.004868733421174394	-0.006627669477978968	0.0	0.0	0.0
1988	CCDC85B	coiled-coil domain containing 85B	0.0005423150689002031	0.002639926089836598	0.004075791490901053	0.0	0.0	0.0
1989	CCDC85C	coiled-coil domain containing 85C	0.006871603736590426	0.01464727325553451	-0.006237264926241272	0.0	0.0	0.0
1990	CCDC86	coiled-coil domain containing 86	3.8984812604500336e-05	-0.0021413728384387775	-0.0005827639952196923	0.0	0.0	0.0
1991	CCDC87	coiled-coil domain containing 87	-0.000473164320097183	0.0014565143320617868	0.002580282573222432	0.0	0.0	0.0
1992	CCDC88A	coiled-coil domain containing 88A	-0.0010783966183784785	0.006969989432691764	-0.0017915915840266568	0.0	0.0	0.0
1993	CCDC88B	coiled-coil domain containing 88B	0.014866998219196775	-0.013546924369101872	-0.009263404137535406	1.0	0.0	0.0
1994	CCDC88C	coiled-coil domain containing 88C	-0.0015672656950624963	-0.0038268372162741063	-0.0005398288711046815	0.0	0.0	0.0
1995	CCDC9	coiled-coil domain containing 9	-0.0025432456319187282	-0.00025552008294474826	-0.0032728872017934664	0.0	0.0	0.0
1996	CCDC90B	coiled-coil domain containing 90B	0.0007993603286362023	0.005621329196878891	-0.00037125076950719803	0.0	0.0	0.0
1997	CCDC91	coiled-coil domain containing 91	9.978485114564822e-05	0.0029365532573223966	0.00544369240091046	0.0	0.0	0.0
1998	CCDC92	coiled-coil domain containing 92	0.001061727341607592	0.0021655498932289328	0.007871119596675183	0.0	0.0	0.0
[truncated: 13,634 more rows]
