# Supplementary material for: Deciphering the functional specialization of whole-brain spatiomolecular gradients in the adult brain
Source: Proc Natl Acad Sci U S A. 2024 Jun 11;121(25):e2219137121. doi: 10.1073/pnas.2219137121 (PMC11194492; doi:10.1073/pnas.2219137121)
Supplement: Supplementary file 8 — Dataset S07 (CSV) [file pnas.2219137121.sd07.csv]

	donor	sample	structure_id	slab_num	well_id	slab_type	structure_acronym	structure_name	brain_divison	Neural_Tube_segment	Cortical_Type	Sensory_Type	Neural_Plate	GTeX_div
2756	9861	1	4077	22	594	CX	PCLa-i	paracentral lobule, anterior part, right, inferior bank of gyrus	Sensorimotor	Telencephalon	Sensory	Sensorimotor	Somatomotor
2757	9861	2	4323	11	2985	CX	Cl	claustrum, right	Insula	Telencephalon	Association_Cortex	Association_Cortex	Frontal
2758	9861	3	4323	18	2801	CX	Cl	claustrum, right	Insula	Telencephalon	Association_Cortex	Association_Cortex	Frontal
2759	9861	4	4440	18	2273	CX	LGd	dorsal lateral geniculate nucleus, left	Thalamus	Diencephalon	Not Cortex	Not_Cortex	Dorsal
2760	9861	5	4266	17	2785	CX	CA4	CA4 field, right	Limbic	Telencephalon	Association_Cortex	Association_Cortex	Subcortical	Hippocampus
2761	9861	6	4267	17	2793	CX	DG	dentate gyrus, right	Limbic	Telencephalon	Association_Cortex	Association_Cortex	Subcortical	Hippocampus
2762	9861	7	4782	72	2795	CB	Dt	dentate nucleus, left	DCN	Metencelphalon	Not Cortex	Not_Cortex
2764	9861	9	4788	67	2874	CB	Emb	emboliform nucleus, right	DCN	Metencelphalon	Not Cortex	Not_Cortex
2765	9861	10	4251	17	2858	CX	S	subiculum, left	Limbic	Telencephalon	Association_Cortex	Association_Cortex	Subcortical	Hippocampus
2766	9861	11	4254	17	2850	CX	CA1	CA1 field, left	Limbic	Telencephalon	Association_Cortex	Association_Cortex	Subcortical	Hippocampus
2767	9861	12	4281	17	2866	CX	TCd	tail of caudate nucleus, left	Striatum	Telencephalon	Not Cortex	Not_Cortex	Subcortical	Caudate
2768	9861	13	4450	19	2809	CX	DTA	anterior group of nuclei, right	Thalamus	Diencephalon	Not Cortex	Not_Cortex	Dorsal
2769	9861	14	4472	19	2817	CX	DTLv	lateral group of nuclei, right, ventral division	Thalamus	Diencephalon	Not Cortex	Not_Cortex	Dorsal
2770	9861	15	4487	19	2825	CX	ILr	rostral group of intralaminar nuclei, right	Thalamus	Diencephalon	Not Cortex	Not_Cortex	Dorsal
2771	9861	16	4395	19	2929	CX	DTA	anterior group of nuclei, left	Thalamus	Diencephalon	Not Cortex	Not_Cortex	Dorsal
2772	9861	17	4400	19	2857	CX	DTM	medial group of nuclei, left	Thalamus	Diencephalon	Not Cortex	Not_Cortex	Dorsal
2773	9861	18	4417	19	2849	CX	DTLv	lateral group of nuclei, left, ventral division	Thalamus	Diencephalon	Not Cortex	Not_Cortex	Dorsal
2774	9861	19	4432	19	2865	CX	ILr	rostral group of intralaminar nuclei, left	Thalamus	Diencephalon	Not Cortex	Not_Cortex	Dorsal
2775	9861	20	4437	19	2841	CX	ILc	caudal group of intralaminar nuclei, left	Thalamus	Diencephalon	Not Cortex	Not_Cortex	Dorsal
2776	9861	21	4322	12	2977	CX	Cl	claustrum, left	Insula	Telencephalon	Association_Cortex	Association_Cortex	Frontal
2777	9861	22	4455	16	3001	CX	DTM	medial group of nuclei, right	Thalamus	Diencephalon	Not Cortex	Not_Cortex	Dorsal
2778	9861	23	4472	16	2993	CX	DTLv	lateral group of nuclei, right, ventral division	Thalamus	Diencephalon	Not Cortex	Not_Cortex	Dorsal
2779	9861	24	4512	16	3009	CX	R	reticular nucleus of thalamus, right	Thalamus	Diencephalon	Not Cortex	Not_Cortex	Dorsal
2780	9861	25	4537	16	3050	CX	Pa	paraventricular nuclei, right of thalamus, right	Thalamus	Diencephalon	Not Cortex	Not_Cortex	Dorsal
2781	9861	26	4314	16	3017	CX	SI	substantia innominata, right	Forebrain	Telencephalon	Association_Cortex	Association_Cortex	Subcortical
2782	9861	27	4519	16	2803	CX	Sb	subthalamic nucleus, right	Thalamus	Diencephalon	Not Cortex	Not_Cortex	Dorsal
2783	9861	28	9074	16	2811	CX	SNC	substantia nigra, pars compacta, left	Tegmentum	Mesencephalon	Not Cortex	Not_Cortex	Ventral	Nigra
2784	9861	29	4417	17	3041	CX	DTLv	lateral group of nuclei, left, ventral division	Thalamus	Diencephalon	Not Cortex	Not_Cortex	Dorsal
2785	9861	30	4450	17	3033	CX	DTA	anterior group of nuclei, right	Thalamus	Diencephalon	Not Cortex	Not_Cortex	Dorsal
2786	9861	31	4455	17	3057	CX	DTM	medial group of nuclei, right	Thalamus	Diencephalon	Not Cortex	Not_Cortex	Dorsal
2787	9861	32	4472	17	3049	CX	DTLv	lateral group of nuclei, right, ventral division	Thalamus	Diencephalon	Not Cortex	Not_Cortex	Dorsal
2788	9861	33	4506	17	3065	CX	R	reticular nucleus of thalamus, left	Thalamus	Diencephalon	Not Cortex	Not_Cortex	Dorsal
2789	9861	34	4507	17	3018	CX	ZI	zona incerta, left	Thalamus	Diencephalon	Not Cortex	Not_Cortex	Dorsal
2790	9861	35	4512	17	2978	CX	R	reticular nucleus of thalamus, right	Thalamus	Diencephalon	Not Cortex	Not_Cortex	Dorsal
2791	9861	36	4513	17	3026	CX	ZI	zona incerta, right	Thalamus	Diencephalon	Not Cortex	Not_Cortex	Dorsal
2792	9861	37	4518	17	3090	CX	Sb	subthalamic nucleus, left	Thalamus	Diencephalon	Not Cortex	Not_Cortex	Dorsal
2793	9861	38	9005	17	3025	CX	CGMB	central gray substance of midbrain, right	Tegmentum	Mesencephalon	Not Cortex	Not_Cortex	Ventral
2794	9861	39	9054	17	3034	CX	RN	red nucleus, left	Tegmentum	Mesencephalon	Not Cortex	Not_Cortex	Ventral
2795	9861	40	9057	17	2986	CX	RN	red nucleus, right	Tegmentum	Mesencephalon	Not Cortex	Not_Cortex	Ventral
2796	9861	41	9074	17	3002	CX	SNC	substantia nigra, pars compacta, left	Tegmentum	Mesencephalon	Not Cortex	Not_Cortex	Ventral	Nigra
2797	9861	42	9075	17	3010	CX	SNR	substantia nigra, pars reticulata, left	Tegmentum	Mesencephalon	Not Cortex	Not_Cortex	Ventral	Nigra
2798	9861	43	4143	14	787	CX	MTG-i	middle temporal gyrus, left, inferior bank of gyrus	Temporal	Telencephalon	Association_Cortex	Association_Cortex	Temporal
2799	9861	44	4329	14	2786	CX	ATZ	amygdalohippocampal transition zone, left	Limbic	Telencephalon	Association_Cortex	Association_Cortex	Subcortical
2800	9861	45	4342	14	2794	CX	BLA	basolateral nucleus, left	Limbic	Telencephalon	Association_Cortex	Association_Cortex	Subcortical	Amygdala
2801	9861	46	4351	14	2810	CX	BMA	basomedial nucleus, left	Limbic	Telencephalon	Association_Cortex	Association_Cortex	Subcortical	Amygdala
2802	9861	47	4379	14	2873	CX	LA	lateral nucleus, left	Limbic	Telencephalon	Association_Cortex	Association_Cortex	Subcortical	Amygdala
2803	9861	48	4379	14	2802	CX	LA	lateral nucleus, left	Limbic	Telencephalon	Association_Cortex	Association_Cortex	Subcortical	Amygdala
2804	9861	49	4307	15	2842	CX	SI	substantia innominata, left	Forebrain	Telencephalon	Association_Cortex	Association_Cortex	Subcortical
2805	9861	50	4360	15	2826	CX	CeA	central nucleus, left	Limbic	Telencephalon	Association_Cortex	Association_Cortex	Subcortical	Amygdala
2806	9861	51	4273	10	961	CX	SIG	short insular gyri, left	Insula	Telencephalon	Association_Cortex	Association_Cortex	Frontal
2807	9861	52	4092	24	428	CX	PoG-cs	postcentral gyrus, right, bank of the central sulcus	Sensorimotor	Telencephalon	Sensory	Sensorimotor	Somatomotor
2808	9861	53	4201	22	969	CX	OTG-i	occipito-temporal gyrus, left, inferior bank of gyrus	Temporal	Telencephalon	Association_Cortex	Association_Cortex	Temporal
2809	9861	54	4158	18	973	CX	FuG-its	fusiform gyrus, left, bank of the its	Temporal	Telencephalon	Association_Cortex	Association_Cortex	Temporal
2810	9861	55	4159	18	981	CX	FuG-l	fusiform gyrus, left, lateral bank of gyrus	Temporal	Telencephalon	Association_Cortex	Association_Cortex	Temporal
2811	9861	56	4160	18	989	CX	FuG-cos	fusiform gyrus, left, bank of cos	Temporal	Telencephalon	Association_Cortex	Association_Cortex	Temporal
2812	9861	57	4164	18	965	CX	FuG-cos	fusiform gyrus, right, bank of cos	Temporal	Telencephalon	Association_Cortex	Association_Cortex	Temporal
2813	9861	58	4163	18	1052	CX	FuG-l	fusiform gyrus, right, lateral bank of gyrus	Temporal	Telencephalon	Association_Cortex	Association_Cortex	Temporal
2814	9861	59	4166	18	1044	CX	HG	Heschl's gyrus, left	Temporal	Telencephalon	Sensory	Auditory	Temporal
2815	9861	60	4288	18	1028	CX	Pu	putamen, left	Striatum	Telencephalon	Not Cortex	Not_Cortex	Subcortical	Putamen
2816	9861	61	4167	18	1020	CX	HG	Heschl's gyrus, right	Temporal	Telencephalon	Sensory	Auditory	Temporal
2817	9861	62	4271	18	1012	CX	LIG	long insular gyri, right	Insula	Telencephalon	Association_Cortex	Association_Cortex	Frontal
2818	9861	63	4136	18	1051	CX	STG-i	superior temporal gyrus, left, inferior bank of gyrus	Temporal	Telencephalon	Association_Cortex	Association_Cortex	Temporal
2819	9861	64	4142	18	964	CX	MTG-s	middle temporal gyrus, left, superior bank of gyrus	Temporal	Telencephalon	Association_Cortex	Association_Cortex	Temporal
2820	9861	65	4143	18	980	CX	MTG-i	middle temporal gyrus, left, inferior bank of gyrus	Temporal	Telencephalon	Association_Cortex	Association_Cortex	Temporal
2821	9861	66	4150	18	996	CX	ITG-l	inferior temporal gyrus, left, lateral bank of gyrus	Temporal	Telencephalon	Association_Cortex	Association_Cortex	Temporal
2822	9861	67	4151	18	988	CX	ITG-mts	inferior temporal gyrus, left, bank of mts	Temporal	Telencephalon	Association_Cortex	Association_Cortex	Temporal
2823	9861	68	4138	18	1035	CX	STG-l	superior temporal gyrus, right, lateral bank of gyrus	Temporal	Telencephalon	Association_Cortex	Association_Cortex	Temporal
2824	9861	69	4139	18	1027	CX	STG-i	superior temporal gyrus, right, inferior bank of gyrus	Temporal	Telencephalon	Association_Cortex	Association_Cortex	Temporal
2825	9861	70	4145	18	1011	CX	MTG-s	middle temporal gyrus, right, superior bank of gyrus	Temporal	Telencephalon	Association_Cortex	Association_Cortex	Temporal
2826	9861	71	4146	18	1043	CX	MTG-i	middle temporal gyrus, right, inferior bank of gyrus	Temporal	Telencephalon	Association_Cortex	Association_Cortex	Temporal
2827	9861	72	4153	18	979	CX	ITG-its	inferior temporal gyrus, right, bank of the its	Temporal	Telencephalon	Association_Cortex	Association_Cortex	Temporal
2828	9861	73	4154	18	1003	CX	ITG-l	inferior temporal gyrus, right, lateral bank of gyrus	Temporal	Telencephalon	Association_Cortex	Association_Cortex	Temporal
2829	9861	74	4155	18	995	CX	ITG-mts	inferior temporal gyrus, right, bank of mts	Temporal	Telencephalon	Association_Cortex	Association_Cortex	Temporal
2830	9861	75	4162	18	971	CX	FuG-its	fusiform gyrus, right, bank of the its	Temporal	Telencephalon	Association_Cortex	Association_Cortex	Temporal
2831	9861	76	4094	18	1034	CX	PoG-il	postcentral gyrus, right, inferior lateral aspect of gyrus	Sensorimotor	Telencephalon	Sensory	Sensorimotor	Somatomotor
2832	9861	77	4173	18	1042	CX	PLT	planum temporale, right	Temporal	Telencephalon	Sensory	Auditory	Temporal
2833	9861	78	4012	18	1010	CX	PrG-prc	precentral gyrus, left, bank of the precentral sulcus	Sensorimotor	Telencephalon	Sensory	Sensorimotor	Somatomotor
2834	9861	79	4013	18	1018	CX	PrG-sl	precentral gyrus, left, superior lateral aspect of gyrus	Sensorimotor	Telencephalon	Sensory	Sensorimotor	Somatomotor
2835	9861	80	4014	18	1026	CX	PrG-il	precentral gyrus, left, inferior lateral aspect of gyrus	Sensorimotor	Telencephalon	Sensory	Sensorimotor	Somatomotor
2836	9861	81	4031	18	1002	CX	MFG-i	middle frontal gyrus, left, inferior bank of gyrus	Frontal	Telencephalon	Association_Cortex	Association_Cortex		Frontal
2837	9861	82	4023	18	970	CX	SFG-m	superior frontal gyrus, left, medial bank of gyrus	Frontal	Telencephalon	Association_Cortex	Association_Cortex		Frontal
2838	9861	83	4024	18	978	CX	SFG-l	superior frontal gyrus, left, lateral bank of gyrus	Frontal	Telencephalon	Association_Cortex	Association_Cortex		Frontal
2839	9861	84	4030	18	986	CX	MFG-s	middle frontal gyrus, left, superior bank of gyrus	Frontal	Telencephalon	Association_Cortex	Association_Cortex		Frontal
2840	9861	85	4026	18	962	CX	SFG-m	superior frontal gyrus, right, medial bank of gyrus	Frontal	Telencephalon	Association_Cortex	Association_Cortex		Frontal
2841	9861	86	4017	18	1017	CX	PrG-prc	precentral gyrus, right, bank of the precentral sulcus	Sensorimotor	Telencephalon	Sensory	Sensorimotor	Somatomotor
2842	9861	87	4018	18	1025	CX	PrG-sl	precentral gyrus, right, superior lateral aspect of gyrus	Sensorimotor	Telencephalon	Sensory	Sensorimotor	Somatomotor
2843	9861	88	4019	18	1033	CX	PrG-il	precentral gyrus, right, inferior lateral aspect of gyrus	Sensorimotor	Telencephalon	Sensory	Sensorimotor	Somatomotor
2844	9861	89	4020	18	1041	CX	PrG-cs	precentral gyrus, right, bank of the central sulcus	Sensorimotor	Telencephalon	Sensory	Sensorimotor	Somatomotor
2845	9861	90	4027	18	985	CX	SFG-l	superior frontal gyrus, right, lateral bank of gyrus	Frontal	Telencephalon	Association_Cortex	Association_Cortex		Frontal
2846	9861	91	4033	18	993	CX	MFG-s	middle frontal gyrus, right, superior bank of gyrus	Frontal	Telencephalon	Association_Cortex	Association_Cortex		Frontal
2847	9861	92	4034	18	1009	CX	MFG-i	middle frontal gyrus, right, inferior bank of gyrus	Frontal	Telencephalon	Association_Cortex	Association_Cortex		Frontal
2848	9861	93	4092	18	1049	CX	PoG-cs	postcentral gyrus, right, bank of the central sulcus	Sensorimotor	Telencephalon	Sensory	Sensorimotor	Somatomotor
2849	9861	94	4015	18	963	CX	PrG-cs	precentral gyrus, left, bank of the central sulcus	Sensorimotor	Telencephalon	Sensory	Sensorimotor	Somatomotor
2850	9861	95	4087	18	1050	CX	PoG-cs	postcentral gyrus, left, bank of the central sulcus	Sensorimotor	Telencephalon	Sensory	Sensorimotor	Somatomotor
2851	9861	96	4023	8	362	CX	SFG-m	superior frontal gyrus, left, medial bank of gyrus	Frontal	Telencephalon	Association_Cortex	Association_Cortex		Frontal
2852	9861	97	4033	18	1001	CX	MFG-s	middle frontal gyrus, right, superior bank of gyrus	Frontal	Telencephalon	Association_Cortex	Association_Cortex		Frontal
2853	9861	98	4030	18	994	CX	MFG-s	middle frontal gyrus, left, superior bank of gyrus	Frontal	Telencephalon	Association_Cortex	Association_Cortex		Frontal
2854	9861	99	4153	18	987	CX	ITG-its	inferior temporal gyrus, right, bank of the its	Temporal	Telencephalon	Association_Cortex	Association_Cortex	Temporal
2855	9861	100	4145	18	1019	CX	MTG-s	middle temporal gyrus, right, superior bank of gyrus	Temporal	Telencephalon	Association_Cortex	Association_Cortex	Temporal
2856	9861	101	4150	18	1004	CX	ITG-l	inferior temporal gyrus, left, lateral bank of gyrus	Temporal	Telencephalon	Association_Cortex	Association_Cortex	Temporal
2857	9861	102	4142	18	972	CX	MTG-s	middle temporal gyrus, left, superior bank of gyrus	Temporal	Telencephalon	Association_Cortex	Association_Cortex	Temporal
2858	9861	103	4288	14	977	CX	Pu	putamen, left	Striatum	Telencephalon	Not Cortex	Not_Cortex	Subcortical	Putamen
2859	9861	104	4020	16	946	CX	PrG-cs	precentral gyrus, right, bank of the central sulcus	Sensorimotor	Telencephalon	Sensory	Sensorimotor	Somatomotor
2860	9861	105	4299	16	966	CX	GPi	globus pallidus, internal segment, right	Striatum	Telencephalon	Not Cortex	Not_Cortex	Subcortical	Pallidum
2861	9861	106	4149	16	974	CX	ITG-its	inferior temporal gyrus, left, bank of the its	Temporal	Telencephalon	Association_Cortex	Association_Cortex	Temporal
2862	9861	107	4159	16	982	CX	FuG-l	fusiform gyrus, left, lateral bank of gyrus	Temporal	Telencephalon	Association_Cortex	Association_Cortex	Temporal
2863	9861	108	4244	16	998	CX	PHG-l	parahippocampal gyrus, left, lateral bank of gyrus	Temporal	Telencephalon	Association_Cortex	Association_Cortex	Temporal
2864	9861	109	4245	16	990	CX	PHG-cos	parahippocampal gyrus, left, bank of the cos	Temporal	Telencephalon	Association_Cortex	Association_Cortex	Temporal
2865	9861	110	4230	18	997	CX	CgGp-s	cingulate gyrus, parietal part, left, superior bank of gyrus	Posterior_Cingulate	Telencephalon	Association_Cortex	Association_Cortex
2866	9861	111	4231	18	1005	CX	CgGp-i	cingulate gyrus, parietal part, left, inferior bank of gyrus	Posterior_Cingulate	Telencephalon	Association_Cortex	Association_Cortex
2867	9861	112	4233	18	1021	CX	CgGp-s	cingulate gyrus, parietal part, right, superior bank of gyrus	Posterior_Cingulate	Telencephalon	Association_Cortex	Association_Cortex
2868	9861	113	4234	18	1013	CX	CgGp-i	cingulate gyrus, parietal part, right, inferior bank of gyrus	Posterior_Cingulate	Telencephalon	Association_Cortex	Association_Cortex
2870	9861	115	9242	18	1053	CX	cgb	cingulum bundle, right
2871	9861	116	4172	16	883	CX	PLT	planum temporale, left	Temporal	Telencephalon	Sensory	Auditory	Temporal
2872	9861	117	4270	16	907	CX	LIG	long insular gyri, left	Insula	Telencephalon	Association_Cortex	Association_Cortex	Frontal
2873	9861	118	4139	16	868	CX	STG-i	superior temporal gyrus, right, inferior bank of gyrus	Temporal	Telencephalon	Association_Cortex	Association_Cortex	Temporal
2874	9861	119	4145	16	955	CX	MTG-s	middle temporal gyrus, right, superior bank of gyrus	Temporal	Telencephalon	Association_Cortex	Association_Cortex	Temporal
2875	9861	120	4146	16	939	CX	MTG-i	middle temporal gyrus, right, inferior bank of gyrus	Temporal	Telencephalon	Association_Cortex	Association_Cortex	Temporal
2876	9861	121	4153	16	876	CX	ITG-its	inferior temporal gyrus, right, bank of the its	Temporal	Telencephalon	Association_Cortex	Association_Cortex	Temporal
2877	9861	122	4154	16	884	CX	ITG-l	inferior temporal gyrus, right, lateral bank of gyrus	Temporal	Telencephalon	Association_Cortex	Association_Cortex	Temporal
2878	9861	123	4155	16	923	CX	ITG-mts	inferior temporal gyrus, right, bank of mts	Temporal	Telencephalon	Association_Cortex	Association_Cortex	Temporal
2879	9861	124	4136	16	892	CX	STG-i	superior temporal gyrus, left, inferior bank of gyrus	Temporal	Telencephalon	Association_Cortex	Association_Cortex	Temporal
2880	9861	125	4142	16	900	CX	MTG-s	middle temporal gyrus, left, superior bank of gyrus	Temporal	Telencephalon	Association_Cortex	Association_Cortex	Temporal
2881	9861	126	4143	16	908	CX	MTG-i	middle temporal gyrus, left, inferior bank of gyrus	Temporal	Telencephalon	Association_Cortex	Association_Cortex	Temporal
2882	9861	127	4178	16	915	CX	PLP	planum polare, left	Temporal	Telencephalon	Sensory	Auditory	Temporal
2883	9861	128	4323	14	2209	CX	Cl	claustrum, right	Insula	Telencephalon	Association_Cortex	Association_Cortex	Frontal
2884	9861	129	4322	14	2233	CX	Cl	claustrum, left	Insula	Telencephalon	Association_Cortex	Association_Cortex	Frontal
2885	9861	130	4106	20	722	CX	SMG-s	supramarginal gyrus, left, superior bank of gyrus	Parietal	Telencephalon	Association_Cortex	Association_Cortex	Parietal
2886	9861	131	4296	16	917	CX	GPi	globus pallidus, internal segment, left	Striatum	Telencephalon	Not Cortex	Not_Cortex	Subcortical	Pallidum
2887	9861	132	4248	16	870	CX	PHG-cos	parahippocampal gyrus, right, bank of the cos	Temporal	Telencephalon	Association_Cortex	Association_Cortex	Temporal
2888	9861	133	4323	17	2257	CX	Cl	claustrum, right	Insula	Telencephalon	Association_Cortex	Association_Cortex	Frontal
2889	9861	134	4031	16	914	CX	MFG-i	middle frontal gyrus, left, inferior bank of gyrus	Frontal	Telencephalon	Association_Cortex	Association_Cortex		Frontal
2890	9861	135	4155	16	931	CX	ITG-mts	inferior temporal gyrus, right, bank of mts	Temporal	Telencephalon	Association_Cortex	Association_Cortex	Temporal
2891	9861	136	4146	16	947	CX	MTG-i	middle temporal gyrus, right, inferior bank of gyrus	Temporal	Telencephalon	Association_Cortex	Association_Cortex	Temporal
2892	9861	137	4151	16	916	CX	ITG-mts	inferior temporal gyrus, left, bank of mts	Temporal	Telencephalon	Association_Cortex	Association_Cortex	Temporal
2893	9861	138	4286	16	893	CX	BCd	body of caudate nucleus, right	Striatum	Telencephalon	Not Cortex	Not_Cortex	Subcortical	Caudate
2894	9861	139	4288	16	941	CX	Pu	putamen, left	Striatum	Telencephalon	Not Cortex	Not_Cortex	Subcortical	Putamen
2895	9861	140	4034	16	889	CX	MFG-i	middle frontal gyrus, right, inferior bank of gyrus	Frontal	Telencephalon	Association_Cortex	Association_Cortex		Frontal
2896	9861	141	4033	16	929	CX	MFG-s	middle frontal gyrus, right, superior bank of gyrus	Frontal	Telencephalon	Association_Cortex	Association_Cortex		Frontal
2897	9861	142	4167	16	948	CX	HG	Heschl's gyrus, right	Temporal	Telencephalon	Sensory	Auditory	Temporal
2898	9861	143	4107	22	873	CX	SMG-i	supramarginal gyrus, left, inferior bank of gyrus	Parietal	Telencephalon	Association_Cortex	Association_Cortex	Parietal
2899	9861	144	4026	8	865	CX	SFG-m	superior frontal gyrus, right, medial bank of gyrus	Frontal	Telencephalon	Association_Cortex	Association_Cortex		Frontal
2900	9861	145	4323	15	2241	CX	Cl	claustrum, right	Insula	Telencephalon	Association_Cortex	Association_Cortex	Frontal
2901	9861	146	4322	17	2265	CX	Cl	claustrum, left	Insula	Telencephalon	Association_Cortex	Association_Cortex	Frontal
2902	9861	147	4322	18	2289	CX	Cl	claustrum, left	Insula	Telencephalon	Association_Cortex	Association_Cortex	Frontal
2903	9861	148	4322	15	2249	CX	Cl	claustrum, left	Insula	Telencephalon	Association_Cortex	Association_Cortex	Frontal
2904	9861	149	4034	16	897	CX	MFG-i	middle frontal gyrus, right, inferior bank of gyrus	Frontal	Telencephalon	Association_Cortex	Association_Cortex		Frontal
2905	9861	150	4023	16	905	CX	SFG-m	superior frontal gyrus, left, medial bank of gyrus	Frontal	Telencephalon	Association_Cortex	Association_Cortex		Frontal
2906	9861	151	4026	16	913	CX	SFG-m	superior frontal gyrus, right, medial bank of gyrus	Frontal	Telencephalon	Association_Cortex	Association_Cortex		Frontal
2907	9861	152	4223	16	866	CX	CgGf-s	cingulate gyrus, frontal part, left, superior bank of gyrus	Anterior_Cingulate	Telencephalon	Association_Cortex	Association_Cortex	Frontal	AntCing
2908	9861	153	4224	16	953	CX	CgGf-i	cingulate gyrus, frontal part, left, inferior bank of gyrus	Anterior_Cingulate	Telencephalon	Association_Cortex	Association_Cortex	Frontal	AntCing
2909	9861	154	4226	16	937	CX	CgGf-s	cingulate gyrus, frontal part, right, superior bank of gyrus	Anterior_Cingulate	Telencephalon	Association_Cortex	Association_Cortex	Frontal	AntCing
2910	9861	155	4227	16	945	CX	CgGf-i	cingulate gyrus, frontal part, right, inferior bank of gyrus	Anterior_Cingulate	Telencephalon	Association_Cortex	Association_Cortex	Frontal	AntCing
2911	9861	156	4024	16	882	CX	SFG-l	superior frontal gyrus, left, lateral bank of gyrus	Frontal	Telencephalon	Association_Cortex	Association_Cortex		Frontal
2912	9861	157	4030	16	874	CX	MFG-s	middle frontal gyrus, left, superior bank of gyrus	Frontal	Telencephalon	Association_Cortex	Association_Cortex		Frontal
2913	9861	158	4012	16	898	CX	PrG-prc	precentral gyrus, left, bank of the precentral sulcus	Sensorimotor	Telencephalon	Sensory	Sensorimotor	Somatomotor
2914	9861	159	4013	16	890	CX	PrG-sl	precentral gyrus, left, superior lateral aspect of gyrus	Sensorimotor	Telencephalon	Sensory	Sensorimotor	Somatomotor
2915	9861	160	4031	16	906	CX	MFG-i	middle frontal gyrus, left, inferior bank of gyrus	Frontal	Telencephalon	Association_Cortex	Association_Cortex		Frontal
2916	9861	161	4017	16	867	CX	PrG-prc	precentral gyrus, right, bank of the precentral sulcus	Sensorimotor	Telencephalon	Sensory	Sensorimotor	Somatomotor
2917	9861	162	4019	16	954	CX	PrG-il	precentral gyrus, right, inferior lateral aspect of gyrus	Sensorimotor	Telencephalon	Sensory	Sensorimotor	Somatomotor
2918	9861	163	4092	16	938	CX	PoG-cs	postcentral gyrus, right, bank of the central sulcus	Sensorimotor	Telencephalon	Sensory	Sensorimotor	Somatomotor
2919	9861	164	4093	16	930	CX	PoG-sl	postcentral gyrus, right, superior lateral aspect of gyrus	Sensorimotor	Telencephalon	Sensory	Sensorimotor	Somatomotor
2920	9861	165	4094	16	922	CX	PoG-il	postcentral gyrus, right, inferior lateral aspect of gyrus	Sensorimotor	Telencephalon	Sensory	Sensorimotor	Somatomotor
2921	9861	166	4286	16	885	CX	BCd	body of caudate nucleus, right	Striatum	Telencephalon	Not Cortex	Not_Cortex	Subcortical	Caudate
2922	9861	167	4289	16	901	CX	Pu	putamen, right	Striatum	Telencephalon	Not Cortex	Not_Cortex	Subcortical	Putamen
2923	9861	168	4298	16	909	CX	GPe	globus pallidus, external segment, right	Striatum	Telencephalon	Not Cortex	Not_Cortex	Subcortical	Pallidum
2924	9861	169	4014	16	875	CX	PrG-il	precentral gyrus, left, inferior lateral aspect of gyrus	Sensorimotor	Telencephalon	Sensory	Sensorimotor	Somatomotor
2925	9861	170	4135	16	891	CX	STG-l	superior temporal gyrus, left, lateral bank of gyrus	Temporal	Telencephalon	Association_Cortex	Association_Cortex	Temporal
2926	9861	171	4166	16	899	CX	HG	Heschl's gyrus, left	Temporal	Telencephalon	Sensory	Auditory	Temporal
2927	9861	172	4150	16	932	CX	ITG-l	inferior temporal gyrus, left, lateral bank of gyrus	Temporal	Telencephalon	Association_Cortex	Association_Cortex	Temporal
2928	9861	173	4170	16	956	CX	TG	transverse gyri, right	Temporal	Telencephalon	Sensory	Auditory	Temporal
2929	9861	174	4274	16	877	CX	SIG	short insular gyri, right	Insula	Telencephalon	Association_Cortex	Association_Cortex	Frontal
2930	9861	175	4282	16	949	CX	BCd	body of caudate nucleus, left	Striatum	Telencephalon	Not Cortex	Not_Cortex	Subcortical	Caudate
2931	9861	176	4288	16	933	CX	Pu	putamen, left	Striatum	Telencephalon	Not Cortex	Not_Cortex	Subcortical	Putamen
2932	9861	177	4247	16	957	CX	PHG-l	parahippocampal gyrus, right, lateral bank of gyrus	Temporal	Telencephalon	Association_Cortex	Association_Cortex	Temporal
2933	9861	178	4295	16	925	CX	GPe	globus pallidus, external segment, left	Striatum	Telencephalon	Not Cortex	Not_Cortex	Subcortical	Pallidum
2934	9861	179	4179	16	940	CX	PLP	planum polare, right	Temporal	Telencephalon	Sensory	Auditory	Temporal
2935	9861	180	4162	16	878	CX	FuG-its	fusiform gyrus, right, bank of the its	Temporal	Telencephalon	Association_Cortex	Association_Cortex	Temporal
2936	9861	181	4151	16	924	CX	ITG-mts	inferior temporal gyrus, left, bank of mts	Temporal	Telencephalon	Association_Cortex	Association_Cortex	Temporal
2937	9861	182	4271	16	869	CX	LIG	long insular gyri, right	Insula	Telencephalon	Association_Cortex	Association_Cortex	Frontal
2938	9861	183	4024	14	881	CX	SFG-l	superior frontal gyrus, left, lateral bank of gyrus	Frontal	Telencephalon	Association_Cortex	Association_Cortex		Frontal
2939	9861	184	4026	10	441	CX	SFG-m	superior frontal gyrus, right, medial bank of gyrus	Frontal	Telencephalon	Association_Cortex	Association_Cortex		Frontal
2940	9861	185	4231	20	685	CX	CgGp-i	cingulate gyrus, parietal part, left, inferior bank of gyrus	Posterior_Cingulate	Telencephalon	Association_Cortex	Association_Cortex
2941	9861	186	4143	20	677	CX	MTG-i	middle temporal gyrus, left, inferior bank of gyrus	Temporal	Telencephalon	Association_Cortex	Association_Cortex	Temporal
2942	9861	187	4149	20	748	CX	ITG-its	inferior temporal gyrus, left, bank of the its	Temporal	Telencephalon	Association_Cortex	Association_Cortex	Temporal
2943	9861	188	4151	20	756	CX	ITG-mts	inferior temporal gyrus, left, bank of mts	Temporal	Telencephalon	Association_Cortex	Association_Cortex	Temporal
2944	9861	189	4160	20	716	CX	FuG-cos	fusiform gyrus, left, bank of cos	Temporal	Telencephalon	Association_Cortex	Association_Cortex	Temporal
2945	9861	190	4153	20	755	CX	ITG-its	inferior temporal gyrus, right, bank of the its	Temporal	Telencephalon	Association_Cortex	Association_Cortex	Temporal
2946	9861	191	4154	20	747	CX	ITG-l	inferior temporal gyrus, right, lateral bank of gyrus	Temporal	Telencephalon	Association_Cortex	Association_Cortex	Temporal
2947	9861	192	4162	20	676	CX	FuG-its	fusiform gyrus, right, bank of the its	Temporal	Telencephalon	Association_Cortex	Association_Cortex	Temporal
2948	9861	193	4163	20	684	CX	FuG-l	fusiform gyrus, right, lateral bank of gyrus	Temporal	Telencephalon	Association_Cortex	Association_Cortex	Temporal
2949	9861	194	4247	20	708	CX	PHG-l	parahippocampal gyrus, right, lateral bank of gyrus	Temporal	Telencephalon	Association_Cortex	Association_Cortex	Temporal
2950	9861	195	4248	20	700	CX	PHG-cos	parahippocampal gyrus, right, bank of the cos	Temporal	Telencephalon	Association_Cortex	Association_Cortex	Temporal
2951	9861	196	4107	20	691	CX	SMG-i	supramarginal gyrus, left, inferior bank of gyrus	Parietal	Telencephalon	Association_Cortex	Association_Cortex	Parietal
2952	9861	197	4136	20	723	CX	STG-i	superior temporal gyrus, left, inferior bank of gyrus	Temporal	Telencephalon	Association_Cortex	Association_Cortex	Temporal
2953	9861	198	4169	20	739	CX	TG	transverse gyri, left	Temporal	Telencephalon	Sensory	Auditory	Temporal
2954	9861	199	4172	20	731	CX	PLT	planum temporale, left	Temporal	Telencephalon	Sensory	Auditory	Temporal
2955	9861	200	4145	20	683	CX	MTG-s	middle temporal gyrus, right, superior bank of gyrus	Temporal	Telencephalon	Association_Cortex	Association_Cortex	Temporal
2956	9861	201	4146	20	675	CX	MTG-i	middle temporal gyrus, right, inferior bank of gyrus	Temporal	Telencephalon	Association_Cortex	Association_Cortex	Temporal
2957	9861	202	4155	20	762	CX	ITG-mts	inferior temporal gyrus, right, bank of mts	Temporal	Telencephalon	Association_Cortex	Association_Cortex	Temporal
2958	9861	203	4014	20	754	CX	PrG-il	precentral gyrus, left, inferior lateral aspect of gyrus	Sensorimotor	Telencephalon	Sensory	Sensorimotor	Somatomotor
2959	9861	204	4015	20	746	CX	PrG-cs	precentral gyrus, left, bank of the central sulcus	Sensorimotor	Telencephalon	Sensory	Sensorimotor	Somatomotor
2960	9861	205	4087	20	738	CX	PoG-cs	postcentral gyrus, left, bank of the central sulcus	Sensorimotor	Telencephalon	Sensory	Sensorimotor	Somatomotor
2961	9861	206	4090	20	730	CX	PoG-pcs	postcentral gyrus, left, bank of the posterior central sulcus	Sensorimotor	Telencephalon	Sensory	Sensorimotor	Somatomotor
2962	9861	207	4018	20	753	CX	PrG-sl	precentral gyrus, right, superior lateral aspect of gyrus	Sensorimotor	Telencephalon	Sensory	Sensorimotor	Somatomotor
2963	9861	208	4076	20	761	CX	PCLa-s	paracentral lobule, anterior part, right, superior bank of gyrus	Sensorimotor	Telencephalon	Sensory	Sensorimotor	Somatomotor
2964	9861	209	4074	20	706	CX	PCLa-i	paracentral lobule, anterior part, left, inferior bank of gyrus	Sensorimotor	Telencephalon	Sensory	Sensorimotor	Somatomotor
2965	9861	210	4233	20	690	CX	CgGp-s	cingulate gyrus, parietal part, right, superior bank of gyrus	Posterior_Cingulate	Telencephalon	Association_Cortex	Association_Cortex
2966	9861	211	4019	20	745	CX	PrG-il	precentral gyrus, right, inferior lateral aspect of gyrus	Sensorimotor	Telencephalon	Sensory	Sensorimotor	Somatomotor
2967	9861	212	4020	20	737	CX	PrG-cs	precentral gyrus, right, bank of the central sulcus	Sensorimotor	Telencephalon	Sensory	Sensorimotor	Somatomotor
2968	9861	213	4093	20	729	CX	PoG-sl	postcentral gyrus, right, superior lateral aspect of gyrus	Sensorimotor	Telencephalon	Sensory	Sensorimotor	Somatomotor
2969	9861	214	4094	20	721	CX	PoG-il	postcentral gyrus, right, inferior lateral aspect of gyrus	Sensorimotor	Telencephalon	Sensory	Sensorimotor	Somatomotor
2970	9861	215	4109	20	697	CX	SMG-s	supramarginal gyrus, right, superior bank of gyrus	Parietal	Telencephalon	Association_Cortex	Association_Cortex	Parietal
2971	9861	216	4110	20	705	CX	SMG-i	supramarginal gyrus, right, inferior bank of gyrus	Parietal	Telencephalon	Association_Cortex	Association_Cortex	Parietal
2972	9861	217	4087	24	413	CX	PoG-cs	postcentral gyrus, left, bank of the central sulcus	Sensorimotor	Telencephalon	Sensory	Sensorimotor	Somatomotor
2973	9861	218	4114	30	673	CX	AnG-i	angular gyrus, left, inferior bank of gyrus	Parietal	Telencephalon	Association_Cortex	Association_Cortex	Parietal
2974	9861	219	4099	28	681	CX	SPL-i	superior parietal lobule, left, inferior bank of gyrus	Parietal	Telencephalon	Association_Cortex	Association_Cortex	Parietal
2975	9861	220	4284	12	549	CX	HCd	head of caudate nucleus, right	Striatum	Telencephalon	Not Cortex	Not_Cortex	Subcortical	Caudate
2976	9861	221	4073	20	674	CX	PCLa-s	paracentral lobule, anterior part, left, superior bank of gyrus	Sensorimotor	Telencephalon	Sensory	Sensorimotor	Somatomotor
2977	9861	222	4230	20	698	CX	CgGp-s	cingulate gyrus, parietal part, left, superior bank of gyrus	Posterior_Cingulate	Telencephalon	Association_Cortex	Association_Cortex
2978	9861	223	4154	12	689	CX	ITG-l	inferior temporal gyrus, right, lateral bank of gyrus	Temporal	Telencephalon	Association_Cortex	Association_Cortex	Temporal
2979	9861	224	4142	20	715	CX	MTG-s	middle temporal gyrus, left, superior bank of gyrus	Temporal	Telencephalon	Association_Cortex	Association_Cortex	Temporal
2980	9861	225	4107	20	699	CX	SMG-i	supramarginal gyrus, left, inferior bank of gyrus	Parietal	Telencephalon	Association_Cortex	Association_Cortex	Parietal
2981	9861	226	4153	20	763	CX	ITG-its	inferior temporal gyrus, right, bank of the its	Temporal	Telencephalon	Association_Cortex	Association_Cortex	Temporal
2982	9861	227	4077	20	682	CX	PCLa-i	paracentral lobule, anterior part, right, inferior bank of gyrus	Sensorimotor	Telencephalon	Sensory	Sensorimotor	Somatomotor
2983	9861	228	4136	22	612	CX	STG-i	superior temporal gyrus, left, inferior bank of gyrus	Temporal	Telencephalon	Association_Cortex	Association_Cortex	Temporal
2984	9861	229	4142	22	620	CX	MTG-s	middle temporal gyrus, left, superior bank of gyrus	Temporal	Telencephalon	Association_Cortex	Association_Cortex	Temporal
2985	9861	230	4143	22	628	CX	MTG-i	middle temporal gyrus, left, inferior bank of gyrus	Temporal	Telencephalon	Association_Cortex	Association_Cortex	Temporal
2986	9861	231	4150	22	644	CX	ITG-l	inferior temporal gyrus, left, lateral bank of gyrus	Temporal	Telencephalon	Association_Cortex	Association_Cortex	Temporal
2987	9861	232	4166	22	596	CX	HG	Heschl's gyrus, left	Temporal	Telencephalon	Sensory	Auditory	Temporal
2988	9861	233	4172	22	652	CX	PLT	planum temporale, left	Temporal	Telencephalon	Sensory	Auditory	Temporal
2989	9861	234	4143	22	636	CX	MTG-i	middle temporal gyrus, left, inferior bank of gyrus	Temporal	Telencephalon	Association_Cortex	Association_Cortex	Temporal
2990	9861	235	4055	4	154	CX	AOrG	anterior orbital gyrus, right	Frontal	Telencephalon	Association_Cortex	Association_Cortex		Frontal
2991	9861	236	4061	4	146	CX	LOrG	lateral orbital gyrus, right	Frontal	Telencephalon	Association_Cortex	Association_Cortex		Frontal
2992	9861	237	4045	6	194	CX	orIFG	inferior frontal gyrus, orbital part, left	Frontal	Telencephalon	Association_Cortex	Association_Cortex		Frontal
2993	9861	238	4060	6	281	CX	LOrG	lateral orbital gyrus, left	Frontal	Telencephalon	Association_Cortex	Association_Cortex		Frontal
2994	9861	239	4049	6	273	CX	GRe	gyrus rectus, right	Frontal	Telencephalon	Association_Cortex	Association_Cortex		Frontal
2995	9861	240	4901	6	257	CX	IRoG	inferior rostral gyrus, left	Frontal	Telencephalon	Association_Cortex	Association_Cortex		Frontal
2997	9861	242	4899	6	233	CX	SRoG	superior rostral gyrus, right	Frontal	Telencephalon	Association_Cortex	Association_Cortex		Frontal
2998	9861	243	4033	6	217	CX	MFG-s	middle frontal gyrus, right, superior bank of gyrus	Frontal	Telencephalon	Association_Cortex	Association_Cortex		Frontal
2999	9861	244	4200	28	275	CX	OTG-s	occipito-temporal gyrus, left, superior bank of gyrus	Temporal	Telencephalon	Association_Cortex	Association_Cortex	Temporal
3000	9861	245	4201	28	267	CX	OTG-i	occipito-temporal gyrus, left, inferior bank of gyrus	Temporal	Telencephalon	Association_Cortex	Association_Cortex	Temporal
3001	9861	246	4196	28	251	CX	LiG-pest	lingual gyrus, right, peristriate	Occipital	Telencephalon	Sensory	Visual	Occipital
3002	9861	247	4197	28	243	CX	LiG-str	lingual gyrus, right, striate	Occipital	Telencephalon	Sensory	Visual	Occipital
3003	9861	248	4189	28	219	CX	Cun-pest	cuneus, right, peristriate	Occipital	Telencephalon	Sensory	Visual	Occipital
3004	9861	249	4197	28	211	CX	LiG-str	lingual gyrus, right, striate	Occipital	Telencephalon	Sensory	Visual	Occipital
3005	9861	250	4114	28	195	CX	AnG-i	angular gyrus, left, inferior bank of gyrus	Parietal	Telencephalon	Association_Cortex	Association_Cortex	Parietal
3006	9861	251	4214	28	203	CX	SOG-s	superior occipital gyrus, left, superior bank of gyrus	Occipital	Telencephalon	Association_Cortex	Association_Cortex	Occipital
3007	9861	252	4116	28	202	CX	AnG-s	angular gyrus, right, superior bank of gyrus	Parietal	Telencephalon	Association_Cortex	Association_Cortex	Parietal
3008	9861	253	4124	28	274	CX	Pcu-i	precuneus, right, inferior lateral bank of gyrus	Parietal	Telencephalon	Association_Cortex	Association_Cortex	Parietal
3009	9861	254	4102	28	250	CX	SPL-i	superior parietal lobule, right, inferior bank of gyrus	Parietal	Telencephalon	Association_Cortex	Association_Cortex	Parietal
3010	9861	255	4117	28	258	CX	AnG-i	angular gyrus, right, inferior bank of gyrus	Parietal	Telencephalon	Association_Cortex	Association_Cortex	Parietal
3011	9861	256	4217	28	266	CX	SOG-s	superior occipital gyrus, right, superior bank of gyrus	Occipital	Telencephalon	Association_Cortex	Association_Cortex	Occipital
3012	9861	257	4099	28	234	CX	SPL-i	superior parietal lobule, left, inferior bank of gyrus	Parietal	Telencephalon	Association_Cortex	Association_Cortex	Parietal
3013	9861	258	4113	28	242	CX	AnG-s	angular gyrus, left, superior bank of gyrus	Parietal	Telencephalon	Association_Cortex	Association_Cortex	Parietal
3014	9861	259	4101	28	210	CX	SPL-s	superior parietal lobule, right, superior bank of gyrus	Parietal	Telencephalon	Association_Cortex	Association_Cortex	Parietal
3015	9861	260	4123	28	226	CX	Pcu-s	precuneus, right, superior lateral bank of gyrus	Parietal	Telencephalon	Association_Cortex	Association_Cortex	Parietal
3016	9861	261	4197	26	298	CX	LiG-str	lingual gyrus, right, striate	Occipital	Telencephalon	Sensory	Visual	Occipital
3017	9861	262	4145	26	377	CX	MTG-s	middle temporal gyrus, right, superior bank of gyrus	Temporal	Telencephalon	Association_Cortex	Association_Cortex	Temporal
3018	9861	263	4155	26	290	CX	ITG-mts	inferior temporal gyrus, right, bank of mts	Temporal	Telencephalon	Association_Cortex	Association_Cortex	Temporal
3019	9861	264	4101	30	113	CX	SPL-s	superior parietal lobule, right, superior bank of gyrus	Parietal	Telencephalon	Association_Cortex	Association_Cortex	Parietal
3020	9861	265	4123	30	121	CX	Pcu-s	precuneus, right, superior lateral bank of gyrus	Parietal	Telencephalon	Association_Cortex	Association_Cortex	Parietal
3021	9861	266	4186	28	227	CX	Cun-pest	cuneus, left, peristriate	Occipital	Telencephalon	Sensory	Visual	Occipital
3022	9861	267	4194	28	235	CX	LiG-str	lingual gyrus, left, striate	Occipital	Telencephalon	Sensory	Visual	Occipital
3023	9861	268	4121	28	282	CX	Pcu-i	precuneus, left, inferior lateral bank of gyrus	Parietal	Telencephalon	Association_Cortex	Association_Cortex	Parietal
3025	9861	270	4051	4	131	CX	MOrG	medial orbital gyrus, left	Frontal	Telencephalon	Association_Cortex	Association_Cortex		Frontal
3026	9861	271	4048	6	265	CX	GRe	gyrus rectus, left	Frontal	Telencephalon	Association_Cortex	Association_Cortex		Frontal
3027	9861	272	4023	4	178	CX	SFG-m	superior frontal gyrus, left, medial bank of gyrus	Frontal	Telencephalon	Association_Cortex	Association_Cortex		Frontal
3028	9861	273	4120	28	218	CX	Pcu-s	precuneus, left, superior lateral bank of gyrus	Parietal	Telencephalon	Association_Cortex	Association_Cortex	Parietal
3031	9861	276	4187	30	177	CX	Cun-str	cuneus, left, striate	Occipital	Telencephalon	Sensory	Visual	Occipital
3032	9861	277	4190	30	169	CX	Cun-str	cuneus, right, striate	Occipital	Telencephalon	Sensory	Visual	Occipital
3033	9861	278	4098	30	129	CX	SPL-s	superior parietal lobule, left, superior bank of gyrus	Parietal	Telencephalon	Association_Cortex	Association_Cortex	Parietal
3034	9861	279	4099	30	193	CX	SPL-i	superior parietal lobule, left, inferior bank of gyrus	Parietal	Telencephalon	Association_Cortex	Association_Cortex	Parietal
3035	9861	280	4099	30	137	CX	SPL-i	superior parietal lobule, left, inferior bank of gyrus	Parietal	Telencephalon	Association_Cortex	Association_Cortex	Parietal
3036	9861	281	4113	30	145	CX	AnG-s	angular gyrus, left, superior bank of gyrus	Parietal	Telencephalon	Association_Cortex	Association_Cortex	Parietal
3037	9861	282	4030	4	99	CX	MFG-s	middle frontal gyrus, left, superior bank of gyrus	Frontal	Telencephalon	Association_Cortex	Association_Cortex		Frontal
3038	9861	283	4024	6	241	CX	SFG-l	superior frontal gyrus, left, lateral bank of gyrus	Frontal	Telencephalon	Association_Cortex	Association_Cortex		Frontal
3039	9861	284	4033	4	122	CX	MFG-s	middle frontal gyrus, right, superior bank of gyrus	Frontal	Telencephalon	Association_Cortex	Association_Cortex		Frontal
3040	9861	285	4023	4	186	CX	SFG-m	superior frontal gyrus, left, medial bank of gyrus	Frontal	Telencephalon	Association_Cortex	Association_Cortex		Frontal
3041	9861	286	4193	30	106	CX	LiG-pest	lingual gyrus, left, peristriate	Occipital	Telencephalon	Sensory	Visual	Occipital
3042	9861	287	4902	6	249	CX	IRoG	inferior rostral gyrus, right	Frontal	Telencephalon	Association_Cortex	Association_Cortex		Frontal
3043	9861	288	4193	30	98	CX	LiG-pest	lingual gyrus, left, peristriate	Occipital	Telencephalon	Sensory	Visual	Occipital
3044	9861	289	4193	28	259	CX	LiG-pest	lingual gyrus, left, peristriate	Occipital	Telencephalon	Sensory	Visual	Occipital
3046	9861	291	4114	30	185	CX	AnG-i	angular gyrus, left, inferior bank of gyrus	Parietal	Telencephalon	Association_Cortex	Association_Cortex	Parietal
3047	9861	292	4101	30	105	CX	SPL-s	superior parietal lobule, right, superior bank of gyrus	Parietal	Telencephalon	Association_Cortex	Association_Cortex	Parietal
3048	9861	293	4049	4	115	CX	GRe	gyrus rectus, right	Frontal	Telencephalon	Association_Cortex	Association_Cortex		Frontal
3049	9861	294	4052	4	107	CX	MOrG	medial orbital gyrus, right	Frontal	Telencephalon	Association_Cortex	Association_Cortex		Frontal
3050	9861	295	4026	4	162	CX	SFG-m	superior frontal gyrus, right, medial bank of gyrus	Frontal	Telencephalon	Association_Cortex	Association_Cortex		Frontal
3051	9861	296	4902	4	170	CX	IRoG	inferior rostral gyrus, right	Frontal	Telencephalon	Association_Cortex	Association_Cortex		Frontal
3052	9861	297	4027	4	114	CX	SFG-l	superior frontal gyrus, right, lateral bank of gyrus	Frontal	Telencephalon	Association_Cortex	Association_Cortex		Frontal
3053	9861	298	4033	4	209	CX	MFG-s	middle frontal gyrus, right, superior bank of gyrus	Frontal	Telencephalon	Association_Cortex	Association_Cortex		Frontal
3054	9861	299	4033	4	130	CX	MFG-s	middle frontal gyrus, right, superior bank of gyrus	Frontal	Telencephalon	Association_Cortex	Association_Cortex		Frontal
3055	9861	300	4034	4	138	CX	MFG-i	middle frontal gyrus, right, inferior bank of gyrus	Frontal	Telencephalon	Association_Cortex	Association_Cortex		Frontal
3056	9861	301	4139	24	406	CX	STG-i	superior temporal gyrus, right, inferior bank of gyrus	Temporal	Telencephalon	Association_Cortex	Association_Cortex	Temporal
3057	9861	302	4787	66	2721	CB	Dt	dentate nucleus, right	DCN	Metencelphalon	Not Cortex	Not_Cortex
3058	9861	303	4784	70	2705	CB	Fas	fastigial nucleus, left	DCN	Metencelphalon	Not Cortex	Not_Cortex
3059	9861	304	4787	67	2697	CB	Dt	dentate nucleus, right	DCN	Metencelphalon	Not Cortex	Not_Cortex
3060	9861	305	4782	71	2713	CB	Dt	dentate nucleus, left	DCN	Metencelphalon	Not Cortex	Not_Cortex
3061	9861	306	4323	12	2689	CX	Cl	claustrum, right	Insula	Telencephalon	Association_Cortex	Association_Cortex	Frontal
3062	9861	307	4258	17	2491	CX	DG	dentate gyrus, left	Limbic	Telencephalon	Association_Cortex	Association_Cortex	Subcortical	Hippocampus
3063	9861	308	4450	16	2658	CX	DTA	anterior group of nuclei, right	Thalamus	Diencephalon	Not Cortex	Not_Cortex	Dorsal
3065	9861	310	4307	14	2522	CX	SI	substantia innominata, left	Forebrain	Telencephalon	Association_Cortex	Association_Cortex	Subcortical
3066	9861	311	4260	16	2667	CX	S	subiculum, right	Limbic	Telencephalon	Association_Cortex	Association_Cortex	Subcortical	Hippocampus
3067	9861	312	4263	16	2611	CX	CA1	CA1 field, right	Limbic	Telencephalon	Association_Cortex	Association_Cortex	Subcortical	Hippocampus
3068	9861	313	4264	16	2604	CX	CA2	CA2 field, right	Limbic	Telencephalon	Association_Cortex	Association_Cortex	Subcortical	Hippocampus
3069	9861	314	4265	16	2612	CX	CA3	CA3 field, right	Limbic	Telencephalon	Association_Cortex	Association_Cortex	Subcortical	Hippocampus
3070	9861	315	4266	16	2619	CX	CA4	CA4 field, right	Limbic	Telencephalon	Association_Cortex	Association_Cortex	Subcortical	Hippocampus
3071	9861	316	4267	16	2627	CX	DG	dentate gyrus, right	Limbic	Telencephalon	Association_Cortex	Association_Cortex	Subcortical	Hippocampus
3072	9861	317	4285	16	2596	CX	TCd	tail of caudate nucleus, right	Striatum	Telencephalon	Not Cortex	Not_Cortex	Subcortical	Caudate
3074	9861	319	13006	16	2643	CX	LHM	lateral hypothalamic area, mammillary region, right	Hypothalamus	Diencephalon	Not Cortex	Not_Cortex	Ventral	Hypothalamus
3076	9861	321	4693	16	2659	CX	PHA	posterior hypothalamic area, right	Hypothalamus	Diencephalon	Not Cortex	Not_Cortex	Ventral	Hypothalamus
3077	9861	322	9077	16	2683	CX	SNC	substantia nigra, pars compacta, right	Tegmentum	Mesencephalon	Not Cortex	Not_Cortex	Ventral	Nigra
3078	9861	323	4395	17	2685	CX	DTA	anterior group of nuclei, left	Thalamus	Diencephalon	Not Cortex	Not_Cortex	Dorsal
3079	9861	324	4400	17	2598	CX	DTM	medial group of nuclei, left	Thalamus	Diencephalon	Not Cortex	Not_Cortex	Dorsal
3080	9861	325	4487	17	2684	CX	ILr	rostral group of intralaminar nuclei, right	Thalamus	Diencephalon	Not Cortex	Not_Cortex	Dorsal
3081	9861	326	4519	17	2637	CX	Sb	subthalamic nucleus, right	Thalamus	Diencephalon	Not Cortex	Not_Cortex	Dorsal
3083	9861	328	4537	17	2606	CX	Pa	paraventricular nuclei, right of thalamus, right	Thalamus	Diencephalon	Not Cortex	Not_Cortex	Dorsal
3084	9861	329	9004	17	2636	CX	CGMB	central gray substance of midbrain, left	Tegmentum	Mesencephalon	Not Cortex	Not_Cortex	Ventral
3085	9861	330	9067	17	2622	CX	VTA	ventral tegmental area, left	Tegmentum	Mesencephalon	Not Cortex	Not_Cortex	Ventral
3086	9861	331	9068	17	2661	CX	VTA	ventral tegmental area, right	Tegmentum	Mesencephalon	Not Cortex	Not_Cortex	Ventral
3087	9861	332	4395	18	2593	CX	DTA	anterior group of nuclei, left	Thalamus	Diencephalon	Not Cortex	Not_Cortex	Dorsal
3088	9861	333	4400	18	2649	CX	DTM	medial group of nuclei, left	Thalamus	Diencephalon	Not Cortex	Not_Cortex	Dorsal
3089	9861	334	4417	18	2633	CX	DTLv	lateral group of nuclei, left, ventral division	Thalamus	Diencephalon	Not Cortex	Not_Cortex	Dorsal
3090	9861	335	4432	18	2634	CX	ILr	rostral group of intralaminar nuclei, left	Thalamus	Diencephalon	Not Cortex	Not_Cortex	Dorsal
3091	9861	336	4450	18	2601	CX	DTA	anterior group of nuclei, right	Thalamus	Diencephalon	Not Cortex	Not_Cortex	Dorsal
3092	9861	337	4455	18	2657	CX	DTM	medial group of nuclei, right	Thalamus	Diencephalon	Not Cortex	Not_Cortex	Dorsal
3093	9861	338	4472	18	2641	CX	DTLv	lateral group of nuclei, right, ventral division	Thalamus	Diencephalon	Not Cortex	Not_Cortex	Dorsal
3094	9861	339	4487	18	2642	CX	ILr	rostral group of intralaminar nuclei, right	Thalamus	Diencephalon	Not Cortex	Not_Cortex	Dorsal
3095	9861	340	4492	18	2609	CX	ILc	caudal group of intralaminar nuclei, right	Thalamus	Diencephalon	Not Cortex	Not_Cortex	Dorsal
3096	9861	341	4506	18	2618	CX	R	reticular nucleus of thalamus, left	Thalamus	Diencephalon	Not Cortex	Not_Cortex	Dorsal
3097	9861	342	4512	18	2626	CX	R	reticular nucleus of thalamus, right	Thalamus	Diencephalon	Not Cortex	Not_Cortex	Dorsal
3098	9861	343	4534	18	2681	CX	Pa	paraventricular nuclei, left of thalamus, left	Thalamus	Diencephalon	Not Cortex	Not_Cortex	Dorsal
3100	9861	345	9004	18	2617	CX	CGMB	central gray substance of midbrain, left	Tegmentum	Mesencephalon	Not Cortex	Not_Cortex	Ventral
3101	9861	346	9005	18	2625	CX	CGMB	central gray substance of midbrain, right	Tegmentum	Mesencephalon	Not Cortex	Not_Cortex	Ventral
3102	9861	347	9031	18	2665	CX	3	oculomotor nuclear complex, left	Tegmentum	Mesencephalon	Not Cortex	Not_Cortex	Ventral
3103	9861	348	9039	18	2673	CX	3	oculomotor nuclear complex, right	Tegmentum	Mesencephalon	Not Cortex	Not_Cortex	Ventral
3104	9861	349	9054	18	2610	CX	RN	red nucleus, left	Tegmentum	Mesencephalon	Not Cortex	Not_Cortex	Ventral
3105	9861	350	9074	18	2650	CX	SNC	substantia nigra, pars compacta, left	Tegmentum	Mesencephalon	Not Cortex	Not_Cortex	Ventral	Nigra
3106	9861	351	9152	91	6386	BS	MPB	medial parabrachial nucleus, left	Pons	Metencelphalon	Not Cortex	Not_Cortex	Ventral
3107	9861	352	9207	91	6313	BS	Pr5	principal sensory nucleus of trigeminal nerve, left	Pons	Metencelphalon	Not Cortex	Not_Cortex	Ventral
3108	9861	353	9143	91	6858	BS	7	facial motor nucleus, left	Pons	Metencelphalon	Not Cortex	Not_Cortex	Ventral
3109	9861	354	9559	92	4385	BS	12	hypoglossal nucleus, right	Basal_Medulla	Meyelencephalon	Not Cortex	Not_Cortex	Ventral
3110	9861	355	9559	92	6954	BS	12	hypoglossal nucleus, right	Basal_Medulla	Meyelencephalon	Not Cortex	Not_Cortex	Ventral
3111	9861	356	9558	92	6946	BS	12	hypoglossal nucleus, left	Basal_Medulla	Meyelencephalon	Not Cortex	Not_Cortex	Ventral
3112	9861	357	9075	91	6195	BS	SNR	substantia nigra, pars reticulata, left	Tegmentum	Mesencephalon	Not Cortex	Not_Cortex	Ventral	Nigra
3113	9861	358	9144	91	6798	BS	7	facial motor nucleus, right	Pons	Metencelphalon	Not Cortex	Not_Cortex	Ventral
3114	9861	359	9067	91	6171	BS	VTA	ventral tegmental area, left	Tegmentum	Mesencephalon	Not Cortex	Not_Cortex	Ventral
3115	9861	360	9144	91	6866	BS	7	facial motor nucleus, right	Pons	Metencelphalon	Not Cortex	Not_Cortex	Ventral
3116	9861	361	4367	15	2834	CX	COMA	cortico-medial group, left	Limbic	Telencephalon	Association_Cortex	Association_Cortex	Subcortical	Amygdala
3118	9861	363	9213	91	6169	BS	Mo5	motor nucleus of trigeminal nerve, right	Pons	Metencelphalon	Not Cortex	Not_Cortex	Ventral
3119	9861	364	9565	91	6867	BS	IO	inferior olivary complex, right	Alar_Medulla	Meyelencephalon	Not Cortex	Not_Cortex	Dorsal
3120	9861	365	9206	91	6161	BS	Mo5	motor nucleus of trigeminal nerve, left	Pons	Metencelphalon	Not Cortex	Not_Cortex	Ventral
3121	9861	366	9153	91	6394	BS	MPB	medial parabrachial nucleus,right	Pons	Metencelphalon	Not Cortex	Not_Cortex	Ventral
3122	9861	367	9146	91	6258	BS	LPB	lateral parabrachial nucleus, left	Pons	Metencelphalon	Not Cortex	Not_Cortex	Ventral
3123	9861	368	9005	91	6163	BS	CGMB	central gray substance of midbrain, right	Tegmentum	Mesencephalon	Not Cortex	Not_Cortex	Ventral
3124	9861	369	9078	91	6154	BS	SNR	substantia nigra, pars reticulata, right	Tegmentum	Mesencephalon	Not Cortex	Not_Cortex	Ventral	Nigra
3125	9861	370	9054	91	6170	BS	RN	red nucleus, left	Tegmentum	Mesencephalon	Not Cortex	Not_Cortex	Ventral
3126	9861	371	9150	91	6249	BS	LC	locus ceruleus, right	Pons	Metencelphalon	Not Cortex	Not_Cortex	Ventral
3127	9861	372	9493	91	6243	BS	Pn	pontine nuclei, right	Pons	Metencelphalon	Not Cortex	Not_Cortex	Ventral
3128	9861	373	9155	91	6250	BS	SubC	nucleus subceruleus, left	Pons	Metencelphalon	Not Cortex	Not_Cortex	Ventral
3129	9861	374	9150	91	6282	BS	LC	locus ceruleus, right	Pons	Metencelphalon	Not Cortex	Not_Cortex	Ventral
3130	9861	375	9161	91	6164	BS	PRF	pontine reticular formation, left	Pons	Metencelphalon	Not Cortex	Not_Cortex	Ventral
3131	9861	376	9067	91	6210	BS	VTA	ventral tegmental area, left	Tegmentum	Mesencephalon	Not Cortex	Not_Cortex	Ventral
3132	9861	377	9521	92	4394	BS	Arc	arcuate nucleus of medulla, right	Basal_Medulla	Meyelencephalon	Not Cortex	Not_Cortex	Ventral
3133	9861	378	9493	91	6234	BS	Pn	pontine nuclei, right	Pons	Metencelphalon	Not Cortex	Not_Cortex	Ventral
3134	9861	379	9492	91	6148	BS	Pn	pontine nuclei, left	Pons	Metencelphalon	Not Cortex	Not_Cortex	Ventral
3135	9861	380	9492	91	6330	BS	Pn	pontine nuclei, left	Pons	Metencelphalon	Not Cortex	Not_Cortex	Ventral
3136	9861	381	9146	91	6180	BS	LPB	lateral parabrachial nucleus, left	Pons	Metencelphalon	Not Cortex	Not_Cortex	Ventral
3137	9861	382	9147	91	6266	BS	LPB	lateral parabrachial nucleus, right	Pons	Metencelphalon	Not Cortex	Not_Cortex	Ventral
3138	9861	383	9161	91	6306	BS	PRF	pontine reticular formation, left	Pons	Metencelphalon	Not Cortex	Not_Cortex	Ventral
3139	9861	384	4264	17	2321	CX	CA2	CA2 field, right	Limbic	Telencephalon	Association_Cortex	Association_Cortex	Subcortical	Hippocampus
3140	9861	385	9019	91	6226	BS	MBRF	midbrain reticular formation, left	Tegmentum	Mesencephalon	Not Cortex	Not_Cortex	Ventral
3141	9861	386	9492	91	6289	BS	Pn	pontine nuclei, left	Pons	Metencelphalon	Not Cortex	Not_Cortex	Ventral
3142	9861	387	9023	91	6147	BS	MBRF	midbrain reticular formation, right	Tegmentum	Mesencephalon	Not Cortex	Not_Cortex	Ventral
3143	9861	388	9214	91	6329	BS	Pr5	principal sensory nucleus of trigeminal nerve, right	Pons	Metencelphalon	Not Cortex	Not_Cortex	Ventral
3144	9861	389	9149	91	6274	BS	LC	locus ceruleus, left	Pons	Metencelphalon	Not Cortex	Not_Cortex	Ventral
3145	9861	390	9019	91	6219	BS	MBRF	midbrain reticular formation, left	Tegmentum	Mesencephalon	Not Cortex	Not_Cortex	Ventral
3146	9861	391	4254	15	2474	CX	CA1	CA1 field, left	Limbic	Telencephalon	Association_Cortex	Association_Cortex	Subcortical	Hippocampus
3147	9861	392	9169	91	6314	BS	PRF	pontine reticular formation, right	Pons	Metencelphalon	Not Cortex	Not_Cortex	Ventral
3148	9861	393	9161	91	6257	BS	PRF	pontine reticular formation, left	Pons	Metencelphalon	Not Cortex	Not_Cortex	Ventral
3149	9861	394	9214	91	6177	BS	Pr5	principal sensory nucleus of trigeminal nerve, right	Pons	Metencelphalon	Not Cortex	Not_Cortex	Ventral
3150	9861	395	9156	91	6153	BS	SubC	nucleus subceruleus, right	Pons	Metencelphalon	Not Cortex	Not_Cortex	Ventral
3151	9861	396	9004	91	6193	BS	CGMB	central gray substance of midbrain, left	Tegmentum	Mesencephalon	Not Cortex	Not_Cortex	Ventral
3152	9861	397	9026	91	6217	BS	SubCn	subcuneiform nucleus, right	Tegmentum	Mesencephalon	Not Cortex	Not_Cortex	Ventral
3153	9861	398	9023	91	6227	BS	MBRF	midbrain reticular formation, right	Tegmentum	Mesencephalon	Not Cortex	Not_Cortex	Ventral
3154	9861	399	9004	91	6155	BS	CGMB	central gray substance of midbrain, left	Tegmentum	Mesencephalon	Not Cortex	Not_Cortex	Ventral
3155	9861	400	9057	91	6225	BS	RN	red nucleus, right	Tegmentum	Mesencephalon	Not Cortex	Not_Cortex	Ventral
3156	9861	401	9078	91	6211	BS	SNR	substantia nigra, pars reticulata, right	Tegmentum	Mesencephalon	Not Cortex	Not_Cortex	Ventral	Nigra
3157	9861	402	9005	91	6201	BS	CGMB	central gray substance of midbrain, right	Tegmentum	Mesencephalon	Not Cortex	Not_Cortex	Ventral
3158	9861	403	9147	91	6188	BS	LPB	lateral parabrachial nucleus, right	Pons	Metencelphalon	Not Cortex	Not_Cortex	Ventral
3159	9861	404	9169	91	6265	BS	PRF	pontine reticular formation, right	Pons	Metencelphalon	Not Cortex	Not_Cortex	Ventral
3160	9861	405	9074	91	6178	BS	SNC	substantia nigra, pars compacta, left	Tegmentum	Mesencephalon	Not Cortex	Not_Cortex	Ventral	Nigra
3161	9861	406	9156	91	6242	BS	SubC	nucleus subceruleus, right	Pons	Metencelphalon	Not Cortex	Not_Cortex	Ventral
3162	9861	407	9155	91	6145	BS	SubC	nucleus subceruleus, left	Pons	Metencelphalon	Not Cortex	Not_Cortex	Ventral
3163	9861	408	9077	91	6203	BS	SNC	substantia nigra, pars compacta, right	Tegmentum	Mesencephalon	Not Cortex	Not_Cortex	Ventral	Nigra
3164	9861	409	9169	91	6172	BS	PRF	pontine reticular formation, right	Pons	Metencelphalon	Not Cortex	Not_Cortex	Ventral
3165	9861	410	9068	91	6233	BS	VTA	ventral tegmental area, right	Tegmentum	Mesencephalon	Not Cortex	Not_Cortex	Ventral
3166	9861	411	9178	91	6273	BS	SOC	superior olivary complex, left	Alar_Medulla	Meyelencephalon	Not Cortex	Not_Cortex	Dorsal
3167	9861	412	9065	91	6202	BS	4	trochlear nucleus, right	Tegmentum	Mesencephalon	Not Cortex	Not_Cortex	Ventral
3168	9861	413	9149	91	6241	BS	LC	locus ceruleus, left	Pons	Metencelphalon	Not Cortex	Not_Cortex	Ventral
3169	9861	414	9186	91	6281	BS	SOC	superior olivary complex, right	Alar_Medulla	Meyelencephalon	Not Cortex	Not_Cortex	Dorsal
3171	9861	416	9493	91	6297	BS	Pn	pontine nuclei, right	Pons	Metencelphalon	Not Cortex	Not_Cortex	Ventral
3172	9861	417	9077	91	6146	BS	SNC	substantia nigra, pars compacta, right	Tegmentum	Mesencephalon	Not Cortex	Not_Cortex	Ventral	Nigra
3175	9861	420	9022	91	6209	BS	SubCn	subcuneiform nucleus, left	Tegmentum	Mesencephalon	Not Cortex	Not_Cortex	Ventral
3176	9861	421	9064	91	6194	BS	4	trochlear nucleus, left	Tegmentum	Mesencephalon	Not Cortex	Not_Cortex	Ventral
3177	9861	422	4155	14	802	CX	ITG-mts	inferior temporal gyrus, right, bank of mts	Temporal	Telencephalon	Association_Cortex	Association_Cortex	Temporal
3178	9861	423	4151	14	771	CX	ITG-mts	inferior temporal gyrus, left, bank of mts	Temporal	Telencephalon	Association_Cortex	Association_Cortex	Temporal
3179	9861	424	4284	14	843	CX	HCd	head of caudate nucleus, right	Striatum	Telencephalon	Not Cortex	Not_Cortex	Subcortical	Caudate
3180	9861	425	4288	14	788	CX	Pu	putamen, left	Striatum	Telencephalon	Not Cortex	Not_Cortex	Subcortical	Putamen
3181	9861	426	4049	10	427	CX	GRe	gyrus rectus, right	Frontal	Telencephalon	Association_Cortex	Association_Cortex		Frontal
3182	9861	427	4234	24	769	CX	CgGp-i	cingulate gyrus, parietal part, right, inferior bank of gyrus	Posterior_Cingulate	Telencephalon	Association_Cortex	Association_Cortex
3183	9861	428	4093	22	785	CX	PoG-sl	postcentral gyrus, right, superior lateral aspect of gyrus	Sensorimotor	Telencephalon	Sensory	Sensorimotor	Somatomotor
3184	9861	429	4139	26	369	CX	STG-i	superior temporal gyrus, right, inferior bank of gyrus	Temporal	Telencephalon	Association_Cortex	Association_Cortex	Temporal
3185	9861	430	4245	12	777	CX	PHG-cos	parahippocampal gyrus, left, bank of the cos	Temporal	Telencephalon	Association_Cortex	Association_Cortex	Temporal
3186	9861	431	4136	12	540	CX	STG-i	superior temporal gyrus, left, inferior bank of gyrus	Temporal	Telencephalon	Association_Cortex	Association_Cortex	Temporal
3187	9861	432	4023	14	817	CX	SFG-m	superior frontal gyrus, left, medial bank of gyrus	Frontal	Telencephalon	Association_Cortex	Association_Cortex		Frontal
3188	9861	433	4026	14	809	CX	SFG-m	superior frontal gyrus, right, medial bank of gyrus	Frontal	Telencephalon	Association_Cortex	Association_Cortex		Frontal
3189	9861	434	4024	14	833	CX	SFG-l	superior frontal gyrus, left, lateral bank of gyrus	Frontal	Telencephalon	Association_Cortex	Association_Cortex		Frontal
3190	9861	435	4138	14	850	CX	STG-l	superior temporal gyrus, right, lateral bank of gyrus	Temporal	Telencephalon	Association_Cortex	Association_Cortex	Temporal
3191	9861	436	4139	14	842	CX	STG-i	superior temporal gyrus, right, inferior bank of gyrus	Temporal	Telencephalon	Association_Cortex	Association_Cortex	Temporal
3192	9861	437	4145	14	834	CX	MTG-s	middle temporal gyrus, right, superior bank of gyrus	Temporal	Telencephalon	Association_Cortex	Association_Cortex	Temporal
3193	9861	438	4146	14	826	CX	MTG-i	middle temporal gyrus, right, inferior bank of gyrus	Temporal	Telencephalon	Association_Cortex	Association_Cortex	Temporal
3194	9861	439	4155	14	810	CX	ITG-mts	inferior temporal gyrus, right, bank of mts	Temporal	Telencephalon	Association_Cortex	Association_Cortex	Temporal
3195	9861	440	4136	14	811	CX	STG-i	superior temporal gyrus, left, inferior bank of gyrus	Temporal	Telencephalon	Association_Cortex	Association_Cortex	Temporal
3196	9861	441	4142	14	803	CX	MTG-s	middle temporal gyrus, left, superior bank of gyrus	Temporal	Telencephalon	Association_Cortex	Association_Cortex	Temporal
3197	9861	442	4143	14	795	CX	MTG-i	middle temporal gyrus, left, inferior bank of gyrus	Temporal	Telencephalon	Association_Cortex	Association_Cortex	Temporal
3198	9861	443	4150	14	858	CX	ITG-l	inferior temporal gyrus, left, lateral bank of gyrus	Temporal	Telencephalon	Association_Cortex	Association_Cortex	Temporal
3199	9861	444	4151	14	779	CX	ITG-mts	inferior temporal gyrus, left, bank of mts	Temporal	Telencephalon	Association_Cortex	Association_Cortex	Temporal
3200	9861	445	4149	14	844	CX	ITG-its	inferior temporal gyrus, left, bank of the its	Temporal	Telencephalon	Association_Cortex	Association_Cortex	Temporal
3201	9861	446	4158	14	852	CX	FuG-its	fusiform gyrus, left, bank of the its	Temporal	Telencephalon	Association_Cortex	Association_Cortex	Temporal
3202	9861	447	4159	14	789	CX	FuG-l	fusiform gyrus, left, lateral bank of gyrus	Temporal	Telencephalon	Association_Cortex	Association_Cortex	Temporal
3203	9861	448	4160	14	860	CX	FuG-cos	fusiform gyrus, left, bank of cos	Temporal	Telencephalon	Association_Cortex	Association_Cortex	Temporal
3204	9861	449	4244	14	781	CX	PHG-l	parahippocampal gyrus, left, lateral bank of gyrus	Temporal	Telencephalon	Association_Cortex	Association_Cortex	Temporal
3205	9861	450	4245	14	773	CX	PHG-cos	parahippocampal gyrus, left, bank of the cos	Temporal	Telencephalon	Association_Cortex	Association_Cortex	Temporal
3206	9861	451	4031	14	841	CX	MFG-i	middle frontal gyrus, left, inferior bank of gyrus	Frontal	Telencephalon	Association_Cortex	Association_Cortex		Frontal
3207	9861	452	4080	14	819	CX	fro	frontal operculum, right	Frontal	Telencephalon	Association_Cortex	Association_Cortex		Frontal
3208	9861	453	4289	14	827	CX	Pu	putamen, right	Striatum	Telencephalon	Not Cortex	Not_Cortex	Subcortical	Putamen
3209	9861	454	4284	14	835	CX	HCd	head of caudate nucleus, right	Striatum	Telencephalon	Not Cortex	Not_Cortex	Subcortical	Caudate
3210	9861	455	4079	14	859	CX	fro	frontal operculum, left	Frontal	Telencephalon	Association_Cortex	Association_Cortex		Frontal
3211	9861	456	4273	14	772	CX	SIG	short insular gyri, left	Insula	Telencephalon	Association_Cortex	Association_Cortex	Frontal
3212	9861	457	4288	14	780	CX	Pu	putamen, left	Striatum	Telencephalon	Not Cortex	Not_Cortex	Subcortical	Putamen
3213	9861	458	4033	14	801	CX	MFG-s	middle frontal gyrus, right, superior bank of gyrus	Frontal	Telencephalon	Association_Cortex	Association_Cortex		Frontal
3214	9861	459	4043	14	786	CX	opIFG	inferior frontal gyrus, opercular part, right	Frontal	Telencephalon	Association_Cortex	Association_Cortex		Frontal
3215	9861	460	4167	14	770	CX	HG	Heschl's gyrus, right	Temporal	Telencephalon	Sensory	Auditory	Temporal
3216	9861	461	4170	14	849	CX	TG	transverse gyri, right	Temporal	Telencephalon	Sensory	Auditory	Temporal
3217	9861	462	4173	14	778	CX	PLT	planum temporale, right	Temporal	Telencephalon	Sensory	Auditory	Temporal
3218	9861	463	4274	14	857	CX	SIG	short insular gyri, right	Insula	Telencephalon	Association_Cortex	Association_Cortex	Frontal
3219	9861	464	4153	14	828	CX	ITG-its	inferior temporal gyrus, right, bank of the its	Temporal	Telencephalon	Association_Cortex	Association_Cortex	Temporal
3220	9861	465	4162	14	820	CX	FuG-its	fusiform gyrus, right, bank of the its	Temporal	Telencephalon	Association_Cortex	Association_Cortex	Temporal
3221	9861	466	4163	14	836	CX	FuG-l	fusiform gyrus, right, lateral bank of gyrus	Temporal	Telencephalon	Association_Cortex	Association_Cortex	Temporal
3222	9861	467	4164	14	812	CX	FuG-cos	fusiform gyrus, right, bank of cos	Temporal	Telencephalon	Association_Cortex	Association_Cortex	Temporal
3223	9861	468	4247	14	796	CX	PHG-l	parahippocampal gyrus, right, lateral bank of gyrus	Temporal	Telencephalon	Association_Cortex	Association_Cortex	Temporal
3224	9861	469	4248	14	804	CX	PHG-cos	parahippocampal gyrus, right, bank of the cos	Temporal	Telencephalon	Association_Cortex	Association_Cortex	Temporal
3225	9861	470	4024	14	825	CX	SFG-l	superior frontal gyrus, left, lateral bank of gyrus	Frontal	Telencephalon	Association_Cortex	Association_Cortex		Frontal
3226	9861	471	4046	10	1257	CX	orIFG	inferior frontal gyrus, orbital part, right	Frontal	Telencephalon	Association_Cortex	Association_Cortex		Frontal
3227	9861	472	4142	24	1265	CX	MTG-s	middle temporal gyrus, left, superior bank of gyrus	Temporal	Telencephalon	Association_Cortex	Association_Cortex	Temporal
3228	9861	473	4151	24	490	CX	ITG-mts	inferior temporal gyrus, left, bank of mts	Temporal	Telencephalon	Association_Cortex	Association_Cortex	Temporal
3229	9861	474	4244	20	1321	CX	PHG-l	parahippocampal gyrus, left, lateral bank of gyrus	Temporal	Telencephalon	Association_Cortex	Association_Cortex	Temporal
3230	9861	475	4245	20	1313	CX	PHG-cos	parahippocampal gyrus, left, bank of the cos	Temporal	Telencephalon	Association_Cortex	Association_Cortex	Temporal
3231	9861	476	4164	20	1305	CX	FuG-cos	fusiform gyrus, right, bank of cos	Temporal	Telencephalon	Association_Cortex	Association_Cortex	Temporal
3232	9861	477	4142	20	1297	CX	MTG-s	middle temporal gyrus, left, superior bank of gyrus	Temporal	Telencephalon	Association_Cortex	Association_Cortex	Temporal
3233	9861	478	4013	20	1289	CX	PrG-sl	precentral gyrus, left, superior lateral aspect of gyrus	Sensorimotor	Telencephalon	Sensory	Sensorimotor	Somatomotor
3234	9861	479	4094	24	404	CX	PoG-il	postcentral gyrus, right, inferior lateral aspect of gyrus	Sensorimotor	Telencephalon	Sensory	Sensorimotor	Somatomotor
3235	9861	480	4033	8	1249	CX	MFG-s	middle frontal gyrus, right, superior bank of gyrus	Frontal	Telencephalon	Association_Cortex	Association_Cortex		Frontal
3236	9861	481	4245	12	509	CX	PHG-cos	parahippocampal gyrus, left, bank of the cos	Temporal	Telencephalon	Association_Cortex	Association_Cortex	Temporal
3238	9861	483	4723	71	1068	CB	PV-Crus I	Crus I, left, paravermis	Cerebellum	Metencelphalon	Cerebellar_Cortex	Cerebellar_Cortex	Dorsal	Cerebellum
3239	9861	484	4759	67	1066	CB	PV-VIIIA	VIIIA, right, paravermis	Cerebellum	Metencelphalon	Cerebellar_Cortex	Cerebellar_Cortex	Dorsal	Cerebellum
3240	9861	485	4280	13	1225	CX	HCd	head of caudate nucleus, left	Striatum	Telencephalon	Not Cortex	Not_Cortex	Subcortical	Caudate
3241	9861	486	4110	20	713	CX	SMG-i	supramarginal gyrus, right, inferior bank of gyrus	Parietal	Telencephalon	Association_Cortex	Association_Cortex	Parietal
3242	9861	487	4151	20	1337	CX	ITG-mts	inferior temporal gyrus, left, bank of mts	Temporal	Telencephalon	Association_Cortex	Association_Cortex	Temporal
3243	9861	488	4154	14	1258	CX	ITG-l	inferior temporal gyrus, right, lateral bank of gyrus	Temporal	Telencephalon	Association_Cortex	Association_Cortex	Temporal
3244	9861	489	4280	14	851	CX	HCd	head of caudate nucleus, left	Striatum	Telencephalon	Not Cortex	Not_Cortex	Subcortical	Caudate
3245	9861	490	4034	14	793	CX	MFG-i	middle frontal gyrus, right, inferior bank of gyrus	Frontal	Telencephalon	Association_Cortex	Association_Cortex		Frontal
3246	9861	491	4033	14	1250	CX	MFG-s	middle frontal gyrus, right, superior bank of gyrus	Frontal	Telencephalon	Association_Cortex	Association_Cortex		Frontal
3247	9861	492	4282	17	1187	CX	BCd	body of caudate nucleus, left	Striatum	Telencephalon	Not Cortex	Not_Cortex	Subcortical	Caudate
3248	9861	493	4295	17	1179	CX	GPe	globus pallidus, external segment, left	Striatum	Telencephalon	Not Cortex	Not_Cortex	Subcortical	Pallidum
3249	9861	494	4299	15	1266	CX	GPi	globus pallidus, internal segment, right	Striatum	Telencephalon	Not Cortex	Not_Cortex	Subcortical	Pallidum
3250	9861	495	4417	20	2553	CX	DTLv	lateral group of nuclei, left, ventral division	Thalamus	Diencephalon	Not Cortex	Not_Cortex	Dorsal
3251	9861	496	4444	19	2556	CX	MG	medial geniculate complex, left	Thalamus	Diencephalon	Not Cortex	Not_Cortex	Dorsal
3252	9861	497	4146	14	818	CX	MTG-i	middle temporal gyrus, right, inferior bank of gyrus	Temporal	Telencephalon	Association_Cortex	Association_Cortex	Temporal
3253	9861	498	4298	17	1155	CX	GPe	globus pallidus, external segment, right	Striatum	Telencephalon	Not Cortex	Not_Cortex	Subcortical	Pallidum
3254	9861	499	4329	15	2450	CX	ATZ	amygdalohippocampal transition zone, left	Limbic	Telencephalon	Association_Cortex	Association_Cortex	Subcortical
3255	9861	500	4135	22	1281	CX	STG-l	superior temporal gyrus, left, lateral bank of gyrus	Temporal	Telencephalon	Association_Cortex	Association_Cortex	Temporal
3256	9861	501	9241	18	1029	CX	cgb	cingulum bundle, left
3258	9861	503	4289	13	1217	CX	Pu	putamen, right	Striatum	Telencephalon	Not Cortex	Not_Cortex	Subcortical	Putamen
3259	9861	504	4172	26	1243	CX	PLT	planum temporale, left	Temporal	Telencephalon	Sensory	Auditory	Temporal
3260	9861	505	4270	18	1036	CX	LIG	long insular gyri, left	Insula	Telencephalon	Association_Cortex	Association_Cortex	Frontal
3261	9861	506	4200	24	553	CX	OTG-s	occipito-temporal gyrus, left, superior bank of gyrus	Temporal	Telencephalon	Association_Cortex	Association_Cortex	Temporal
3262	9861	507	4785	70	2468	CB	Glo	globose nucleus, left	DCN	Metencelphalon	Not Cortex	Not_Cortex
3263	9861	508	4138	12	499	CX	STG-l	superior temporal gyrus, right, lateral bank of gyrus	Temporal	Telencephalon	Association_Cortex	Association_Cortex	Temporal
3264	9861	509	4033	4	297	CX	MFG-s	middle frontal gyrus, right, superior bank of gyrus	Frontal	Telencephalon	Association_Cortex	Association_Cortex		Frontal
3265	9861	510	4251	18	2443	CX	S	subiculum, left	Limbic	Telencephalon	Association_Cortex	Association_Cortex	Subcortical	Hippocampus
3266	9861	511	4254	18	2427	CX	CA1	CA1 field, left	Limbic	Telencephalon	Association_Cortex	Association_Cortex	Subcortical	Hippocampus
3267	9861	512	4255	18	2469	CX	CA2	CA2 field, left	Limbic	Telencephalon	Association_Cortex	Association_Cortex	Subcortical	Hippocampus
3268	9861	513	4256	18	2477	CX	CA3	CA3 field, left	Limbic	Telencephalon	Association_Cortex	Association_Cortex	Subcortical	Hippocampus
3269	9861	514	4257	18	2435	CX	CA4	CA4 field, left	Limbic	Telencephalon	Association_Cortex	Association_Cortex	Subcortical	Hippocampus
3270	9861	515	4258	18	2485	CX	DG	dentate gyrus, left	Limbic	Telencephalon	Association_Cortex	Association_Cortex	Subcortical	Hippocampus
3271	9861	516	4281	18	2451	CX	TCd	tail of caudate nucleus, left	Striatum	Telencephalon	Not Cortex	Not_Cortex	Subcortical	Caudate
3272	9861	517	4251	20	2585	CX	S	subiculum, left	Limbic	Telencephalon	Association_Cortex	Association_Cortex	Subcortical	Hippocampus
3273	9861	518	4254	20	2505	CX	CA1	CA1 field, left	Limbic	Telencephalon	Association_Cortex	Association_Cortex	Subcortical	Hippocampus
3274	9861	519	4255	20	2513	CX	CA2	CA2 field, left	Limbic	Telencephalon	Association_Cortex	Association_Cortex	Subcortical	Hippocampus
3275	9861	520	4256	20	2521	CX	CA3	CA3 field, left	Limbic	Telencephalon	Association_Cortex	Association_Cortex	Subcortical	Hippocampus
3276	9861	521	4257	20	2529	CX	CA4	CA4 field, left	Limbic	Telencephalon	Association_Cortex	Association_Cortex	Subcortical	Hippocampus
3277	9861	522	4258	20	2537	CX	DG	dentate gyrus, left	Limbic	Telencephalon	Association_Cortex	Association_Cortex	Subcortical	Hippocampus
3278	9861	523	4395	20	2497	CX	DTA	anterior group of nuclei, left	Thalamus	Diencephalon	Not Cortex	Not_Cortex	Dorsal
3279	9861	524	4400	20	2561	CX	DTM	medial group of nuclei, left	Thalamus	Diencephalon	Not Cortex	Not_Cortex	Dorsal
3280	9861	525	4409	20	2545	CX	DTLd	lateral group of nuclei, left, dorsal division	Thalamus	Diencephalon	Not Cortex	Not_Cortex	Dorsal
3281	9861	526	4428	20	2569	CX	DTP	posterior group of nuclei, left	Thalamus	Diencephalon	Not Cortex	Not_Cortex	Dorsal
3282	9861	527	4432	20	2577	CX	ILr	rostral group of intralaminar nuclei, left	Thalamus	Diencephalon	Not Cortex	Not_Cortex	Dorsal
3283	9861	528	9115	20	2498	CX	SC	superior colliculus, left	Tectum	Mesencephalon	Not Cortex	Not_Cortex	Dorsal
3284	9861	529	4251	16	2517	CX	S	subiculum, left	Limbic	Telencephalon	Association_Cortex	Association_Cortex	Subcortical	Hippocampus
3285	9861	530	4254	16	2580	CX	CA1	CA1 field, left	Limbic	Telencephalon	Association_Cortex	Association_Cortex	Subcortical	Hippocampus
3286	9861	531	4255	16	2581	CX	CA2	CA2 field, left	Limbic	Telencephalon	Association_Cortex	Association_Cortex	Subcortical	Hippocampus
3287	9861	532	4256	16	2588	CX	CA3	CA3 field, left	Limbic	Telencephalon	Association_Cortex	Association_Cortex	Subcortical	Hippocampus
3288	9861	533	4257	16	2501	CX	CA4	CA4 field, left	Limbic	Telencephalon	Association_Cortex	Association_Cortex	Subcortical	Hippocampus
3289	9861	534	4258	16	2510	CX	DG	dentate gyrus, left	Limbic	Telencephalon	Association_Cortex	Association_Cortex	Subcortical	Hippocampus
3290	9861	535	4307	16	2525	CX	SI	substantia innominata, left	Forebrain	Telencephalon	Association_Cortex	Association_Cortex	Subcortical
3291	9861	536	4360	16	2589	CX	CeA	central nucleus, left	Limbic	Telencephalon	Association_Cortex	Association_Cortex	Subcortical	Amygdala
3292	9861	537	4367	16	2502	CX	COMA	cortico-medial group, left	Limbic	Telencephalon	Association_Cortex	Association_Cortex	Subcortical	Amygdala
3293	9861	538	4679	16	2509	CX	PHA	posterior hypothalamic area, left	Hypothalamus	Diencephalon	Not Cortex	Not_Cortex	Ventral	Hypothalamus
3294	9861	539	4301	14	2546	CX	SptN	septal nuclei, left	Limbic	Telencephalon	Association_Cortex	Association_Cortex	Subcortical
3295	9861	540	4304	14	2554	CX	SptN	septal nuclei, right	Limbic	Telencephalon	Association_Cortex	Association_Cortex	Subcortical
3296	9861	541	4314	14	2530	CX	SI	substantia innominata, right	Forebrain	Telencephalon	Association_Cortex	Association_Cortex	Subcortical
3297	9861	542	4542	14	2506	CX	PrOR	preoptic region, left	Hypothalamus	Diencephalon	Not Cortex	Not_Cortex	Ventral	Hypothalamus
3298	9861	543	4556	14	2514	CX	PrOR	preoptic region, right	Hypothalamus	Diencephalon	Not Cortex	Not_Cortex	Ventral	Hypothalamus
3299	9861	544	4593	14	2538	CX	SO	supraoptic nucleus, left	Hypothalamus	Diencephalon	Not Cortex	Not_Cortex	Ventral	Hypothalamus
3300	9861	545	4624	14	2533	CX	SO	supraoptic nucleus, right	Hypothalamus	Diencephalon	Not Cortex	Not_Cortex	Ventral	Hypothalamus
3301	9861	546	4251	19	2572	CX	S	subiculum, left	Limbic	Telencephalon	Association_Cortex	Association_Cortex	Subcortical	Hippocampus
3302	9861	547	4255	19	2541	CX	CA2	CA2 field, left	Limbic	Telencephalon	Association_Cortex	Association_Cortex	Subcortical	Hippocampus
3303	9861	548	4256	19	2549	CX	CA3	CA3 field, left	Limbic	Telencephalon	Association_Cortex	Association_Cortex	Subcortical	Hippocampus
3304	9861	549	4257	19	2557	CX	CA4	CA4 field, left	Limbic	Telencephalon	Association_Cortex	Association_Cortex	Subcortical	Hippocampus
3305	9861	550	4258	19	2532	CX	DG	dentate gyrus, left	Limbic	Telencephalon	Association_Cortex	Association_Cortex	Subcortical	Hippocampus
3306	9861	551	4417	19	2540	CX	DTLv	lateral group of nuclei, left, ventral division	Thalamus	Diencephalon	Not Cortex	Not_Cortex	Dorsal
3307	9861	552	4440	19	2548	CX	LGd	dorsal lateral geniculate nucleus, left	Thalamus	Diencephalon	Not Cortex	Not_Cortex	Dorsal
3308	9861	553	9004	19	2524	CX	CGMB	central gray substance of midbrain, left	Tegmentum	Mesencephalon	Not Cortex	Not_Cortex	Ventral
3310	9861	555	4260	19	2587	CX	S	subiculum, right	Limbic	Telencephalon	Association_Cortex	Association_Cortex	Subcortical	Hippocampus
3311	9861	556	4263	19	2562	CX	CA1	CA1 field, right	Limbic	Telencephalon	Association_Cortex	Association_Cortex	Subcortical	Hippocampus
3312	9861	557	4264	19	2570	CX	CA2	CA2 field, right	Limbic	Telencephalon	Association_Cortex	Association_Cortex	Subcortical	Hippocampus
3313	9861	558	4265	19	2578	CX	CA3	CA3 field, right	Limbic	Telencephalon	Association_Cortex	Association_Cortex	Subcortical	Hippocampus
3314	9861	559	4266	19	2586	CX	CA4	CA4 field, right	Limbic	Telencephalon	Association_Cortex	Association_Cortex	Subcortical	Hippocampus
3315	9861	560	4267	19	2515	CX	DG	dentate gyrus, right	Limbic	Telencephalon	Association_Cortex	Association_Cortex	Subcortical	Hippocampus
3316	9861	561	4285	19	2500	CX	TCd	tail of caudate nucleus, right	Striatum	Telencephalon	Not Cortex	Not_Cortex	Subcortical	Caudate
3317	9861	562	4455	19	2539	CX	DTM	medial group of nuclei, right	Thalamus	Diencephalon	Not Cortex	Not_Cortex	Dorsal
3318	9861	563	4464	19	2523	CX	DTLd	lateral group of nuclei, right, dorsal division	Thalamus	Diencephalon	Not Cortex	Not_Cortex	Dorsal
3319	9861	564	4472	19	2531	CX	DTLv	lateral group of nuclei, right, ventral division	Thalamus	Diencephalon	Not Cortex	Not_Cortex	Dorsal
3320	9861	565	4483	19	2516	CX	DTP	posterior group of nuclei, right	Thalamus	Diencephalon	Not Cortex	Not_Cortex	Dorsal
3321	9861	566	4487	19	2571	CX	ILr	rostral group of intralaminar nuclei, right	Thalamus	Diencephalon	Not Cortex	Not_Cortex	Dorsal
3322	9861	567	4492	19	2563	CX	ILc	caudal group of intralaminar nuclei, right	Thalamus	Diencephalon	Not Cortex	Not_Cortex	Dorsal
3325	9861	570	9004	19	2499	CX	CGMB	central gray substance of midbrain, left	Tegmentum	Mesencephalon	Not Cortex	Not_Cortex	Ventral
3328	9861	573	4472	19	2508	CX	DTLv	lateral group of nuclei, right, ventral division	Thalamus	Diencephalon	Not Cortex	Not_Cortex	Dorsal
3329	9861	574	4251	15	2411	CX	S	subiculum, left	Limbic	Telencephalon	Association_Cortex	Association_Cortex	Subcortical	Hippocampus
3330	9861	575	4342	15	2458	CX	BLA	basolateral nucleus, left	Limbic	Telencephalon	Association_Cortex	Association_Cortex	Subcortical	Amygdala
3331	9861	576	4351	15	2466	CX	BMA	basomedial nucleus, left	Limbic	Telencephalon	Association_Cortex	Association_Cortex	Subcortical	Amygdala
3332	9861	577	4379	15	2403	CX	LA	lateral nucleus, left	Limbic	Telencephalon	Association_Cortex	Association_Cortex	Subcortical	Amygdala
3333	9861	578	4379	15	2442	CX	LA	lateral nucleus, left	Limbic	Telencephalon	Association_Cortex	Association_Cortex	Subcortical	Amygdala
3334	9861	579	4782	70	2452	CB	Dt	dentate nucleus, left	DCN	Metencelphalon	Not Cortex	Not_Cortex
3335	9861	580	4783	70	2460	CB	Emb	emboliform nucleus, left	DCN	Metencelphalon	Not Cortex	Not_Cortex
3336	9861	581	4255	17	2467	CX	CA2	CA2 field, left	Limbic	Telencephalon	Association_Cortex	Association_Cortex	Subcortical	Hippocampus
3337	9861	582	4256	17	2475	CX	CA3	CA3 field, left	Limbic	Telencephalon	Association_Cortex	Association_Cortex	Subcortical	Hippocampus
3338	9861	583	4257	17	2483	CX	CA4	CA4 field, left	Limbic	Telencephalon	Association_Cortex	Association_Cortex	Subcortical	Hippocampus
3339	9861	584	4203	24	537	CX	OTG-s	occipito-temporal gyrus, right, superior bank of gyrus	Temporal	Telencephalon	Association_Cortex	Association_Cortex	Temporal
3340	9861	585	4149	22	659	CX	ITG-its	inferior temporal gyrus, left, bank of the its	Temporal	Telencephalon	Association_Cortex	Association_Cortex	Temporal
3341	9861	586	4203	22	580	CX	OTG-s	occipito-temporal gyrus, right, superior bank of gyrus	Temporal	Telencephalon	Association_Cortex	Association_Cortex	Temporal
3342	9861	587	4201	22	667	CX	OTG-i	occipito-temporal gyrus, left, inferior bank of gyrus	Temporal	Telencephalon	Association_Cortex	Association_Cortex	Temporal
3343	9861	588	4153	22	635	CX	ITG-its	inferior temporal gyrus, right, bank of the its	Temporal	Telencephalon	Association_Cortex	Association_Cortex	Temporal
3344	9861	589	4204	22	651	CX	OTG-i	occipito-temporal gyrus, right, inferior bank of gyrus	Temporal	Telencephalon	Association_Cortex	Association_Cortex	Temporal
3345	9861	590	4138	22	619	CX	STG-l	superior temporal gyrus, right, lateral bank of gyrus	Temporal	Telencephalon	Association_Cortex	Association_Cortex	Temporal
3346	9861	591	4145	22	603	CX	MTG-s	middle temporal gyrus, right, superior bank of gyrus	Temporal	Telencephalon	Association_Cortex	Association_Cortex	Temporal
3347	9861	592	4146	22	595	CX	MTG-i	middle temporal gyrus, right, inferior bank of gyrus	Temporal	Telencephalon	Association_Cortex	Association_Cortex	Temporal
3348	9861	593	4154	22	627	CX	ITG-l	inferior temporal gyrus, right, lateral bank of gyrus	Temporal	Telencephalon	Association_Cortex	Association_Cortex	Temporal
3349	9861	594	4155	22	587	CX	ITG-mts	inferior temporal gyrus, right, bank of mts	Temporal	Telencephalon	Association_Cortex	Association_Cortex	Temporal
3350	9861	595	4089	22	642	CX	PoG-il	postcentral gyrus, left, inferior lateral aspect of gyrus	Sensorimotor	Telencephalon	Sensory	Sensorimotor	Somatomotor
3351	9861	596	4090	22	650	CX	PoG-pcs	postcentral gyrus, left, bank of the posterior central sulcus	Sensorimotor	Telencephalon	Sensory	Sensorimotor	Somatomotor
3352	9861	597	4106	22	658	CX	SMG-s	supramarginal gyrus, left, superior bank of gyrus	Parietal	Telencephalon	Association_Cortex	Association_Cortex	Parietal
3353	9861	598	4107	22	666	CX	SMG-i	supramarginal gyrus, left, inferior bank of gyrus	Parietal	Telencephalon	Association_Cortex	Association_Cortex	Parietal
3354	9861	599	4013	22	602	CX	PrG-sl	precentral gyrus, left, superior lateral aspect of gyrus	Sensorimotor	Telencephalon	Sensory	Sensorimotor	Somatomotor
3355	9861	600	4014	22	610	CX	PrG-il	precentral gyrus, left, inferior lateral aspect of gyrus	Sensorimotor	Telencephalon	Sensory	Sensorimotor	Somatomotor
3356	9861	601	4015	22	626	CX	PrG-cs	precentral gyrus, left, bank of the central sulcus	Sensorimotor	Telencephalon	Sensory	Sensorimotor	Somatomotor
3357	9861	602	4087	22	634	CX	PoG-cs	postcentral gyrus, left, bank of the central sulcus	Sensorimotor	Telencephalon	Sensory	Sensorimotor	Somatomotor
3358	9861	603	4088	22	618	CX	PoG-sl	postcentral gyrus, left, superior lateral aspect of gyrus	Sensorimotor	Telencephalon	Sensory	Sensorimotor	Somatomotor
3359	9861	604	4076	22	665	CX	PCLa-s	paracentral lobule, anterior part, right, superior bank of gyrus	Sensorimotor	Telencephalon	Sensory	Sensorimotor	Somatomotor
3360	9861	605	4018	22	649	CX	PrG-sl	precentral gyrus, right, superior lateral aspect of gyrus	Sensorimotor	Telencephalon	Sensory	Sensorimotor	Somatomotor
3361	9861	606	4019	22	657	CX	PrG-il	precentral gyrus, right, inferior lateral aspect of gyrus	Sensorimotor	Telencephalon	Sensory	Sensorimotor	Somatomotor
3362	9861	607	4020	22	641	CX	PrG-cs	precentral gyrus, right, bank of the central sulcus	Sensorimotor	Telencephalon	Sensory	Sensorimotor	Somatomotor
3363	9861	608	4092	22	633	CX	PoG-cs	postcentral gyrus, right, bank of the central sulcus	Sensorimotor	Telencephalon	Sensory	Sensorimotor	Somatomotor
3364	9861	609	4093	22	625	CX	PoG-sl	postcentral gyrus, right, superior lateral aspect of gyrus	Sensorimotor	Telencephalon	Sensory	Sensorimotor	Somatomotor
3365	9861	610	4094	22	609	CX	PoG-il	postcentral gyrus, right, inferior lateral aspect of gyrus	Sensorimotor	Telencephalon	Sensory	Sensorimotor	Somatomotor
3366	9861	611	4095	22	617	CX	PoG-pcs	postcentral gyrus, right, bank of the posterior central sulcus	Sensorimotor	Telencephalon	Sensory	Sensorimotor	Somatomotor
3367	9861	612	4110	22	601	CX	SMG-i	supramarginal gyrus, right, inferior bank of gyrus	Parietal	Telencephalon	Association_Cortex	Association_Cortex	Parietal
3368	9861	613	4061	4	585	CX	LOrG	lateral orbital gyrus, right	Frontal	Telencephalon	Association_Cortex	Association_Cortex		Frontal
3369	9861	614	4049	6	481	CX	GRe	gyrus rectus, right	Frontal	Telencephalon	Association_Cortex	Association_Cortex		Frontal
3370	9861	615	4197	28	577	CX	LiG-str	lingual gyrus, right, striate	Occipital	Telencephalon	Sensory	Visual	Occipital
3371	9861	616	4069	12	565	CX	PaOG	parolfactory gyri, left	Anterior_Cingulate	Telencephalon	Association_Cortex	Association_Cortex	Frontal	AntCing
3372	9861	617	4143	12	564	CX	MTG-i	middle temporal gyrus, left, inferior bank of gyrus	Temporal	Telencephalon	Association_Cortex	Association_Cortex	Temporal
3373	9861	618	4151	12	572	CX	ITG-mts	inferior temporal gyrus, left, bank of mts	Temporal	Telencephalon	Association_Cortex	Association_Cortex	Temporal
3374	9861	619	4158	12	485	CX	FuG-its	fusiform gyrus, left, bank of the its	Temporal	Telencephalon	Association_Cortex	Association_Cortex	Temporal
3375	9861	620	4159	12	493	CX	FuG-l	fusiform gyrus, left, lateral bank of gyrus	Temporal	Telencephalon	Association_Cortex	Association_Cortex	Temporal
3376	9861	621	4160	12	501	CX	FuG-cos	fusiform gyrus, left, bank of cos	Temporal	Telencephalon	Association_Cortex	Association_Cortex	Temporal
3377	9861	622	4031	12	593	CX	MFG-i	middle frontal gyrus, left, inferior bank of gyrus	Frontal	Telencephalon	Association_Cortex	Association_Cortex		Frontal
3378	9861	623	4031	12	491	CX	MFG-i	middle frontal gyrus, left, inferior bank of gyrus	Frontal	Telencephalon	Association_Cortex	Association_Cortex		Frontal
3379	9861	624	4023	12	570	CX	SFG-m	superior frontal gyrus, left, medial bank of gyrus	Frontal	Telencephalon	Association_Cortex	Association_Cortex		Frontal
3380	9861	625	4024	12	562	CX	SFG-l	superior frontal gyrus, left, lateral bank of gyrus	Frontal	Telencephalon	Association_Cortex	Association_Cortex		Frontal
3381	9861	626	4223	12	483	CX	CgGf-s	cingulate gyrus, frontal part, left, superior bank of gyrus	Anterior_Cingulate	Telencephalon	Association_Cortex	Association_Cortex	Frontal	AntCing
3382	9861	627	4064	12	517	CX	SCG	subcallosal cingulate gyrus, right	Anterior_Cingulate	Telencephalon	Association_Cortex	Association_Cortex	Frontal	AntCing
3383	9861	628	4070	12	525	CX	PaOG	parolfactory gyri, right	Anterior_Cingulate	Telencephalon	Association_Cortex	Association_Cortex	Frontal	AntCing
3384	9861	629	4289	12	533	CX	Pu	putamen, right	Striatum	Telencephalon	Not Cortex	Not_Cortex	Subcortical	Putamen
3385	9861	630	4135	12	532	CX	STG-l	superior temporal gyrus, left, lateral bank of gyrus	Temporal	Telencephalon	Association_Cortex	Association_Cortex	Temporal
3386	9861	631	4142	12	548	CX	MTG-s	middle temporal gyrus, left, superior bank of gyrus	Temporal	Telencephalon	Association_Cortex	Association_Cortex	Temporal
3387	9861	632	4178	12	524	CX	PLP	planum polare, left	Temporal	Telencephalon	Sensory	Auditory	Temporal
3388	9861	633	4042	12	539	CX	opIFG	inferior frontal gyrus, opercular part, left	Frontal	Telencephalon	Association_Cortex	Association_Cortex		Frontal
3389	9861	634	4073	22	578	CX	PCLa-s	paracentral lobule, anterior part, left, superior bank of gyrus	Sensorimotor	Telencephalon	Sensory	Sensorimotor	Somatomotor
3390	9861	635	4074	22	586	CX	PCLa-i	paracentral lobule, anterior part, left, inferior bank of gyrus	Sensorimotor	Telencephalon	Sensory	Sensorimotor	Somatomotor
3391	9861	636	4200	22	588	CX	OTG-s	occipito-temporal gyrus, left, superior bank of gyrus	Temporal	Telencephalon	Association_Cortex	Association_Cortex	Temporal
3392	9861	637	4043	12	507	CX	opIFG	inferior frontal gyrus, opercular part, right	Frontal	Telencephalon	Association_Cortex	Association_Cortex		Frontal
3393	9861	638	4080	12	523	CX	fro	frontal operculum, right	Frontal	Telencephalon	Association_Cortex	Association_Cortex		Frontal
3394	9861	639	4167	12	515	CX	HG	Heschl's gyrus, right	Temporal	Telencephalon	Sensory	Auditory	Temporal
3395	9861	640	4274	12	531	CX	SIG	short insular gyri, right	Insula	Telencephalon	Association_Cortex	Association_Cortex	Frontal
3396	9861	641	4226	12	518	CX	CgGf-s	cingulate gyrus, frontal part, right, superior bank of gyrus	Anterior_Cingulate	Telencephalon	Association_Cortex	Association_Cortex	Frontal	AntCing
3397	9861	642	4145	12	508	CX	MTG-s	middle temporal gyrus, right, superior bank of gyrus	Temporal	Telencephalon	Association_Cortex	Association_Cortex	Temporal
3398	9861	643	4146	12	500	CX	MTG-i	middle temporal gyrus, right, inferior bank of gyrus	Temporal	Telencephalon	Association_Cortex	Association_Cortex	Temporal
3399	9861	644	4153	12	484	CX	ITG-its	inferior temporal gyrus, right, bank of the its	Temporal	Telencephalon	Association_Cortex	Association_Cortex	Temporal
3400	9861	645	4154	12	492	CX	ITG-l	inferior temporal gyrus, right, lateral bank of gyrus	Temporal	Telencephalon	Association_Cortex	Association_Cortex	Temporal
3401	9861	646	4162	12	571	CX	FuG-its	fusiform gyrus, right, bank of the its	Temporal	Telencephalon	Association_Cortex	Association_Cortex	Temporal
3402	9861	647	4163	12	563	CX	FuG-l	fusiform gyrus, right, lateral bank of gyrus	Temporal	Telencephalon	Association_Cortex	Association_Cortex	Temporal
3403	9861	648	4164	12	555	CX	FuG-cos	fusiform gyrus, right, bank of cos	Temporal	Telencephalon	Association_Cortex	Association_Cortex	Temporal
3404	9861	649	4248	12	547	CX	PHG-cos	parahippocampal gyrus, right, bank of the cos	Temporal	Telencephalon	Association_Cortex	Association_Cortex	Temporal
3405	9861	650	4079	12	573	CX	fro	frontal operculum, left	Frontal	Telencephalon	Association_Cortex	Association_Cortex		Frontal
3406	9861	651	4280	12	502	CX	HCd	head of caudate nucleus, left	Striatum	Telencephalon	Not Cortex	Not_Cortex	Subcortical	Caudate
3407	9861	652	4288	12	486	CX	Pu	putamen, left	Striatum	Telencephalon	Not Cortex	Not_Cortex	Subcortical	Putamen
3408	9861	653	4288	12	494	CX	Pu	putamen, left	Striatum	Telencephalon	Not Cortex	Not_Cortex	Subcortical	Putamen
3409	9861	654	4146	12	516	CX	MTG-i	middle temporal gyrus, right, inferior bank of gyrus	Temporal	Telencephalon	Association_Cortex	Association_Cortex	Temporal
3410	9861	655	4142	12	556	CX	MTG-s	middle temporal gyrus, left, superior bank of gyrus	Temporal	Telencephalon	Association_Cortex	Association_Cortex	Temporal
3411	9861	656	4289	12	541	CX	Pu	putamen, right	Striatum	Telencephalon	Not Cortex	Not_Cortex	Subcortical	Putamen
3412	9861	657	4107	22	579	CX	SMG-i	supramarginal gyrus, left, inferior bank of gyrus	Parietal	Telencephalon	Association_Cortex	Association_Cortex	Parietal
3413	9861	658	4145	22	611	CX	MTG-s	middle temporal gyrus, right, superior bank of gyrus	Temporal	Telencephalon	Association_Cortex	Association_Cortex	Temporal
3414	9861	659	4153	22	643	CX	ITG-its	inferior temporal gyrus, right, bank of the its	Temporal	Telencephalon	Association_Cortex	Association_Cortex	Temporal
3415	9861	660	4284	12	557	CX	HCd	head of caudate nucleus, right	Striatum	Telencephalon	Not Cortex	Not_Cortex	Subcortical	Caudate
3416	9861	661	4280	12	510	CX	HCd	head of caudate nucleus, left	Striatum	Telencephalon	Not Cortex	Not_Cortex	Subcortical	Caudate
3417	9861	662	4033	12	530	CX	MFG-s	middle frontal gyrus, right, superior bank of gyrus	Frontal	Telencephalon	Association_Cortex	Association_Cortex		Frontal
3418	9861	663	4026	12	554	CX	SFG-m	superior frontal gyrus, right, medial bank of gyrus	Frontal	Telencephalon	Association_Cortex	Association_Cortex		Frontal
3419	9861	664	4027	12	546	CX	SFG-l	superior frontal gyrus, right, lateral bank of gyrus	Frontal	Telencephalon	Association_Cortex	Association_Cortex		Frontal
3420	9861	665	4026	12	538	CX	SFG-m	superior frontal gyrus, right, medial bank of gyrus	Frontal	Telencephalon	Association_Cortex	Association_Cortex		Frontal
3422	9861	667	9521	92	6921	BS	Arc	arcuate nucleus of medulla, right	Basal_Medulla	Meyelencephalon	Not Cortex	Not_Cortex	Ventral
3423	9861	668	9598	92	6945	BS	GiRt	gigantocellular group, left	Basal_Medulla	Meyelencephalon	Not Cortex	Not_Cortex	Ventral
3424	9861	669	9619	92	6969	BS	LMRt	lateral medullary reticular group, right	Basal_Medulla	Meyelencephalon	Not Cortex	Not_Cortex	Ventral
3426	9861	671	9677	92	6985	BS	Sp5	spinal trigeminal nucleus, left	Alar_Medulla	Meyelencephalon	Not Cortex	Not_Cortex	Dorsal
3427	9861	672	9698	92	7001	BS	8Ve	vestibular nuclei, left	Alar_Medulla	Meyelencephalon	Not Cortex	Not_Cortex	Dorsal
3428	9861	673	9703	92	6914	BS	8Ve	vestibular nuclei, right	Alar_Medulla	Meyelencephalon	Not Cortex	Not_Cortex	Dorsal
3429	9861	674	9546	92	6930	BS	10	dorsal motor nucleus of the vagus, left	Basal_Medulla	Meyelencephalon	Not Cortex	Not_Cortex	Ventral
3430	9861	675	9547	92	6938	BS	10	dorsal motor nucleus of the vagus, right	Basal_Medulla	Meyelencephalon	Not Cortex	Not_Cortex	Ventral
3431	9861	676	9137	91	6842	BS	6	abducens nucleus, left	Pons	Metencelphalon	Not Cortex	Not_Cortex	Ventral
3432	9861	677	9138	91	6850	BS	6	abducens nucleus, right	Pons	Metencelphalon	Not Cortex	Not_Cortex	Ventral
3434	9861	679	9178	91	6882	BS	SOC	superior olivary complex, left	Alar_Medulla	Meyelencephalon	Not Cortex	Not_Cortex	Dorsal
3435	9861	680	9186	91	6890	BS	SOC	superior olivary complex, right	Alar_Medulla	Meyelencephalon	Not Cortex	Not_Cortex	Dorsal
3436	9861	681	9492	91	6659	BS	Pn	pontine nuclei, left	Pons	Metencelphalon	Not Cortex	Not_Cortex	Ventral
3437	9861	682	9493	91	6667	BS	Pn	pontine nuclei, right	Pons	Metencelphalon	Not Cortex	Not_Cortex	Ventral
3438	9861	683	9677	91	6898	BS	Sp5	spinal trigeminal nucleus, left	Alar_Medulla	Meyelencephalon	Not Cortex	Not_Cortex	Dorsal
3439	9861	684	9534	91	6843	BS	8Co	cochlear nuclei, right	Alar_Medulla	Meyelencephalon	Not Cortex	Not_Cortex	Dorsal
3440	9861	685	9561	91	6859	BS	IO	inferior olivary complex, left	Alar_Medulla	Meyelencephalon	Not Cortex	Not_Cortex	Dorsal
3441	9861	686	9493	91	6825	BS	Pn	pontine nuclei, right	Pons	Metencelphalon	Not Cortex	Not_Cortex	Ventral
3442	9861	687	9520	91	6833	BS	Arc	arcuate nucleus of medulla, left	Basal_Medulla	Meyelencephalon	Not Cortex	Not_Cortex	Ventral
3443	9861	688	9521	91	6841	BS	Arc	arcuate nucleus of medulla, right	Basal_Medulla	Meyelencephalon	Not Cortex	Not_Cortex	Ventral
3444	9861	689	9529	91	6849	BS	8Co	cochlear nuclei, left	Alar_Medulla	Meyelencephalon	Not Cortex	Not_Cortex	Dorsal
3445	9861	690	9598	91	6881	BS	GiRt	gigantocellular group, left	Basal_Medulla	Meyelencephalon	Not Cortex	Not_Cortex	Ventral
3446	9861	691	9604	91	6889	BS	GiRt	gigantocellular group, right	Basal_Medulla	Meyelencephalon	Not Cortex	Not_Cortex	Ventral
3447	9861	692	9698	91	6826	BS	8Ve	vestibular nuclei, left	Alar_Medulla	Meyelencephalon	Not Cortex	Not_Cortex	Dorsal
3448	9861	693	9703	91	6834	BS	8Ve	vestibular nuclei, right	Alar_Medulla	Meyelencephalon	Not Cortex	Not_Cortex	Dorsal
3449	9861	694	9169	91	6635	BS	PRF	pontine reticular formation, right	Pons	Metencelphalon	Not Cortex	Not_Cortex	Ventral
3450	9861	695	9178	91	6561	BS	SOC	superior olivary complex, left	Alar_Medulla	Meyelencephalon	Not Cortex	Not_Cortex	Dorsal
3451	9861	696	9493	91	6651	BS	Pn	pontine nuclei, right	Pons	Metencelphalon	Not Cortex	Not_Cortex	Ventral
3452	9861	697	9684	91	6617	BS	Sp5	spinal trigeminal nucleus, right	Alar_Medulla	Meyelencephalon	Not Cortex	Not_Cortex	Dorsal
3453	9861	698	9137	91	6538	BS	6	abducens nucleus, left	Pons	Metencelphalon	Not Cortex	Not_Cortex	Ventral
3454	9861	699	9138	91	6860	BS	6	abducens nucleus, right	Pons	Metencelphalon	Not Cortex	Not_Cortex	Ventral
3455	9861	700	9520	91	6883	BS	Arc	arcuate nucleus of medulla, left	Basal_Medulla	Meyelencephalon	Not Cortex	Not_Cortex	Ventral
3456	9861	701	9492	91	6817	BS	Pn	pontine nuclei, left	Pons	Metencelphalon	Not Cortex	Not_Cortex	Ventral
3457	9861	702	4052	10	419	CX	MOrG	medial orbital gyrus, right	Frontal	Telencephalon	Association_Cortex	Association_Cortex		Frontal
3458	9861	703	4031	10	450	CX	MFG-i	middle frontal gyrus, left, inferior bank of gyrus	Frontal	Telencephalon	Association_Cortex	Association_Cortex		Frontal
3459	9861	704	4039	10	458	CX	trIFG	inferior frontal gyrus, triangular part, left	Frontal	Telencephalon	Association_Cortex	Association_Cortex		Frontal
3460	9861	705	4045	10	434	CX	orIFG	inferior frontal gyrus, orbital part, left	Frontal	Telencephalon	Association_Cortex	Association_Cortex		Frontal
3461	9861	706	4079	10	442	CX	fro	frontal operculum, left	Frontal	Telencephalon	Association_Cortex	Association_Cortex		Frontal
3462	9861	707	4273	10	426	CX	SIG	short insular gyri, left	Insula	Telencephalon	Association_Cortex	Association_Cortex	Frontal
3463	9861	708	4024	10	465	CX	SFG-l	superior frontal gyrus, left, lateral bank of gyrus	Frontal	Telencephalon	Association_Cortex	Association_Cortex		Frontal
3464	9861	709	4030	10	473	CX	MFG-s	middle frontal gyrus, left, superior bank of gyrus	Frontal	Telencephalon	Association_Cortex	Association_Cortex		Frontal
3465	9861	710	4027	10	417	CX	SFG-l	superior frontal gyrus, right, lateral bank of gyrus	Frontal	Telencephalon	Association_Cortex	Association_Cortex		Frontal
3466	9861	711	4033	10	409	CX	MFG-s	middle frontal gyrus, right, superior bank of gyrus	Frontal	Telencephalon	Association_Cortex	Association_Cortex		Frontal
3467	9861	712	4034	10	433	CX	MFG-i	middle frontal gyrus, right, inferior bank of gyrus	Frontal	Telencephalon	Association_Cortex	Association_Cortex		Frontal
3468	9861	713	4058	10	403	CX	POrG	posterior orbital gyrus, right	Frontal	Telencephalon	Association_Cortex	Association_Cortex		Frontal
3469	9861	714	4908	10	411	CX	TP-m	temporal pole, right, medial aspect	Temporal	Telencephalon	Association_Cortex	Association_Cortex	Temporal
3470	9861	715	4906	10	474	CX	TP-s	temporal pole, right, superior aspect	Temporal	Telencephalon	Association_Cortex	Association_Cortex	Temporal
3471	9861	716	4907	10	387	CX	TP-i	temporal pole, right, inferior aspect	Temporal	Telencephalon	Association_Cortex	Association_Cortex	Temporal
3472	9861	717	4903	10	451	CX	TP-s	temporal pole, left, superior aspect	Temporal	Telencephalon	Association_Cortex	Association_Cortex	Temporal
3473	9861	718	4904	10	459	CX	TP-i	temporal pole, left, inferior aspect	Temporal	Telencephalon	Association_Cortex	Association_Cortex	Temporal
3474	9861	719	4905	10	443	CX	TP-m	temporal pole, left, medial aspect	Temporal	Telencephalon	Association_Cortex	Association_Cortex	Temporal
3475	9861	720	4226	10	457	CX	CgGf-s	cingulate gyrus, frontal part, right, superior bank of gyrus	Anterior_Cingulate	Telencephalon	Association_Cortex	Association_Cortex	Frontal	AntCing
3476	9861	721	4224	10	410	CX	CgGf-i	cingulate gyrus, frontal part, left, inferior bank of gyrus	Anterior_Cingulate	Telencephalon	Association_Cortex	Association_Cortex	Frontal	AntCing
3477	9861	722	4226	10	418	CX	CgGf-s	cingulate gyrus, frontal part, right, superior bank of gyrus	Anterior_Cingulate	Telencephalon	Association_Cortex	Association_Cortex	Frontal	AntCing
3478	9861	723	4274	10	394	CX	SIG	short insular gyri, right	Insula	Telencephalon	Association_Cortex	Association_Cortex	Frontal
3479	9861	724	4089	24	469	CX	PoG-il	postcentral gyrus, left, inferior lateral aspect of gyrus	Sensorimotor	Telencephalon	Sensory	Sensorimotor	Somatomotor
3480	9861	725	4090	24	477	CX	PoG-pcs	postcentral gyrus, left, bank of the posterior central sulcus	Sensorimotor	Telencephalon	Sensory	Sensorimotor	Somatomotor
3481	9861	726	4106	24	390	CX	SMG-s	supramarginal gyrus, left, superior bank of gyrus	Parietal	Telencephalon	Association_Cortex	Association_Cortex	Parietal
3482	9861	727	4142	24	506	CX	MTG-s	middle temporal gyrus, left, superior bank of gyrus	Temporal	Telencephalon	Association_Cortex	Association_Cortex	Temporal
3483	9861	728	4143	24	498	CX	MTG-i	middle temporal gyrus, left, inferior bank of gyrus	Temporal	Telencephalon	Association_Cortex	Association_Cortex	Temporal
3484	9861	729	4107	24	482	CX	SMG-i	supramarginal gyrus, left, inferior bank of gyrus	Parietal	Telencephalon	Association_Cortex	Association_Cortex	Parietal
3485	9861	730	4149	24	569	CX	ITG-its	inferior temporal gyrus, left, bank of the its	Temporal	Telencephalon	Association_Cortex	Association_Cortex	Temporal
3486	9861	731	4196	24	521	CX	LiG-pest	lingual gyrus, right, peristriate	Occipital	Telencephalon	Sensory	Visual	Occipital
3487	9861	732	4197	24	513	CX	LiG-str	lingual gyrus, right, striate	Occipital	Telencephalon	Sensory	Visual	Occipital
3488	9861	733	4204	24	545	CX	OTG-i	occipito-temporal gyrus, right, inferior bank of gyrus	Temporal	Telencephalon	Association_Cortex	Association_Cortex	Temporal
3489	9861	734	4145	24	414	CX	MTG-s	middle temporal gyrus, right, superior bank of gyrus	Temporal	Telencephalon	Association_Cortex	Association_Cortex	Temporal
3490	9861	735	4146	24	422	CX	MTG-i	middle temporal gyrus, right, inferior bank of gyrus	Temporal	Telencephalon	Association_Cortex	Association_Cortex	Temporal
3491	9861	736	4271	24	398	CX	LIG	long insular gyri, right	Insula	Telencephalon	Association_Cortex	Association_Cortex	Frontal
3492	9861	737	4074	24	437	CX	PCLa-i	paracentral lobule, anterior part, left, inferior bank of gyrus	Sensorimotor	Telencephalon	Sensory	Sensorimotor	Somatomotor
3493	9861	738	4123	24	453	CX	Pcu-s	precuneus, right, superior lateral bank of gyrus	Parietal	Telencephalon	Association_Cortex	Association_Cortex	Parietal
3494	9861	739	4124	24	461	CX	Pcu-i	precuneus, right, inferior lateral bank of gyrus	Parietal	Telencephalon	Association_Cortex	Association_Cortex	Parietal
3495	9861	740	4234	24	445	CX	CgGp-i	cingulate gyrus, parietal part, right, inferior bank of gyrus	Posterior_Cingulate	Telencephalon	Association_Cortex	Association_Cortex
3496	9861	741	4013	24	389	CX	PrG-sl	precentral gyrus, left, superior lateral aspect of gyrus	Sensorimotor	Telencephalon	Sensory	Sensorimotor	Somatomotor
3497	9861	742	4014	24	405	CX	PrG-il	precentral gyrus, left, inferior lateral aspect of gyrus	Sensorimotor	Telencephalon	Sensory	Sensorimotor	Somatomotor
3498	9861	743	4015	24	397	CX	PrG-cs	precentral gyrus, left, bank of the central sulcus	Sensorimotor	Telencephalon	Sensory	Sensorimotor	Somatomotor
3499	9861	744	4088	24	421	CX	PoG-sl	postcentral gyrus, left, superior lateral aspect of gyrus	Sensorimotor	Telencephalon	Sensory	Sensorimotor	Somatomotor
3500	9861	745	4018	24	444	CX	PrG-sl	precentral gyrus, right, superior lateral aspect of gyrus	Sensorimotor	Telencephalon	Sensory	Sensorimotor	Somatomotor
3501	9861	746	4020	24	436	CX	PrG-cs	precentral gyrus, right, bank of the central sulcus	Sensorimotor	Telencephalon	Sensory	Sensorimotor	Somatomotor
3502	9861	747	4076	24	452	CX	PCLa-s	paracentral lobule, anterior part, right, superior bank of gyrus	Sensorimotor	Telencephalon	Sensory	Sensorimotor	Somatomotor
3503	9861	748	4077	24	468	CX	PCLa-i	paracentral lobule, anterior part, right, inferior bank of gyrus	Sensorimotor	Telencephalon	Sensory	Sensorimotor	Somatomotor
3504	9861	749	4093	24	420	CX	PoG-sl	postcentral gyrus, right, superior lateral aspect of gyrus	Sensorimotor	Telencephalon	Sensory	Sensorimotor	Somatomotor
3505	9861	750	4095	24	396	CX	PoG-pcs	postcentral gyrus, right, bank of the posterior central sulcus	Sensorimotor	Telencephalon	Sensory	Sensorimotor	Somatomotor
3506	9861	751	4110	24	475	CX	SMG-i	supramarginal gyrus, right, inferior bank of gyrus	Parietal	Telencephalon	Association_Cortex	Association_Cortex	Parietal
3507	9861	752	4109	24	388	CX	SMG-s	supramarginal gyrus, right, superior bank of gyrus	Parietal	Telencephalon	Association_Cortex	Association_Cortex	Parietal
3508	9861	753	4121	26	401	CX	Pcu-i	precuneus, left, inferior lateral bank of gyrus	Parietal	Telencephalon	Association_Cortex	Association_Cortex	Parietal
3509	9861	754	4051	4	385	CX	MOrG	medial orbital gyrus, left	Frontal	Telencephalon	Association_Cortex	Association_Cortex		Frontal
3510	9861	755	4073	24	460	CX	PCLa-s	paracentral lobule, anterior part, left, superior bank of gyrus	Sensorimotor	Telencephalon	Sensory	Sensorimotor	Somatomotor
3511	9861	756	4023	10	449	CX	SFG-m	superior frontal gyrus, left, medial bank of gyrus	Frontal	Telencephalon	Association_Cortex	Association_Cortex		Frontal
3512	9861	757	4120	24	429	CX	Pcu-s	precuneus, left, superior lateral bank of gyrus	Parietal	Telencephalon	Association_Cortex	Association_Cortex	Parietal
3513	9861	758	4193	24	529	CX	LiG-pest	lingual gyrus, left, peristriate	Occipital	Telencephalon	Sensory	Visual	Occipital
3514	9861	759	4201	24	561	CX	OTG-i	occipito-temporal gyrus, left, inferior bank of gyrus	Temporal	Telencephalon	Association_Cortex	Association_Cortex	Temporal
3515	9861	760	4194	26	497	CX	LiG-str	lingual gyrus, left, striate	Occipital	Telencephalon	Sensory	Visual	Occipital
3516	9861	761	4194	26	306	CX	LiG-str	lingual gyrus, left, striate	Occipital	Telencephalon	Sensory	Visual	Occipital
3517	9861	762	4116	26	489	CX	AnG-s	angular gyrus, right, superior bank of gyrus	Parietal	Telencephalon	Association_Cortex	Association_Cortex	Parietal
3518	9861	763	4024	6	393	CX	SFG-l	superior frontal gyrus, left, lateral bank of gyrus	Frontal	Telencephalon	Association_Cortex	Association_Cortex		Frontal
3519	9861	764	4049	10	435	CX	GRe	gyrus rectus, right	Frontal	Telencephalon	Association_Cortex	Association_Cortex		Frontal
3520	9861	765	4907	10	395	CX	TP-i	temporal pole, right, inferior aspect	Temporal	Telencephalon	Association_Cortex	Association_Cortex	Temporal
3521	9861	766	4905	10	467	CX	TP-m	temporal pole, left, medial aspect	Temporal	Telencephalon	Association_Cortex	Association_Cortex	Temporal
3522	9861	767	4027	10	425	CX	SFG-l	superior frontal gyrus, right, lateral bank of gyrus	Frontal	Telencephalon	Association_Cortex	Association_Cortex		Frontal
3523	9861	768	4046	10	402	CX	orIFG	inferior frontal gyrus, orbital part, right	Frontal	Telencephalon	Association_Cortex	Association_Cortex		Frontal
3524	9861	769	4039	10	466	CX	trIFG	inferior frontal gyrus, triangular part, left	Frontal	Telencephalon	Association_Cortex	Association_Cortex		Frontal
3525	9861	770	4109	24	412	CX	SMG-s	supramarginal gyrus, right, superior bank of gyrus	Parietal	Telencephalon	Association_Cortex	Association_Cortex	Parietal
3526	9861	771	4146	24	505	CX	MTG-i	middle temporal gyrus, right, inferior bank of gyrus	Temporal	Telencephalon	Association_Cortex	Association_Cortex	Temporal
3527	9861	772	4143	24	514	CX	MTG-i	middle temporal gyrus, left, inferior bank of gyrus	Temporal	Telencephalon	Association_Cortex	Association_Cortex	Temporal
3528	9861	773	4034	12	522	CX	MFG-i	middle frontal gyrus, right, inferior bank of gyrus	Frontal	Telencephalon	Association_Cortex	Association_Cortex		Frontal
3529	9861	774	4264	20	2322	CX	CA2	CA2 field, right	Limbic	Telencephalon	Association_Cortex	Association_Cortex	Subcortical	Hippocampus
3530	9861	775	9684	91	6906	BS	Sp5	spinal trigeminal nucleus, right	Alar_Medulla	Meyelencephalon	Not Cortex	Not_Cortex	Dorsal
3531	9861	776	9677	91	6905	BS	Sp5	spinal trigeminal nucleus, left	Alar_Medulla	Meyelencephalon	Not Cortex	Not_Cortex	Dorsal
3532	9861	777	9186	91	6569	BS	SOC	superior olivary complex, right	Alar_Medulla	Meyelencephalon	Not Cortex	Not_Cortex	Dorsal
3533	9861	778	9703	91	6820	BS	8Ve	vestibular nuclei, right	Alar_Medulla	Meyelencephalon	Not Cortex	Not_Cortex	Dorsal
3534	9861	779	9677	91	6609	BS	Sp5	spinal trigeminal nucleus, left	Alar_Medulla	Meyelencephalon	Not Cortex	Not_Cortex	Dorsal
3535	9861	780	9493	91	6156	BS	Pn	pontine nuclei, right	Pons	Metencelphalon	Not Cortex	Not_Cortex	Ventral
3536	9861	781	4789	68	2387	CB	Fas	fastigial nucleus, right	DCN	Metencelphalon	Not Cortex	Not_Cortex
3537	9861	782	4790	68	2395	CB	Glo	globose nucleus, right	DCN	Metencelphalon	Not Cortex	Not_Cortex
3538	9861	783	4323	13	2362	CX	Cl	claustrum, right	Insula	Telencephalon	Association_Cortex	Association_Cortex	Frontal
3539	9861	784	4323	13	2378	CX	Cl	claustrum, right	Insula	Telencephalon	Association_Cortex	Association_Cortex	Frontal
3540	9861	785	4322	13	2386	CX	Cl	claustrum, left	Insula	Telencephalon	Association_Cortex	Association_Cortex	Frontal
3541	9861	786	4260	18	2355	CX	S	subiculum, right	Limbic	Telencephalon	Association_Cortex	Association_Cortex	Subcortical	Hippocampus
3542	9861	787	4265	18	2315	CX	CA3	CA3 field, right	Limbic	Telencephalon	Association_Cortex	Association_Cortex	Subcortical	Hippocampus
3543	9861	788	4266	18	2323	CX	CA4	CA4 field, right	Limbic	Telencephalon	Association_Cortex	Association_Cortex	Subcortical	Hippocampus
3544	9861	789	4267	18	2331	CX	DG	dentate gyrus, right	Limbic	Telencephalon	Association_Cortex	Association_Cortex	Subcortical	Hippocampus
3545	9861	790	4285	18	2363	CX	TCd	tail of caudate nucleus, right	Striatum	Telencephalon	Not Cortex	Not_Cortex	Subcortical	Caudate
3546	9861	791	4267	20	2346	CX	DG	dentate gyrus, right	Limbic	Telencephalon	Association_Cortex	Association_Cortex	Subcortical	Hippocampus
3547	9861	792	4464	20	2385	CX	DTLd	lateral group of nuclei, right, dorsal division	Thalamus	Diencephalon	Not Cortex	Not_Cortex	Dorsal
3548	9861	793	4263	20	2314	CX	CA1	CA1 field, right	Limbic	Telencephalon	Association_Cortex	Association_Cortex	Subcortical	Hippocampus
3549	9861	794	4263	18	2394	CX	CA1	CA1 field, right	Limbic	Telencephalon	Association_Cortex	Association_Cortex	Subcortical	Hippocampus
3550	9861	795	4323	16	2371	CX	Cl	claustrum, right	Insula	Telencephalon	Association_Cortex	Association_Cortex	Frontal
3551	9861	796	4472	18	2361	CX	DTLv	lateral group of nuclei, right, ventral division	Thalamus	Diencephalon	Not Cortex	Not_Cortex	Dorsal
3552	9861	797	4260	17	2305	CX	S	subiculum, right	Limbic	Telencephalon	Association_Cortex	Association_Cortex	Subcortical	Hippocampus
3553	9861	798	4263	17	2313	CX	CA1	CA1 field, right	Limbic	Telencephalon	Association_Cortex	Association_Cortex	Subcortical	Hippocampus
3554	9861	799	4265	17	2329	CX	CA3	CA3 field, right	Limbic	Telencephalon	Association_Cortex	Association_Cortex	Subcortical	Hippocampus
3555	9861	800	4285	17	2353	CX	TCd	tail of caudate nucleus, right	Striatum	Telencephalon	Not Cortex	Not_Cortex	Subcortical	Caudate
3556	9861	801	4495	18	2339	CX	LGd	dorsal lateral geniculate nucleus, right	Thalamus	Diencephalon	Not Cortex	Not_Cortex	Dorsal
3557	9861	802	4322	13	2370	CX	Cl	claustrum, left	Insula	Telencephalon	Association_Cortex	Association_Cortex	Frontal
3558	9861	803	4322	16	2379	CX	Cl	claustrum, left	Insula	Telencephalon	Association_Cortex	Association_Cortex	Frontal
3559	9861	804	4260	20	2393	CX	S	subiculum, right	Limbic	Telencephalon	Association_Cortex	Association_Cortex	Subcortical	Hippocampus
3560	9861	805	4263	20	2306	CX	CA1	CA1 field, right	Limbic	Telencephalon	Association_Cortex	Association_Cortex	Subcortical	Hippocampus
3561	9861	806	4265	20	2330	CX	CA3	CA3 field, right	Limbic	Telencephalon	Association_Cortex	Association_Cortex	Subcortical	Hippocampus
3562	9861	807	4266	20	2338	CX	CA4	CA4 field, right	Limbic	Telencephalon	Association_Cortex	Association_Cortex	Subcortical	Hippocampus
3563	9861	808	9684	92	4289	BS	Sp5	spinal trigeminal nucleus, right	Alar_Medulla	Meyelencephalon	Not Cortex	Not_Cortex	Dorsal
3565	9861	810	9543	92	4356	BS	Cu	cuneate nucleus, left	Alar_Medulla	Meyelencephalon	Not Cortex	Not_Cortex	Dorsal
3566	9861	811	9544	92	4364	BS	Cu	cuneate nucleus, right	Alar_Medulla	Meyelencephalon	Not Cortex	Not_Cortex	Dorsal
3567	9861	812	9614	92	4404	BS	LMRt	lateral medullary reticular group, left	Basal_Medulla	Meyelencephalon	Not Cortex	Not_Cortex	Ventral
3568	9861	813	9619	92	4412	BS	LMRt	lateral medullary reticular group, right	Basal_Medulla	Meyelencephalon	Not Cortex	Not_Cortex	Ventral
3569	9861	814	9677	92	4325	BS	Sp5	spinal trigeminal nucleus, left	Alar_Medulla	Meyelencephalon	Not Cortex	Not_Cortex	Dorsal
3570	9861	815	9684	92	4333	BS	Sp5	spinal trigeminal nucleus, right	Alar_Medulla	Meyelencephalon	Not Cortex	Not_Cortex	Dorsal
3571	9861	816	9521	92	4329	BS	Arc	arcuate nucleus of medulla, right	Basal_Medulla	Meyelencephalon	Not Cortex	Not_Cortex	Ventral
3572	9861	817	9543	92	4337	BS	Cu	cuneate nucleus, left	Alar_Medulla	Meyelencephalon	Not Cortex	Not_Cortex	Dorsal
3573	9861	818	9544	92	4345	BS	Cu	cuneate nucleus, right	Alar_Medulla	Meyelencephalon	Not Cortex	Not_Cortex	Dorsal
3574	9861	819	9546	92	4353	BS	10	dorsal motor nucleus of the vagus, left	Basal_Medulla	Meyelencephalon	Not Cortex	Not_Cortex	Ventral
3575	9861	820	9547	92	4361	BS	10	dorsal motor nucleus of the vagus, right	Basal_Medulla	Meyelencephalon	Not Cortex	Not_Cortex	Ventral
3576	9861	821	9561	92	4393	BS	IO	inferior olivary complex, left	Alar_Medulla	Meyelencephalon	Not Cortex	Not_Cortex	Dorsal
3577	9861	822	9565	92	4401	BS	IO	inferior olivary complex, right	Alar_Medulla	Meyelencephalon	Not Cortex	Not_Cortex	Dorsal
3578	9861	823	9589	92	4409	BS	CMRt	central medullary reticular group, left	Basal_Medulla	Meyelencephalon	Not Cortex	Not_Cortex	Ventral
3579	9861	824	9593	92	4322	BS	CMRt	central medullary reticular group, right	Basal_Medulla	Meyelencephalon	Not Cortex	Not_Cortex	Ventral
3580	9861	825	9619	92	4338	BS	LMRt	lateral medullary reticular group, right	Basal_Medulla	Meyelencephalon	Not Cortex	Not_Cortex	Ventral
3581	9861	826	9677	92	4354	BS	Sp5	spinal trigeminal nucleus, left	Alar_Medulla	Meyelencephalon	Not Cortex	Not_Cortex	Dorsal
3582	9861	827	9684	92	4362	BS	Sp5	spinal trigeminal nucleus, right	Alar_Medulla	Meyelencephalon	Not Cortex	Not_Cortex	Dorsal
3583	9861	828	9556	92	4370	BS	Gr	gracile nucleus, right	Alar_Medulla	Meyelencephalon	Not Cortex	Not_Cortex	Dorsal
3585	9861	830	9520	92	4386	BS	Arc	arcuate nucleus of medulla, left	Basal_Medulla	Meyelencephalon	Not Cortex	Not_Cortex	Ventral
3587	9861	832	9544	92	4323	BS	Cu	cuneate nucleus, right	Alar_Medulla	Meyelencephalon	Not Cortex	Not_Cortex	Dorsal
3588	9861	833	9546	92	4331	BS	10	dorsal motor nucleus of the vagus, left	Basal_Medulla	Meyelencephalon	Not Cortex	Not_Cortex	Ventral
3589	9861	834	9547	92	4339	BS	10	dorsal motor nucleus of the vagus, right	Basal_Medulla	Meyelencephalon	Not Cortex	Not_Cortex	Ventral
3590	9861	835	9555	92	4347	BS	Gr	gracile nucleus, left	Alar_Medulla	Meyelencephalon	Not Cortex	Not_Cortex	Dorsal
3591	9861	836	9556	92	4355	BS	Gr	gracile nucleus, right	Alar_Medulla	Meyelencephalon	Not Cortex	Not_Cortex	Dorsal
3592	9861	837	9558	92	4363	BS	12	hypoglossal nucleus, left	Basal_Medulla	Meyelencephalon	Not Cortex	Not_Cortex	Ventral
3593	9861	838	9559	92	4371	BS	12	hypoglossal nucleus, right	Basal_Medulla	Meyelencephalon	Not Cortex	Not_Cortex	Ventral
3594	9861	839	9561	92	4379	BS	IO	inferior olivary complex, left	Alar_Medulla	Meyelencephalon	Not Cortex	Not_Cortex	Dorsal
3595	9861	840	9565	92	4387	BS	IO	inferior olivary complex, right	Alar_Medulla	Meyelencephalon	Not Cortex	Not_Cortex	Dorsal
3596	9861	841	9589	92	4395	BS	CMRt	central medullary reticular group, left	Basal_Medulla	Meyelencephalon	Not Cortex	Not_Cortex	Ventral
3597	9861	842	9593	92	4403	BS	CMRt	central medullary reticular group, right	Basal_Medulla	Meyelencephalon	Not Cortex	Not_Cortex	Ventral
3598	9861	843	9614	92	4411	BS	LMRt	lateral medullary reticular group, left	Basal_Medulla	Meyelencephalon	Not Cortex	Not_Cortex	Ventral
3599	9861	844	9619	92	4324	BS	LMRt	lateral medullary reticular group, right	Basal_Medulla	Meyelencephalon	Not Cortex	Not_Cortex	Ventral
3600	9861	845	9677	92	4332	BS	Sp5	spinal trigeminal nucleus, left	Alar_Medulla	Meyelencephalon	Not Cortex	Not_Cortex	Dorsal
3601	9861	846	9684	92	4340	BS	Sp5	spinal trigeminal nucleus, right	Alar_Medulla	Meyelencephalon	Not Cortex	Not_Cortex	Dorsal
3603	9861	848	9556	92	4257	BS	Gr	gracile nucleus, right	Alar_Medulla	Meyelencephalon	Not Cortex	Not_Cortex	Dorsal
3604	9861	849	9589	92	4265	BS	CMRt	central medullary reticular group, left	Basal_Medulla	Meyelencephalon	Not Cortex	Not_Cortex	Ventral
3605	9861	850	9593	92	4273	BS	CMRt	central medullary reticular group, right	Basal_Medulla	Meyelencephalon	Not Cortex	Not_Cortex	Ventral
3606	9861	851	9677	92	4281	BS	Sp5	spinal trigeminal nucleus, left	Alar_Medulla	Meyelencephalon	Not Cortex	Not_Cortex	Dorsal
3607	9861	852	4049	8	339	CX	GRe	gyrus rectus, right	Frontal	Telencephalon	Association_Cortex	Association_Cortex		Frontal
3608	9861	853	4052	8	331	CX	MOrG	medial orbital gyrus, right	Frontal	Telencephalon	Association_Cortex	Association_Cortex		Frontal
3609	9861	854	4227	8	315	CX	CgGf-i	cingulate gyrus, frontal part, right, inferior bank of gyrus	Anterior_Cingulate	Telencephalon	Association_Cortex	Association_Cortex	Frontal	AntCing
3610	9861	855	4040	8	291	CX	trIFG	inferior frontal gyrus, triangular part, right	Frontal	Telencephalon	Association_Cortex	Association_Cortex		Frontal
3611	9861	856	4046	8	307	CX	orIFG	inferior frontal gyrus, orbital part, right	Frontal	Telencephalon	Association_Cortex	Association_Cortex		Frontal
3612	9861	857	4907	8	299	CX	TP-i	temporal pole, right, inferior aspect	Temporal	Telencephalon	Association_Cortex	Association_Cortex	Temporal
3613	9861	858	4024	8	378	CX	SFG-l	superior frontal gyrus, left, lateral bank of gyrus	Frontal	Telencephalon	Association_Cortex	Association_Cortex		Frontal
3614	9861	859	4026	8	354	CX	SFG-m	superior frontal gyrus, right, medial bank of gyrus	Frontal	Telencephalon	Association_Cortex	Association_Cortex		Frontal
3615	9861	860	4027	8	338	CX	SFG-l	superior frontal gyrus, right, lateral bank of gyrus	Frontal	Telencephalon	Association_Cortex	Association_Cortex		Frontal
3616	9861	861	4196	26	314	CX	LiG-pest	lingual gyrus, right, peristriate	Occipital	Telencephalon	Sensory	Visual	Occipital
3617	9861	862	4121	26	361	CX	Pcu-i	precuneus, left, inferior lateral bank of gyrus	Parietal	Telencephalon	Association_Cortex	Association_Cortex	Parietal
3618	9861	863	4131	26	353	CX	PCLp-cs	paracentral lobule, posterior part, right, bank of cingulate sulcus	Sensorimotor	Telencephalon	Sensory	Sensorimotor	Somatomotor
3619	9861	864	4186	28	305	CX	Cun-pest	cuneus, left, peristriate	Occipital	Telencephalon	Sensory	Visual	Occipital
3620	9861	865	4048	8	347	CX	GRe	gyrus rectus, left	Frontal	Telencephalon	Association_Cortex	Association_Cortex		Frontal
3621	9861	866	4224	8	323	CX	CgGf-i	cingulate gyrus, frontal part, left, inferior bank of gyrus	Anterior_Cingulate	Telencephalon	Association_Cortex	Association_Cortex	Frontal	AntCing
3622	9861	867	4023	8	370	CX	SFG-m	superior frontal gyrus, left, medial bank of gyrus	Frontal	Telencephalon	Association_Cortex	Association_Cortex		Frontal
3623	9861	868	4193	26	322	CX	LiG-pest	lingual gyrus, left, peristriate	Occipital	Telencephalon	Sensory	Visual	Occipital
3624	9861	869	4116	26	321	CX	AnG-s	angular gyrus, right, superior bank of gyrus	Parietal	Telencephalon	Association_Cortex	Association_Cortex	Parietal
3625	9861	870	4117	26	313	CX	AnG-i	angular gyrus, right, inferior bank of gyrus	Parietal	Telencephalon	Association_Cortex	Association_Cortex	Parietal
3626	9861	871	4026	8	346	CX	SFG-m	superior frontal gyrus, right, medial bank of gyrus	Frontal	Telencephalon	Association_Cortex	Association_Cortex		Frontal
3627	9861	872	4073	26	345	CX	PCLa-s	paracentral lobule, anterior part, left, superior bank of gyrus	Sensorimotor	Telencephalon	Sensory	Sensorimotor	Somatomotor
3628	9861	873	4130	26	329	CX	PCLp-l	paracentral lobule, posterior part, right, lateral bank of gyrus	Sensorimotor	Telencephalon	Sensory	Sensorimotor	Somatomotor
3629	9861	874	4130	26	337	CX	PCLp-l	paracentral lobule, posterior part, right, lateral bank of gyrus	Sensorimotor	Telencephalon	Sensory	Sensorimotor	Somatomotor
3630	9861	875	4027	4	289	CX	SFG-l	superior frontal gyrus, right, lateral bank of gyrus	Frontal	Telencephalon	Association_Cortex	Association_Cortex		Frontal
3631	9861	876	4031	8	371	CX	MFG-i	middle frontal gyrus, left, inferior bank of gyrus	Frontal	Telencephalon	Association_Cortex	Association_Cortex		Frontal
3632	9861	877	4039	8	363	CX	trIFG	inferior frontal gyrus, triangular part, left	Frontal	Telencephalon	Association_Cortex	Association_Cortex		Frontal
3633	9861	878	4060	8	355	CX	LOrG	lateral orbital gyrus, left	Frontal	Telencephalon	Association_Cortex	Association_Cortex		Frontal
3634	9861	879	4755	67	1129	CB	PV-VI	VI, right, paravermis	Cerebellum	Metencelphalon	Cerebellar_Cortex	Cerebellar_Cortex	Dorsal	Cerebellum
3635	9861	880	4288	13	1233	CX	Pu	putamen, left	Striatum	Telencephalon	Not Cortex	Not_Cortex	Subcortical	Putamen
3636	9861	881	4291	13	1241	CX	Acb	nucleus accumbens, left	Forebrain	Telencephalon	Association_Cortex	Association_Cortex	Subcortical	Accumbens
3637	9861	882	4076	24	1153	CX	PCLa-s	paracentral lobule, anterior part, right, superior bank of gyrus	Sensorimotor	Telencephalon	Sensory	Sensorimotor	Somatomotor
3638	9861	883	4088	22	1161	CX	PoG-sl	postcentral gyrus, left, superior lateral aspect of gyrus	Sensorimotor	Telencephalon	Sensory	Sensorimotor	Somatomotor
3639	9861	884	4738	78	1130	CB	He-VI	VI, left, lateral hemisphere	Cerebellum	Metencelphalon	Cerebellar_Cortex	Cerebellar_Cortex	Dorsal	Cerebellum
3640	9861	885	4739	78	1122	CB	He-Crus I	Crus I, left, lateral hemisphere	Cerebellum	Metencelphalon	Cerebellar_Cortex	Cerebellar_Cortex	Dorsal	Cerebellum
3641	9861	886	4740	78	1114	CB	He-Crus II	Crus II, left, lateral hemisphere	Cerebellum	Metencelphalon	Cerebellar_Cortex	Cerebellar_Cortex	Dorsal	Cerebellum
3642	9861	887	4741	78	1106	CB	He-VIIB	VIIB, left, lateral hemisphere	Cerebellum	Metencelphalon	Cerebellar_Cortex	Cerebellar_Cortex	Dorsal	Cerebellum
3643	9861	888	4742	78	1098	CB	He-VIIIA	VIIIA, left, lateral hemisphere	Cerebellum	Metencelphalon	Cerebellar_Cortex	Cerebellar_Cortex	Dorsal	Cerebellum
3644	9861	889	4280	11	1193	CX	HCd	head of caudate nucleus, left	Striatum	Telencephalon	Not Cortex	Not_Cortex	Subcortical	Caudate
3645	9861	890	4288	11	1201	CX	Pu	putamen, left	Striatum	Telencephalon	Not Cortex	Not_Cortex	Subcortical	Putamen
3646	9861	891	4284	11	1177	CX	HCd	head of caudate nucleus, right	Striatum	Telencephalon	Not Cortex	Not_Cortex	Subcortical	Caudate
3647	9861	892	4289	11	1185	CX	Pu	putamen, right	Striatum	Telencephalon	Not Cortex	Not_Cortex	Subcortical	Putamen
3659	9861	904	4718	71	1100	CB	PV-III	III, left, paravermis	Cerebellum	Metencelphalon	Cerebellar_Cortex	Cerebellar_Cortex	Dorsal	Cerebellum
3660	9861	905	4719	71	1092	CB	PV-IV	IV, left, paravermis	Cerebellum	Metencelphalon	Cerebellar_Cortex	Cerebellar_Cortex	Dorsal	Cerebellum
3661	9861	906	4720	71	1084	CB	PV-V	V, left, paravermis	Cerebellum	Metencelphalon	Cerebellar_Cortex	Cerebellar_Cortex	Dorsal	Cerebellum
3662	9861	907	4727	71	1116	CB	PV-VIIIB	VIIIB, left, paravermis	Cerebellum	Metencelphalon	Cerebellar_Cortex	Cerebellar_Cortex	Dorsal	Cerebellum
3663	9861	908	4728	71	1108	CB	PV-IX	IX, left, paravermis	Cerebellum	Metencelphalon	Cerebellar_Cortex	Cerebellar_Cortex	Dorsal	Cerebellum
3664	9861	909	4722	71	1076	CB	PV-VI	VI, left, paravermis	Cerebellum	Metencelphalon	Cerebellar_Cortex	Cerebellar_Cortex	Dorsal	Cerebellum
3665	9861	910	4724	71	1060	CB	PV-Crus II	Crus II, left, paravermis	Cerebellum	Metencelphalon	Cerebellar_Cortex	Cerebellar_Cortex	Dorsal	Cerebellum
3666	9861	911	4725	71	1147	CB	PV-VIIB	VIIB, left, paravermis	Cerebellum	Metencelphalon	Cerebellar_Cortex	Cerebellar_Cortex	Dorsal	Cerebellum
3667	9861	912	4726	71	1139	CB	PV-VIIIA	VIIIA, left, paravermis	Cerebellum	Metencelphalon	Cerebellar_Cortex	Cerebellar_Cortex	Dorsal	Cerebellum
3668	9861	913	4772	61	1097	CB	He-Crus I	Crus I, right, lateral hemisphere	Cerebellum	Metencelphalon	Cerebellar_Cortex	Cerebellar_Cortex	Dorsal	Cerebellum
3669	9861	914	4773	61	1089	CB	He-Crus II	Crus II, right, lateral hemisphere	Cerebellum	Metencelphalon	Cerebellar_Cortex	Cerebellar_Cortex	Dorsal	Cerebellum
3670	9861	915	4774	61	1081	CB	He-VIIB	VIIB, right, lateral hemisphere	Cerebellum	Metencelphalon	Cerebellar_Cortex	Cerebellar_Cortex	Dorsal	Cerebellum
3671	9861	916	4771	61	1105	CB	He-VI	VI, right, lateral hemisphere	Cerebellum	Metencelphalon	Cerebellar_Cortex	Cerebellar_Cortex	Dorsal	Cerebellum
3672	9861	917	4753	67	1137	CB	PV-V	V, right, paravermis	Cerebellum	Metencelphalon	Cerebellar_Cortex	Cerebellar_Cortex	Dorsal	Cerebellum
3673	9861	918	4756	67	1121	CB	PV-Crus I	Crus I, right, paravermis	Cerebellum	Metencelphalon	Cerebellar_Cortex	Cerebellar_Cortex	Dorsal	Cerebellum
3674	9861	919	4757	67	1113	CB	PV-Crus II	Crus II, right, paravermis	Cerebellum	Metencelphalon	Cerebellar_Cortex	Cerebellar_Cortex	Dorsal	Cerebellum
3675	9861	920	4284	13	1209	CX	HCd	head of caudate nucleus, right	Striatum	Telencephalon	Not Cortex	Not_Cortex	Subcortical	Caudate
3676	9861	921	4282	19	1234	CX	BCd	body of caudate nucleus, left	Striatum	Telencephalon	Not Cortex	Not_Cortex	Subcortical	Caudate
3677	9861	922	4286	19	1226	CX	BCd	body of caudate nucleus, right	Striatum	Telencephalon	Not Cortex	Not_Cortex	Subcortical	Caudate
3678	9861	923	4113	26	1235	CX	AnG-s	angular gyrus, left, superior bank of gyrus	Parietal	Telencephalon	Association_Cortex	Association_Cortex	Parietal
3679	9861	924	4092	18	1057	CX	PoG-cs	postcentral gyrus, right, bank of the central sulcus	Sensorimotor	Telencephalon	Sensory	Sensorimotor	Somatomotor
3680	9861	925	4292	13	1154	CX	Acb	nucleus accumbens, right	Forebrain	Telencephalon	Association_Cortex	Association_Cortex	Subcortical	Accumbens
3682	9861	927	4136	14	1065	CX	STG-i	superior temporal gyrus, left, inferior bank of gyrus	Temporal	Telencephalon	Association_Cortex	Association_Cortex	Temporal
3683	9861	928	4284	15	1162	CX	HCd	head of caudate nucleus, right	Striatum	Telencephalon	Not Cortex	Not_Cortex	Subcortical	Caudate
3684	9861	929	4289	15	1170	CX	Pu	putamen, right	Striatum	Telencephalon	Not Cortex	Not_Cortex	Subcortical	Putamen
3685	9861	930	4298	15	1178	CX	GPe	globus pallidus, external segment, right	Striatum	Telencephalon	Not Cortex	Not_Cortex	Subcortical	Pallidum
3686	9861	931	4288	15	1218	CX	Pu	putamen, left	Striatum	Telencephalon	Not Cortex	Not_Cortex	Subcortical	Putamen
3687	9861	932	4288	17	1171	CX	Pu	putamen, left	Striatum	Telencephalon	Not Cortex	Not_Cortex	Subcortical	Putamen
3688	9861	933	4280	15	1210	CX	HCd	head of caudate nucleus, left	Striatum	Telencephalon	Not Cortex	Not_Cortex	Subcortical	Caudate
3689	9861	934	4295	15	1202	CX	GPe	globus pallidus, external segment, left	Striatum	Telencephalon	Not Cortex	Not_Cortex	Subcortical	Pallidum
3690	9861	935	4296	15	1194	CX	GPi	globus pallidus, internal segment, left	Striatum	Telencephalon	Not Cortex	Not_Cortex	Subcortical	Pallidum
3691	9861	936	4299	15	1186	CX	GPi	globus pallidus, internal segment, right	Striatum	Telencephalon	Not Cortex	Not_Cortex	Subcortical	Pallidum
3692	9861	937	4286	17	1163	CX	BCd	body of caudate nucleus, right	Striatum	Telencephalon	Not Cortex	Not_Cortex	Subcortical	Caudate
3693	9861	938	4146	14	1169	CX	MTG-i	middle temporal gyrus, right, inferior bank of gyrus	Temporal	Telencephalon	Association_Cortex	Association_Cortex	Temporal
3694	9861	939	4098	28	1219	CX	SPL-s	superior parietal lobule, left, superior bank of gyrus	Parietal	Telencephalon	Association_Cortex	Association_Cortex	Parietal
3695	9861	940	4289	17	1242	CX	Pu	putamen, right	Striatum	Telencephalon	Not Cortex	Not_Cortex	Subcortical	Putamen
3696	9861	941	4027	12	1073	CX	SFG-l	superior frontal gyrus, right, lateral bank of gyrus	Frontal	Telencephalon	Association_Cortex	Association_Cortex		Frontal
3697	9861	942	4751	67	1090	CB	PV-III	III, right, paravermis	Cerebellum	Metencelphalon	Cerebellar_Cortex	Cerebellar_Cortex	Dorsal	Cerebellum
3698	9861	943	4752	67	1082	CB	PV-IV	IV, right, paravermis	Cerebellum	Metencelphalon	Cerebellar_Cortex	Cerebellar_Cortex	Dorsal	Cerebellum
3699	9861	944	4758	67	1074	CB	PV-VIIB	VIIB, right, paravermis	Cerebellum	Metencelphalon	Cerebellar_Cortex	Cerebellar_Cortex	Dorsal	Cerebellum
3700	9861	945	4760	67	1058	CB	PV-VIIIB	VIIIB, right, paravermis	Cerebellum	Metencelphalon	Cerebellar_Cortex	Cerebellar_Cortex	Dorsal	Cerebellum
3701	9861	946	4761	67	1145	CB	PV-IX	IX, right, paravermis	Cerebellum	Metencelphalon	Cerebellar_Cortex	Cerebellar_Cortex	Dorsal	Cerebellum
0	10021	1	4322	10	5705	CX	Cl	claustrum, left	Insula	Telencephalon	Association_Cortex	Association_Cortex	Frontal
1	10021	2	4291	10	5713	CX	Acb	nucleus accumbens, left	Forebrain	Telencephalon	Association_Cortex	Association_Cortex	Subcortical	Accumbens
2	10021	3	4292	10	5721	CX	Acb	nucleus accumbens, right	Forebrain	Telencephalon	Association_Cortex	Association_Cortex	Subcortical	Accumbens
3	10021	4	4292	11	5729	CX	Acb	nucleus accumbens, right	Forebrain	Telencephalon	Association_Cortex	Association_Cortex	Subcortical	Accumbens
4	10021	5	4314	11	5737	CX	SI	substantia innominata, right	Forebrain	Telencephalon	Association_Cortex	Association_Cortex	Subcortical
5	10021	6	4323	11	5745	CX	Cl	claustrum, right	Insula	Telencephalon	Association_Cortex	Association_Cortex	Frontal
6	10021	7	4298	11	5753	CX	GPe	globus pallidus, external segment, right	Striatum	Telencephalon	Not Cortex	Not_Cortex	Subcortical	Pallidum
7	10021	8	4382	11	5666	CX	LA	lateral nucleus, right	Limbic	Telencephalon	Association_Cortex	Association_Cortex	Subcortical	Amygdala
8	10021	9	4335	11	5674	CX	ATZ	amygdalohippocampal transition zone, right	Limbic	Telencephalon	Association_Cortex	Association_Cortex	Subcortical
9	10021	10	4346	11	5682	CX	BLA	basolateral nucleus, right	Limbic	Telencephalon	Association_Cortex	Association_Cortex	Subcortical	Amygdala
10	10021	11	4355	11	5690	CX	BMA	basomedial nucleus, right	Limbic	Telencephalon	Association_Cortex	Association_Cortex	Subcortical	Amygdala
11	10021	12	4307	11	5698	CX	SI	substantia innominata, left	Forebrain	Telencephalon	Association_Cortex	Association_Cortex	Subcortical
12	10021	13	4301	11	5706	CX	SptN	septal nuclei, left	Limbic	Telencephalon	Association_Cortex	Association_Cortex	Subcortical
13	10021	14	4304	11	5714	CX	SptN	septal nuclei, right	Limbic	Telencephalon	Association_Cortex	Association_Cortex	Subcortical
14	10021	15	4295	11	5730	CX	GPe	globus pallidus, external segment, left	Striatum	Telencephalon	Not Cortex	Not_Cortex	Subcortical	Pallidum
15	10021	16	4322	11	5738	CX	Cl	claustrum, left	Insula	Telencephalon	Association_Cortex	Association_Cortex	Frontal
16	10021	17	4323	13	5667	CX	Cl	claustrum, right	Insula	Telencephalon	Association_Cortex	Association_Cortex	Frontal
17	10021	18	4322	13	5675	CX	Cl	claustrum, left	Insula	Telencephalon	Association_Cortex	Association_Cortex	Frontal
18	10021	19	4301	12	5683	CX	SptN	septal nuclei, left	Limbic	Telencephalon	Association_Cortex	Association_Cortex	Subcortical
19	10021	20	4263	17	5707	CX	CA1	CA1 field, right	Limbic	Telencephalon	Association_Cortex	Association_Cortex	Subcortical	Hippocampus
20	10021	21	4264	17	5715	CX	CA2	CA2 field, right	Limbic	Telencephalon	Association_Cortex	Association_Cortex	Subcortical	Hippocampus
21	10021	22	4265	17	5723	CX	CA3	CA3 field, right	Limbic	Telencephalon	Association_Cortex	Association_Cortex	Subcortical	Hippocampus
22	10021	23	4266	17	5731	CX	CA4	CA4 field, right	Limbic	Telencephalon	Association_Cortex	Association_Cortex	Subcortical	Hippocampus
23	10021	24	4267	17	5739	CX	DG	dentate gyrus, right	Limbic	Telencephalon	Association_Cortex	Association_Cortex	Subcortical	Hippocampus
24	10021	25	4286	17	5747	CX	BCd	body of caudate nucleus, right	Striatum	Telencephalon	Not Cortex	Not_Cortex	Subcortical	Caudate
25	10021	26	4292	9	5665	CX	Acb	nucleus accumbens, right	Forebrain	Telencephalon	Association_Cortex	Association_Cortex	Subcortical	Accumbens
26	10021	27	4323	9	5673	CX	Cl	claustrum, right	Insula	Telencephalon	Association_Cortex	Association_Cortex	Frontal
27	10021	28	4322	9	5689	CX	Cl	claustrum, left	Insula	Telencephalon	Association_Cortex	Association_Cortex	Frontal
28	10021	29	4291	9	5681	CX	Acb	nucleus accumbens, left	Forebrain	Telencephalon	Association_Cortex	Association_Cortex	Subcortical	Accumbens
29	10021	30	4323	10	5697	CX	Cl	claustrum, right	Insula	Telencephalon	Association_Cortex	Association_Cortex	Frontal
30	10021	31	4251	17	5755	CX	S	subiculum, left	Limbic	Telencephalon	Association_Cortex	Association_Cortex	Subcortical	Hippocampus
31	10021	32	4254	17	5668	CX	CA1	CA1 field, left	Limbic	Telencephalon	Association_Cortex	Association_Cortex	Subcortical	Hippocampus
32	10021	33	4255	17	5676	CX	CA2	CA2 field, left	Limbic	Telencephalon	Association_Cortex	Association_Cortex	Subcortical	Hippocampus
33	10021	34	4256	17	5684	CX	CA3	CA3 field, left	Limbic	Telencephalon	Association_Cortex	Association_Cortex	Subcortical	Hippocampus
34	10021	35	4257	17	5692	CX	CA4	CA4 field, left	Limbic	Telencephalon	Association_Cortex	Association_Cortex	Subcortical	Hippocampus
35	10021	36	4258	17	5700	CX	DG	dentate gyrus, left	Limbic	Telencephalon	Association_Cortex	Association_Cortex	Subcortical	Hippocampus
36	10021	37	4282	17	5708	CX	BCd	body of caudate nucleus, left	Striatum	Telencephalon	Not Cortex	Not_Cortex	Subcortical	Caudate
37	10021	38	4289	10	4557	CX	Pu	putamen, right	Striatum	Telencephalon	Not Cortex	Not_Cortex	Subcortical	Putamen
38	10021	39	4043	10	4588	CX	opIFG	inferior frontal gyrus, opercular part, right	Frontal	Telencephalon	Association_Cortex	Association_Cortex		Frontal
39	10021	40	4058	10	4596	CX	POrG	posterior orbital gyrus, right	Frontal	Telencephalon	Association_Cortex	Association_Cortex		Frontal
40	10021	41	4906	10	4604	CX	TP-s	temporal pole, right, superior aspect	Temporal	Telencephalon	Association_Cortex	Association_Cortex	Temporal
41	10021	42	4014	10	4581	CX	PrG-il	precentral gyrus, left, inferior lateral aspect of gyrus	Sensorimotor	Telencephalon	Sensory	Sensorimotor	Somatomotor
42	10021	43	4069	10	4573	CX	PaOG	parolfactory gyri, left	Anterior_Cingulate	Telencephalon	Association_Cortex	Association_Cortex	Frontal	AntCing
43	10021	44	4273	10	4589	CX	SIG	short insular gyri, left	Insula	Telencephalon	Association_Cortex	Association_Cortex	Frontal
44	10021	45	4903	10	4597	CX	TP-s	temporal pole, left, superior aspect	Temporal	Telencephalon	Association_Cortex	Association_Cortex	Temporal
45	10021	46	4904	10	4541	CX	TP-i	temporal pole, left, inferior aspect	Temporal	Telencephalon	Association_Cortex	Association_Cortex	Temporal
46	10021	47	4907	10	4517	CX	TP-i	temporal pole, right, inferior aspect	Temporal	Telencephalon	Association_Cortex	Association_Cortex	Temporal
47	10021	48	4908	10	4525	CX	TP-m	temporal pole, right, medial aspect	Temporal	Telencephalon	Association_Cortex	Association_Cortex	Temporal
48	10021	49	4907	10	4533	CX	TP-i	temporal pole, right, inferior aspect	Temporal	Telencephalon	Association_Cortex	Association_Cortex	Temporal
49	10021	50	4012	10	4572	CX	PrG-prc	precentral gyrus, left, bank of the precentral sulcus	Sensorimotor	Telencephalon	Sensory	Sensorimotor	Somatomotor
50	10021	51	4024	10	4564	CX	SFG-l	superior frontal gyrus, left, lateral bank of gyrus	Frontal	Telencephalon	Association_Cortex	Association_Cortex		Frontal
51	10021	52	4030	10	4556	CX	MFG-s	middle frontal gyrus, left, superior bank of gyrus	Frontal	Telencephalon	Association_Cortex	Association_Cortex		Frontal
52	10021	53	4027	10	4524	CX	SFG-l	superior frontal gyrus, right, lateral bank of gyrus	Frontal	Telencephalon	Association_Cortex	Association_Cortex		Frontal
53	10021	54	4024	4	4562	CX	SFG-l	superior frontal gyrus, left, lateral bank of gyrus	Frontal	Telencephalon	Association_Cortex	Association_Cortex		Frontal
54	10021	55	4027	4	4570	CX	SFG-l	superior frontal gyrus, right, lateral bank of gyrus	Frontal	Telencephalon	Association_Cortex	Association_Cortex		Frontal
55	10021	56	4030	4	4546	CX	MFG-s	middle frontal gyrus, left, superior bank of gyrus	Frontal	Telencephalon	Association_Cortex	Association_Cortex		Frontal
56	10021	57	4033	4	4554	CX	MFG-s	middle frontal gyrus, right, superior bank of gyrus	Frontal	Telencephalon	Association_Cortex	Association_Cortex		Frontal
57	10021	58	4024	4	4586	CX	SFG-l	superior frontal gyrus, left, lateral bank of gyrus	Frontal	Telencephalon	Association_Cortex	Association_Cortex		Frontal
58	10021	59	4030	2	4538	CX	MFG-s	middle frontal gyrus, left, superior bank of gyrus	Frontal	Telencephalon	Association_Cortex	Association_Cortex		Frontal
59	10021	60	4031	2	4530	CX	MFG-i	middle frontal gyrus, left, inferior bank of gyrus	Frontal	Telencephalon	Association_Cortex	Association_Cortex		Frontal
60	10021	61	4026	2	4514	CX	SFG-m	superior frontal gyrus, right, medial bank of gyrus	Frontal	Telencephalon	Association_Cortex	Association_Cortex		Frontal
61	10021	62	4891	2	4577	CX	FPi	frontal pole, left, inferior aspect	Frontal	Telencephalon	Association_Cortex	Association_Cortex		Frontal
62	10021	63	4892	2	4593	CX	FPm	frontal pole, left, medial aspect	Frontal	Telencephalon	Association_Cortex	Association_Cortex		Frontal
63	10021	64	4895	2	4585	CX	FPi	frontal pole, right, inferior aspect	Frontal	Telencephalon	Association_Cortex	Association_Cortex		Frontal
64	10021	65	4896	2	4601	CX	FPm	frontal pole, right, medial aspect	Frontal	Telencephalon	Association_Cortex	Association_Cortex		Frontal
65	10021	66	4891	2	4522	CX	FPi	frontal pole, left, inferior aspect	Frontal	Telencephalon	Association_Cortex	Association_Cortex		Frontal
66	10021	67	4023	8	4683	CX	SFG-m	superior frontal gyrus, left, medial bank of gyrus	Frontal	Telencephalon	Association_Cortex	Association_Cortex		Frontal
67	10021	68	4026	8	4699	CX	SFG-m	superior frontal gyrus, right, medial bank of gyrus	Frontal	Telencephalon	Association_Cortex	Association_Cortex		Frontal
68	10021	69	4027	8	4667	CX	SFG-l	superior frontal gyrus, right, lateral bank of gyrus	Frontal	Telencephalon	Association_Cortex	Association_Cortex		Frontal
69	10021	70	4024	6	4681	CX	SFG-l	superior frontal gyrus, left, lateral bank of gyrus	Frontal	Telencephalon	Association_Cortex	Association_Cortex		Frontal
70	10021	71	4051	6	4658	CX	MOrG	medial orbital gyrus, left	Frontal	Telencephalon	Association_Cortex	Association_Cortex		Frontal
71	10021	72	4902	6	4619	CX	IRoG	inferior rostral gyrus, right	Frontal	Telencephalon	Association_Cortex	Association_Cortex		Frontal
72	10021	73	4046	6	4626	CX	orIFG	inferior frontal gyrus, orbital part, right	Frontal	Telencephalon	Association_Cortex	Association_Cortex		Frontal
73	10021	74	4060	6	4651	CX	LOrG	lateral orbital gyrus, left	Frontal	Telencephalon	Association_Cortex	Association_Cortex		Frontal
74	10021	75	4223	6	4665	CX	CgGf-s	cingulate gyrus, frontal part, left, superior bank of gyrus	Anterior_Cingulate	Telencephalon	Association_Cortex	Association_Cortex	Frontal	AntCing
75	10021	76	4226	6	4673	CX	CgGf-s	cingulate gyrus, frontal part, right, superior bank of gyrus	Anterior_Cingulate	Telencephalon	Association_Cortex	Association_Cortex	Frontal	AntCing
76	10021	77	4027	6	4633	CX	SFG-l	superior frontal gyrus, right, lateral bank of gyrus	Frontal	Telencephalon	Association_Cortex	Association_Cortex		Frontal
77	10021	78	4031	4	4594	CX	MFG-i	middle frontal gyrus, left, inferior bank of gyrus	Frontal	Telencephalon	Association_Cortex	Association_Cortex		Frontal
78	10021	79	4274	10	4565	CX	SIG	short insular gyri, right	Insula	Telencephalon	Association_Cortex	Association_Cortex	Frontal
79	10021	80	4284	10	4549	CX	HCd	head of caudate nucleus, right	Striatum	Telencephalon	Not Cortex	Not_Cortex	Subcortical	Caudate
80	10021	81	4033	10	4516	CX	MFG-s	middle frontal gyrus, right, superior bank of gyrus	Frontal	Telencephalon	Association_Cortex	Association_Cortex		Frontal
81	10021	82	4034	10	4603	CX	MFG-i	middle frontal gyrus, right, inferior bank of gyrus	Frontal	Telencephalon	Association_Cortex	Association_Cortex		Frontal
82	10021	83	4026	4	4579	CX	SFG-m	superior frontal gyrus, right, medial bank of gyrus	Frontal	Telencephalon	Association_Cortex	Association_Cortex		Frontal
83	10021	84	4049	4	4539	CX	GRe	gyrus rectus, right	Frontal	Telencephalon	Association_Cortex	Association_Cortex		Frontal
84	10021	85	4027	2	4537	CX	SFG-l	superior frontal gyrus, right, lateral bank of gyrus	Frontal	Telencephalon	Association_Cortex	Association_Cortex		Frontal
85	10021	86	4051	4	4563	CX	MOrG	medial orbital gyrus, left	Frontal	Telencephalon	Association_Cortex	Association_Cortex		Frontal
86	10021	87	4052	4	4571	CX	MOrG	medial orbital gyrus, right	Frontal	Telencephalon	Association_Cortex	Association_Cortex		Frontal
87	10021	88	4898	4	4587	CX	SRoG	superior rostral gyrus, left	Frontal	Telencephalon	Association_Cortex	Association_Cortex		Frontal
88	10021	89	4899	4	4595	CX	SRoG	superior rostral gyrus, right	Frontal	Telencephalon	Association_Cortex	Association_Cortex		Frontal
89	10021	90	4901	4	4547	CX	IRoG	inferior rostral gyrus, left	Frontal	Telencephalon	Association_Cortex	Association_Cortex		Frontal
90	10021	91	4034	4	4523	CX	MFG-i	middle frontal gyrus, right, inferior bank of gyrus	Frontal	Telencephalon	Association_Cortex	Association_Cortex		Frontal
91	10021	92	4046	4	4531	CX	orIFG	inferior frontal gyrus, orbital part, right	Frontal	Telencephalon	Association_Cortex	Association_Cortex		Frontal
92	10021	93	4061	4	4515	CX	LOrG	lateral orbital gyrus, right	Frontal	Telencephalon	Association_Cortex	Association_Cortex		Frontal
93	10021	94	4023	4	4578	CX	SFG-m	superior frontal gyrus, left, medial bank of gyrus	Frontal	Telencephalon	Association_Cortex	Association_Cortex		Frontal
94	10021	95	4024	2	4569	CX	SFG-l	superior frontal gyrus, left, lateral bank of gyrus	Frontal	Telencephalon	Association_Cortex	Association_Cortex		Frontal
95	10021	96	4023	2	4553	CX	SFG-m	superior frontal gyrus, left, medial bank of gyrus	Frontal	Telencephalon	Association_Cortex	Association_Cortex		Frontal
96	10021	97	4033	2	4529	CX	MFG-s	middle frontal gyrus, right, superior bank of gyrus	Frontal	Telencephalon	Association_Cortex	Association_Cortex		Frontal
97	10021	98	4034	2	4521	CX	MFG-i	middle frontal gyrus, right, inferior bank of gyrus	Frontal	Telencephalon	Association_Cortex	Association_Cortex		Frontal
98	10021	99	4894	2	4513	CX	FP-s	frontal pole, right, superior aspect	Frontal	Telencephalon	Association_Cortex	Association_Cortex		Frontal
99	10021	100	4894	2	4545	CX	FP-s	frontal pole, right, superior aspect	Frontal	Telencephalon	Association_Cortex	Association_Cortex		Frontal
100	10021	101	4280	9	4518	CX	HCd	head of caudate nucleus, left	Striatum	Telencephalon	Not Cortex	Not_Cortex	Subcortical	Caudate
101	10021	102	4288	9	4526	CX	Pu	putamen, left	Striatum	Telencephalon	Not Cortex	Not_Cortex	Subcortical	Putamen
102	10021	103	4023	10	4540	CX	SFG-m	superior frontal gyrus, left, medial bank of gyrus	Frontal	Telencephalon	Association_Cortex	Association_Cortex		Frontal
103	10021	104	4026	10	4548	CX	SFG-m	superior frontal gyrus, right, medial bank of gyrus	Frontal	Telencephalon	Association_Cortex	Association_Cortex		Frontal
105	10021	106	4289	9	4605	CX	Pu	putamen, right	Striatum	Telencephalon	Not Cortex	Not_Cortex	Subcortical	Putamen
106	10021	107	4146	12	4630	CX	MTG-i	middle temporal gyrus, right, inferior bank of gyrus	Temporal	Telencephalon	Association_Cortex	Association_Cortex	Temporal
107	10021	108	4153	12	4638	CX	ITG-its	inferior temporal gyrus, right, bank of the its	Temporal	Telencephalon	Association_Cortex	Association_Cortex	Temporal
108	10021	109	4155	12	4654	CX	ITG-mts	inferior temporal gyrus, right, bank of mts	Temporal	Telencephalon	Association_Cortex	Association_Cortex	Temporal
109	10021	110	4145	12	4701	CX	MTG-s	middle temporal gyrus, right, superior bank of gyrus	Temporal	Telencephalon	Association_Cortex	Association_Cortex	Temporal
110	10021	111	4030	12	4677	CX	MFG-s	middle frontal gyrus, left, superior bank of gyrus	Frontal	Telencephalon	Association_Cortex	Association_Cortex		Frontal
111	10021	112	4058	8	4676	CX	POrG	posterior orbital gyrus, right	Frontal	Telencephalon	Association_Cortex	Association_Cortex		Frontal
112	10021	113	4042	8	4660	CX	opIFG	inferior frontal gyrus, opercular part, left	Frontal	Telencephalon	Association_Cortex	Association_Cortex		Frontal
113	10021	114	9543	93	8912	BS	Cu	cuneate nucleus, left	Alar_Medulla	Meyelencephalon	Not Cortex	Not_Cortex	Dorsal
114	10021	115	9561	93	8903	BS	IO	inferior olivary complex, left	Alar_Medulla	Meyelencephalon	Not Cortex	Not_Cortex	Dorsal
115	10021	116	9565	93	8911	BS	IO	inferior olivary complex, right	Alar_Medulla	Meyelencephalon	Not Cortex	Not_Cortex	Dorsal
116	10021	117	9598	93	8919	BS	GiRt	gigantocellular group, left	Basal_Medulla	Meyelencephalon	Not Cortex	Not_Cortex	Ventral
117	10021	118	9604	93	8927	BS	GiRt	gigantocellular group, right	Basal_Medulla	Meyelencephalon	Not Cortex	Not_Cortex	Ventral
119	10021	120	9677	93	8848	BS	Sp5	spinal trigeminal nucleus, left	Alar_Medulla	Meyelencephalon	Not Cortex	Not_Cortex	Dorsal
120	10021	121	9684	93	8856	BS	Sp5	spinal trigeminal nucleus, right	Alar_Medulla	Meyelencephalon	Not Cortex	Not_Cortex	Dorsal
121	10021	122	9698	93	8864	BS	8Ve	vestibular nuclei, left	Alar_Medulla	Meyelencephalon	Not Cortex	Not_Cortex	Dorsal
122	10021	123	9703	93	8872	BS	8Ve	vestibular nuclei, right	Alar_Medulla	Meyelencephalon	Not Cortex	Not_Cortex	Dorsal
123	10021	124	9521	93	8880	BS	Arc	arcuate nucleus of medulla, right	Basal_Medulla	Meyelencephalon	Not Cortex	Not_Cortex	Ventral
124	10021	125	4270	12	5113	CX	LIG	long insular gyri, left	Insula	Telencephalon	Association_Cortex	Association_Cortex	Frontal
125	10021	126	4395	16	7461	CX	DTA	anterior group of nuclei, left	Thalamus	Diencephalon	Not Cortex	Not_Cortex	Dorsal
126	10021	127	4782	71	8309	CB	Dt	dentate nucleus, left	DCN	Metencelphalon	Not Cortex	Not_Cortex
128	10021	129	4727	71	8425	CB	PV-VIIIB	VIIIB, left, paravermis	Cerebellum	Metencelphalon	Cerebellar_Cortex	Cerebellar_Cortex	Dorsal	Cerebellum
129	10021	130	4738	74	8363	CB	He-VI	VI, left, lateral hemisphere	Cerebellum	Metencelphalon	Cerebellar_Cortex	Cerebellar_Cortex	Dorsal	Cerebellum
130	10021	131	4739	75	8395	CB	He-Crus I	Crus I, left, lateral hemisphere	Cerebellum	Metencelphalon	Cerebellar_Cortex	Cerebellar_Cortex	Dorsal	Cerebellum
132	10021	133	9543	93	8749	BS	Cu	cuneate nucleus, left	Alar_Medulla	Meyelencephalon	Not Cortex	Not_Cortex	Dorsal
133	10021	134	9544	93	8757	BS	Cu	cuneate nucleus, right	Alar_Medulla	Meyelencephalon	Not Cortex	Not_Cortex	Dorsal
134	10021	135	9547	93	8773	BS	10	dorsal motor nucleus of the vagus, right	Basal_Medulla	Meyelencephalon	Not Cortex	Not_Cortex	Ventral
136	10021	137	9565	93	8805	BS	IO	inferior olivary complex, right	Alar_Medulla	Meyelencephalon	Not Cortex	Not_Cortex	Dorsal
137	10021	138	9589	93	8813	BS	CMRt	central medullary reticular group, left	Basal_Medulla	Meyelencephalon	Not Cortex	Not_Cortex	Ventral
138	10021	139	9593	93	8821	BS	CMRt	central medullary reticular group, right	Basal_Medulla	Meyelencephalon	Not Cortex	Not_Cortex	Ventral
139	10021	140	9614	93	8829	BS	LMRt	lateral medullary reticular group, left	Basal_Medulla	Meyelencephalon	Not Cortex	Not_Cortex	Ventral
140	10021	141	9677	93	8750	BS	Sp5	spinal trigeminal nucleus, left	Alar_Medulla	Meyelencephalon	Not Cortex	Not_Cortex	Dorsal
141	10021	142	9684	93	8758	BS	Sp5	spinal trigeminal nucleus, right	Alar_Medulla	Meyelencephalon	Not Cortex	Not_Cortex	Dorsal
142	10021	143	9520	93	8837	BS	Arc	arcuate nucleus of medulla, left	Basal_Medulla	Meyelencephalon	Not Cortex	Not_Cortex	Ventral
143	10021	144	9543	93	8766	BS	Cu	cuneate nucleus, left	Alar_Medulla	Meyelencephalon	Not Cortex	Not_Cortex	Dorsal
144	10021	145	9544	93	8774	BS	Cu	cuneate nucleus, right	Alar_Medulla	Meyelencephalon	Not Cortex	Not_Cortex	Dorsal
145	10021	146	9546	93	8845	BS	10	dorsal motor nucleus of the vagus, left	Basal_Medulla	Meyelencephalon	Not Cortex	Not_Cortex	Ventral
146	10021	147	9547	93	8853	BS	10	dorsal motor nucleus of the vagus, right	Basal_Medulla	Meyelencephalon	Not Cortex	Not_Cortex	Ventral
147	10021	148	9556	93	8790	BS	Gr	gracile nucleus, right	Alar_Medulla	Meyelencephalon	Not Cortex	Not_Cortex	Dorsal
148	10021	149	9558	93	8861	BS	12	hypoglossal nucleus, left	Basal_Medulla	Meyelencephalon	Not Cortex	Not_Cortex	Ventral
150	10021	151	9561	93	8798	BS	IO	inferior olivary complex, left	Alar_Medulla	Meyelencephalon	Not Cortex	Not_Cortex	Dorsal
151	10021	152	9565	93	8806	BS	IO	inferior olivary complex, right	Alar_Medulla	Meyelencephalon	Not Cortex	Not_Cortex	Dorsal
152	10021	153	9589	93	8814	BS	CMRt	central medullary reticular group, left	Basal_Medulla	Meyelencephalon	Not Cortex	Not_Cortex	Ventral
153	10021	154	9593	93	8822	BS	CMRt	central medullary reticular group, right	Basal_Medulla	Meyelencephalon	Not Cortex	Not_Cortex	Ventral
154	10021	155	9614	93	8830	BS	LMRt	lateral medullary reticular group, left	Basal_Medulla	Meyelencephalon	Not Cortex	Not_Cortex	Ventral
155	10021	156	9619	93	8743	BS	LMRt	lateral medullary reticular group, right	Basal_Medulla	Meyelencephalon	Not Cortex	Not_Cortex	Ventral
156	10021	157	9677	93	8751	BS	Sp5	spinal trigeminal nucleus, left	Alar_Medulla	Meyelencephalon	Not Cortex	Not_Cortex	Dorsal
157	10021	158	9684	93	8759	BS	Sp5	spinal trigeminal nucleus, right	Alar_Medulla	Meyelencephalon	Not Cortex	Not_Cortex	Dorsal
159	10021	160	9520	93	8885	BS	Arc	arcuate nucleus of medulla, left	Basal_Medulla	Meyelencephalon	Not Cortex	Not_Cortex	Ventral
160	10021	161	9543	93	8893	BS	Cu	cuneate nucleus, left	Alar_Medulla	Meyelencephalon	Not Cortex	Not_Cortex	Dorsal
161	10021	162	9546	93	8909	BS	10	dorsal motor nucleus of the vagus, left	Basal_Medulla	Meyelencephalon	Not Cortex	Not_Cortex	Ventral
162	10021	163	9558	93	8925	BS	12	hypoglossal nucleus, left	Basal_Medulla	Meyelencephalon	Not Cortex	Not_Cortex	Ventral
163	10021	164	9559	93	8838	BS	12	hypoglossal nucleus, right	Basal_Medulla	Meyelencephalon	Not Cortex	Not_Cortex	Ventral
164	10021	165	9561	93	8846	BS	IO	inferior olivary complex, left	Alar_Medulla	Meyelencephalon	Not Cortex	Not_Cortex	Dorsal
165	10021	166	9565	93	8854	BS	IO	inferior olivary complex, right	Alar_Medulla	Meyelencephalon	Not Cortex	Not_Cortex	Dorsal
166	10021	167	9598	93	8862	BS	GiRt	gigantocellular group, left	Basal_Medulla	Meyelencephalon	Not Cortex	Not_Cortex	Ventral
167	10021	168	9604	93	8870	BS	GiRt	gigantocellular group, right	Basal_Medulla	Meyelencephalon	Not Cortex	Not_Cortex	Ventral
168	10021	169	9614	93	8878	BS	LMRt	lateral medullary reticular group, left	Basal_Medulla	Meyelencephalon	Not Cortex	Not_Cortex	Ventral
170	10021	171	9684	93	8902	BS	Sp5	spinal trigeminal nucleus, right	Alar_Medulla	Meyelencephalon	Not Cortex	Not_Cortex	Dorsal
171	10021	172	9698	93	8910	BS	8Ve	vestibular nuclei, left	Alar_Medulla	Meyelencephalon	Not Cortex	Not_Cortex	Dorsal
172	10021	173	9703	93	8918	BS	8Ve	vestibular nuclei, right	Alar_Medulla	Meyelencephalon	Not Cortex	Not_Cortex	Dorsal
173	10021	174	9619	93	8926	BS	LMRt	lateral medullary reticular group, right	Basal_Medulla	Meyelencephalon	Not Cortex	Not_Cortex	Ventral
174	10021	175	9589	93	8839	BS	CMRt	central medullary reticular group, left	Basal_Medulla	Meyelencephalon	Not Cortex	Not_Cortex	Ventral
175	10021	176	9593	93	8847	BS	CMRt	central medullary reticular group, right	Basal_Medulla	Meyelencephalon	Not Cortex	Not_Cortex	Ventral
176	10021	177	9555	93	8855	BS	Gr	gracile nucleus, left	Alar_Medulla	Meyelencephalon	Not Cortex	Not_Cortex	Dorsal
177	10021	178	9556	93	8863	BS	Gr	gracile nucleus, right	Alar_Medulla	Meyelencephalon	Not Cortex	Not_Cortex	Dorsal
178	10021	179	9520	93	8871	BS	Arc	arcuate nucleus of medulla, left	Basal_Medulla	Meyelencephalon	Not Cortex	Not_Cortex	Ventral
179	10021	180	9529	93	8879	BS	8Co	cochlear nuclei, left	Alar_Medulla	Meyelencephalon	Not Cortex	Not_Cortex	Dorsal
180	10021	181	9546	93	8887	BS	10	dorsal motor nucleus of the vagus, left	Basal_Medulla	Meyelencephalon	Not Cortex	Not_Cortex	Ventral
181	10021	182	9547	93	8895	BS	10	dorsal motor nucleus of the vagus, right	Basal_Medulla	Meyelencephalon	Not Cortex	Not_Cortex	Ventral
182	10021	183	9544	93	8888	BS	Cu	cuneate nucleus, right	Alar_Medulla	Meyelencephalon	Not Cortex	Not_Cortex	Dorsal
183	10021	184	9558	93	8896	BS	12	hypoglossal nucleus, left	Basal_Medulla	Meyelencephalon	Not Cortex	Not_Cortex	Ventral
184	10021	185	9559	93	8904	BS	12	hypoglossal nucleus, right	Basal_Medulla	Meyelencephalon	Not Cortex	Not_Cortex	Ventral
185	10021	186	4040	6	4618	CX	trIFG	inferior frontal gyrus, triangular part, right	Frontal	Telencephalon	Association_Cortex	Association_Cortex		Frontal
186	10021	187	4034	8	8365	CX	MFG-i	middle frontal gyrus, right, inferior bank of gyrus	Frontal	Telencephalon	Association_Cortex	Association_Cortex		Frontal
187	10021	188	4145	18	4812	CX	MTG-s	middle temporal gyrus, right, superior bank of gyrus	Temporal	Telencephalon	Association_Cortex	Association_Cortex	Temporal
188	10021	189	4226	14	8373	CX	CgGf-s	cingulate gyrus, frontal part, right, superior bank of gyrus	Anterior_Cingulate	Telencephalon	Association_Cortex	Association_Cortex	Frontal	AntCing
189	10021	190	4740	75	8403	CB	He-Crus II	Crus II, left, lateral hemisphere	Cerebellum	Metencelphalon	Cerebellar_Cortex	Cerebellar_Cortex	Dorsal	Cerebellum
190	10021	191	4155	16	5109	CX	ITG-mts	inferior temporal gyrus, right, bank of mts	Temporal	Telencephalon	Association_Cortex	Association_Cortex	Temporal
191	10021	192	4163	16	5125	CX	FuG-l	fusiform gyrus, right, lateral bank of gyrus	Temporal	Telencephalon	Association_Cortex	Association_Cortex	Temporal
192	10021	193	4203	22	5166	CX	OTG-s	occipito-temporal gyrus, right, superior bank of gyrus	Temporal	Telencephalon	Association_Cortex	Association_Cortex	Temporal
193	10021	194	4158	12	5210	CX	FuG-its	fusiform gyrus, left, bank of the its	Temporal	Telencephalon	Association_Cortex	Association_Cortex	Temporal
194	10021	195	4773	63	8381	CB	He-Crus II	Crus II, right, lateral hemisphere	Cerebellum	Metencelphalon	Cerebellar_Cortex	Cerebellar_Cortex	Dorsal	Cerebellum
195	10021	196	4773	63	8389	CB	He-Crus II	Crus II, right, lateral hemisphere	Cerebellum	Metencelphalon	Cerebellar_Cortex	Cerebellar_Cortex	Dorsal	Cerebellum
196	10021	197	4774	64	8445	CB	He-VIIB	VIIB, right, lateral hemisphere	Cerebellum	Metencelphalon	Cerebellar_Cortex	Cerebellar_Cortex	Dorsal	Cerebellum
197	10021	198	4775	64	8358	CB	He-VIIIA	VIIIA, right, lateral hemisphere	Cerebellum	Metencelphalon	Cerebellar_Cortex	Cerebellar_Cortex	Dorsal	Cerebellum
198	10021	199	4775	64	8366	CB	He-VIIIA	VIIIA, right, lateral hemisphere	Cerebellum	Metencelphalon	Cerebellar_Cortex	Cerebellar_Cortex	Dorsal	Cerebellum
199	10021	200	4771	64	8429	CB	He-VI	VI, right, lateral hemisphere	Cerebellum	Metencelphalon	Cerebellar_Cortex	Cerebellar_Cortex	Dorsal	Cerebellum
200	10021	201	4771	64	8437	CB	He-VI	VI, right, lateral hemisphere	Cerebellum	Metencelphalon	Cerebellar_Cortex	Cerebellar_Cortex	Dorsal	Cerebellum
201	10021	202	4772	64	8397	CB	He-Crus I	Crus I, right, lateral hemisphere	Cerebellum	Metencelphalon	Cerebellar_Cortex	Cerebellar_Cortex	Dorsal	Cerebellum
202	10021	203	4773	64	8405	CB	He-Crus II	Crus II, right, lateral hemisphere	Cerebellum	Metencelphalon	Cerebellar_Cortex	Cerebellar_Cortex	Dorsal	Cerebellum
203	10021	204	4772	64	8413	CB	He-Crus I	Crus I, right, lateral hemisphere	Cerebellum	Metencelphalon	Cerebellar_Cortex	Cerebellar_Cortex	Dorsal	Cerebellum
204	10021	205	4773	64	8421	CB	He-Crus II	Crus II, right, lateral hemisphere	Cerebellum	Metencelphalon	Cerebellar_Cortex	Cerebellar_Cortex	Dorsal	Cerebellum
205	10021	206	4752	67	8391	CB	PV-IV	IV, right, paravermis	Cerebellum	Metencelphalon	Cerebellar_Cortex	Cerebellar_Cortex	Dorsal	Cerebellum
206	10021	207	4753	67	8399	CB	PV-V	V, right, paravermis	Cerebellum	Metencelphalon	Cerebellar_Cortex	Cerebellar_Cortex	Dorsal	Cerebellum
207	10021	208	4752	67	8407	CB	PV-IV	IV, right, paravermis	Cerebellum	Metencelphalon	Cerebellar_Cortex	Cerebellar_Cortex	Dorsal	Cerebellum
208	10021	209	4753	67	8415	CB	PV-V	V, right, paravermis	Cerebellum	Metencelphalon	Cerebellar_Cortex	Cerebellar_Cortex	Dorsal	Cerebellum
209	10021	210	4759	67	8438	CB	PV-VIIIA	VIIIA, right, paravermis	Cerebellum	Metencelphalon	Cerebellar_Cortex	Cerebellar_Cortex	Dorsal	Cerebellum
210	10021	211	4761	67	8359	CB	PV-IX	IX, right, paravermis	Cerebellum	Metencelphalon	Cerebellar_Cortex	Cerebellar_Cortex	Dorsal	Cerebellum
211	10021	212	4759	67	8367	CB	PV-VIIIA	VIIIA, right, paravermis	Cerebellum	Metencelphalon	Cerebellar_Cortex	Cerebellar_Cortex	Dorsal	Cerebellum
212	10021	213	4760	67	8375	CB	PV-VIIIB	VIIIB, right, paravermis	Cerebellum	Metencelphalon	Cerebellar_Cortex	Cerebellar_Cortex	Dorsal	Cerebellum
213	10021	214	4761	67	8383	CB	PV-IX	IX, right, paravermis	Cerebellum	Metencelphalon	Cerebellar_Cortex	Cerebellar_Cortex	Dorsal	Cerebellum
214	10021	215	4755	67	8374	CB	PV-VI	VI, right, paravermis	Cerebellum	Metencelphalon	Cerebellar_Cortex	Cerebellar_Cortex	Dorsal	Cerebellum
215	10021	216	4756	67	8382	CB	PV-Crus I	Crus I, right, paravermis	Cerebellum	Metencelphalon	Cerebellar_Cortex	Cerebellar_Cortex	Dorsal	Cerebellum
216	10021	217	4757	67	8390	CB	PV-Crus II	Crus II, right, paravermis	Cerebellum	Metencelphalon	Cerebellar_Cortex	Cerebellar_Cortex	Dorsal	Cerebellum
217	10021	218	4758	67	8398	CB	PV-VIIB	VIIB, right, paravermis	Cerebellum	Metencelphalon	Cerebellar_Cortex	Cerebellar_Cortex	Dorsal	Cerebellum
218	10021	219	4755	67	8406	CB	PV-VI	VI, right, paravermis	Cerebellum	Metencelphalon	Cerebellar_Cortex	Cerebellar_Cortex	Dorsal	Cerebellum
219	10021	220	4756	67	8414	CB	PV-Crus I	Crus I, right, paravermis	Cerebellum	Metencelphalon	Cerebellar_Cortex	Cerebellar_Cortex	Dorsal	Cerebellum
220	10021	221	4757	67	8422	CB	PV-Crus II	Crus II, right, paravermis	Cerebellum	Metencelphalon	Cerebellar_Cortex	Cerebellar_Cortex	Dorsal	Cerebellum
221	10021	222	4758	67	8430	CB	PV-VIIB	VIIB, right, paravermis	Cerebellum	Metencelphalon	Cerebellar_Cortex	Cerebellar_Cortex	Dorsal	Cerebellum
241	10021	242	4720	71	8410	CB	PV-V	V, left, paravermis	Cerebellum	Metencelphalon	Cerebellar_Cortex	Cerebellar_Cortex	Dorsal	Cerebellum
242	10021	243	4720	71	8418	CB	PV-V	V, left, paravermis	Cerebellum	Metencelphalon	Cerebellar_Cortex	Cerebellar_Cortex	Dorsal	Cerebellum
243	10021	244	4722	71	8378	CB	PV-VI	VI, left, paravermis	Cerebellum	Metencelphalon	Cerebellar_Cortex	Cerebellar_Cortex	Dorsal	Cerebellum
244	10021	245	4723	71	8386	CB	PV-Crus I	Crus I, left, paravermis	Cerebellum	Metencelphalon	Cerebellar_Cortex	Cerebellar_Cortex	Dorsal	Cerebellum
245	10021	246	4722	71	8394	CB	PV-VI	VI, left, paravermis	Cerebellum	Metencelphalon	Cerebellar_Cortex	Cerebellar_Cortex	Dorsal	Cerebellum
246	10021	247	4723	71	8402	CB	PV-Crus I	Crus I, left, paravermis	Cerebellum	Metencelphalon	Cerebellar_Cortex	Cerebellar_Cortex	Dorsal	Cerebellum
247	10021	248	4728	71	8433	CB	PV-IX	IX, left, paravermis	Cerebellum	Metencelphalon	Cerebellar_Cortex	Cerebellar_Cortex	Dorsal	Cerebellum
248	10021	249	4730	71	8441	CB	PV-X	X, left, paravermis	Cerebellum	Metencelphalon	Cerebellar_Cortex	Cerebellar_Cortex	Dorsal	Cerebellum
249	10021	250	4727	71	8449	CB	PV-VIIIB	VIIIB, left, paravermis	Cerebellum	Metencelphalon	Cerebellar_Cortex	Cerebellar_Cortex	Dorsal	Cerebellum
250	10021	251	4728	71	8362	CB	PV-IX	IX, left, paravermis	Cerebellum	Metencelphalon	Cerebellar_Cortex	Cerebellar_Cortex	Dorsal	Cerebellum
251	10021	252	4730	71	8370	CB	PV-X	X, left, paravermis	Cerebellum	Metencelphalon	Cerebellar_Cortex	Cerebellar_Cortex	Dorsal	Cerebellum
252	10021	253	4725	71	8393	CB	PV-VIIB	VIIB, left, paravermis	Cerebellum	Metencelphalon	Cerebellar_Cortex	Cerebellar_Cortex	Dorsal	Cerebellum
253	10021	254	4726	71	8401	CB	PV-VIIIA	VIIIA, left, paravermis	Cerebellum	Metencelphalon	Cerebellar_Cortex	Cerebellar_Cortex	Dorsal	Cerebellum
254	10021	255	4725	71	8409	CB	PV-VIIB	VIIB, left, paravermis	Cerebellum	Metencelphalon	Cerebellar_Cortex	Cerebellar_Cortex	Dorsal	Cerebellum
255	10021	256	4726	71	8417	CB	PV-VIIIA	VIIIA, left, paravermis	Cerebellum	Metencelphalon	Cerebellar_Cortex	Cerebellar_Cortex	Dorsal	Cerebellum
256	10021	257	4738	74	8371	CB	He-VI	VI, left, lateral hemisphere	Cerebellum	Metencelphalon	Cerebellar_Cortex	Cerebellar_Cortex	Dorsal	Cerebellum
257	10021	258	4741	74	8379	CB	He-VIIB	VIIB, left, lateral hemisphere	Cerebellum	Metencelphalon	Cerebellar_Cortex	Cerebellar_Cortex	Dorsal	Cerebellum
258	10021	259	4741	74	8387	CB	He-VIIB	VIIB, left, lateral hemisphere	Cerebellum	Metencelphalon	Cerebellar_Cortex	Cerebellar_Cortex	Dorsal	Cerebellum
259	10021	260	4739	74	8426	CB	He-Crus I	Crus I, left, lateral hemisphere	Cerebellum	Metencelphalon	Cerebellar_Cortex	Cerebellar_Cortex	Dorsal	Cerebellum
260	10021	261	4740	74	8434	CB	He-Crus II	Crus II, left, lateral hemisphere	Cerebellum	Metencelphalon	Cerebellar_Cortex	Cerebellar_Cortex	Dorsal	Cerebellum
261	10021	262	4739	74	8442	CB	He-Crus I	Crus I, left, lateral hemisphere	Cerebellum	Metencelphalon	Cerebellar_Cortex	Cerebellar_Cortex	Dorsal	Cerebellum
262	10021	263	4740	74	8450	CB	He-Crus II	Crus II, left, lateral hemisphere	Cerebellum	Metencelphalon	Cerebellar_Cortex	Cerebellar_Cortex	Dorsal	Cerebellum
263	10021	264	4739	75	8411	CB	He-Crus I	Crus I, left, lateral hemisphere	Cerebellum	Metencelphalon	Cerebellar_Cortex	Cerebellar_Cortex	Dorsal	Cerebellum
264	10021	265	4740	75	8419	CB	He-Crus II	Crus II, left, lateral hemisphere	Cerebellum	Metencelphalon	Cerebellar_Cortex	Cerebellar_Cortex	Dorsal	Cerebellum
265	10021	266	4034	10	4905	CX	MFG-i	middle frontal gyrus, right, inferior bank of gyrus	Frontal	Telencephalon	Association_Cortex	Association_Cortex		Frontal
266	10021	267	4891	2	4913	CX	FPi	frontal pole, left, inferior aspect	Frontal	Telencephalon	Association_Cortex	Association_Cortex		Frontal
267	10021	268	4034	12	4873	CX	MFG-i	middle frontal gyrus, right, inferior bank of gyrus	Frontal	Telencephalon	Association_Cortex	Association_Cortex		Frontal
268	10021	269	4073	18	4897	CX	PCLa-s	paracentral lobule, anterior part, left, superior bank of gyrus	Sensorimotor	Telencephalon	Sensory	Sensorimotor	Somatomotor
269	10021	270	4088	18	4803	CX	PoG-sl	postcentral gyrus, left, superior lateral aspect of gyrus	Sensorimotor	Telencephalon	Sensory	Sensorimotor	Somatomotor
270	10021	271	4101	18	4811	CX	SPL-s	superior parietal lobule, right, superior bank of gyrus	Parietal	Telencephalon	Association_Cortex	Association_Cortex	Parietal
271	10021	272	4124	18	4819	CX	Pcu-i	precuneus, right, inferior lateral bank of gyrus	Parietal	Telencephalon	Association_Cortex	Association_Cortex	Parietal
272	10021	273	4230	18	4827	CX	CgGp-s	cingulate gyrus, parietal part, left, superior bank of gyrus	Posterior_Cingulate	Telencephalon	Association_Cortex	Association_Cortex
273	10021	274	4233	18	4835	CX	CgGp-s	cingulate gyrus, parietal part, right, superior bank of gyrus	Posterior_Cingulate	Telencephalon	Association_Cortex	Association_Cortex
274	10021	275	4234	18	4843	CX	CgGp-i	cingulate gyrus, parietal part, right, inferior bank of gyrus	Posterior_Cingulate	Telencephalon	Association_Cortex	Association_Cortex
275	10021	276	4240	18	4859	CX	CgGr-s	cingulate gyrus, retrosplenial part, right, superior bank of gyrus	Posterior_Cingulate	Telencephalon	Association_Cortex	Association_Cortex
276	10021	277	4241	18	4867	CX	CgGr-i	cingulate gyrus, retrosplenial part, right, inferior bank of gyrus	Posterior_Cingulate	Telencephalon	Association_Cortex	Association_Cortex
277	10021	278	4143	18	4813	CX	MTG-i	middle temporal gyrus, left, inferior bank of gyrus	Temporal	Telencephalon	Association_Cortex	Association_Cortex	Temporal
278	10021	279	4200	18	4821	CX	OTG-s	occipito-temporal gyrus, left, superior bank of gyrus	Temporal	Telencephalon	Association_Cortex	Association_Cortex	Temporal
279	10021	280	4201	18	4829	CX	OTG-i	occipito-temporal gyrus, left, inferior bank of gyrus	Temporal	Telencephalon	Association_Cortex	Association_Cortex	Temporal
280	10021	281	4143	18	4837	CX	MTG-i	middle temporal gyrus, left, inferior bank of gyrus	Temporal	Telencephalon	Association_Cortex	Association_Cortex	Temporal
281	10021	282	4146	18	4868	CX	MTG-i	middle temporal gyrus, right, inferior bank of gyrus	Temporal	Telencephalon	Association_Cortex	Association_Cortex	Temporal
282	10021	283	4153	18	4876	CX	ITG-its	inferior temporal gyrus, right, bank of the its	Temporal	Telencephalon	Association_Cortex	Association_Cortex	Temporal
283	10021	284	4196	18	4884	CX	LiG-pest	lingual gyrus, right, peristriate	Occipital	Telencephalon	Sensory	Visual	Occipital
284	10021	285	4204	18	4892	CX	OTG-i	occipito-temporal gyrus, right, inferior bank of gyrus	Temporal	Telencephalon	Association_Cortex	Association_Cortex	Temporal
285	10021	286	4142	18	4860	CX	MTG-s	middle temporal gyrus, left, superior bank of gyrus	Temporal	Telencephalon	Association_Cortex	Association_Cortex	Temporal
286	10021	287	4193	18	4820	CX	LiG-pest	lingual gyrus, left, peristriate	Occipital	Telencephalon	Sensory	Visual	Occipital
287	10021	288	4194	18	4828	CX	LiG-str	lingual gyrus, left, striate	Occipital	Telencephalon	Sensory	Visual	Occipital
288	10021	289	4238	18	4836	CX	CgGr-i	cingulate gyrus, retrosplenial part, left, inferior bank of gyrus	Posterior_Cingulate	Telencephalon	Association_Cortex	Association_Cortex
289	10021	290	4241	18	4844	CX	CgGr-i	cingulate gyrus, retrosplenial part, right, inferior bank of gyrus	Posterior_Cingulate	Telencephalon	Association_Cortex	Association_Cortex
290	10021	291	4117	18	4891	CX	AnG-i	angular gyrus, right, inferior bank of gyrus	Parietal	Telencephalon	Association_Cortex	Association_Cortex	Parietal
291	10021	292	4139	18	4804	CX	STG-i	superior temporal gyrus, right, inferior bank of gyrus	Temporal	Telencephalon	Association_Cortex	Association_Cortex	Temporal
292	10021	293	4089	18	4875	CX	PoG-il	postcentral gyrus, left, inferior lateral aspect of gyrus	Sensorimotor	Telencephalon	Sensory	Sensorimotor	Somatomotor
293	10021	294	4090	18	4883	CX	PoG-pcs	postcentral gyrus, left, bank of the posterior central sulcus	Sensorimotor	Telencephalon	Sensory	Sensorimotor	Somatomotor
294	10021	295	4067	10	4921	CX	PTG	paraterminal gyrus, right	Anterior_Cingulate	Telencephalon	Association_Cortex	Association_Cortex	Frontal	AntCing
295	10021	296	4069	10	4929	CX	PaOG	parolfactory gyri, left	Anterior_Cingulate	Telencephalon	Association_Cortex	Association_Cortex	Frontal	AntCing
296	10021	297	4280	10	4937	CX	HCd	head of caudate nucleus, left	Striatum	Telencephalon	Not Cortex	Not_Cortex	Subcortical	Caudate
297	10021	298	4288	10	4945	CX	Pu	putamen, left	Striatum	Telencephalon	Not Cortex	Not_Cortex	Subcortical	Putamen
298	10021	299	4013	14	4948	CX	PrG-sl	precentral gyrus, left, superior lateral aspect of gyrus	Sensorimotor	Telencephalon	Sensory	Sensorimotor	Somatomotor
299	10021	300	4289	13	4922	CX	Pu	putamen, right	Striatum	Telencephalon	Not Cortex	Not_Cortex	Subcortical	Putamen
300	10021	301	4298	13	4930	CX	GPe	globus pallidus, external segment, right	Striatum	Telencephalon	Not Cortex	Not_Cortex	Subcortical	Pallidum
301	10021	302	4288	13	4938	CX	Pu	putamen, left	Striatum	Telencephalon	Not Cortex	Not_Cortex	Subcortical	Putamen
302	10021	303	4295	13	4946	CX	GPe	globus pallidus, external segment, left	Striatum	Telencephalon	Not Cortex	Not_Cortex	Subcortical	Pallidum
303	10021	304	4295	13	4954	CX	GPe	globus pallidus, external segment, left	Striatum	Telencephalon	Not Cortex	Not_Cortex	Subcortical	Pallidum
304	10021	305	4282	13	4962	CX	BCd	body of caudate nucleus, left	Striatum	Telencephalon	Not Cortex	Not_Cortex	Subcortical	Caudate
305	10021	306	4286	13	4970	CX	BCd	body of caudate nucleus, right	Striatum	Telencephalon	Not Cortex	Not_Cortex	Subcortical	Caudate
306	10021	307	4284	11	4953	CX	HCd	head of caudate nucleus, right	Striatum	Telencephalon	Not Cortex	Not_Cortex	Subcortical	Caudate
307	10021	308	4289	11	4961	CX	Pu	putamen, right	Striatum	Telencephalon	Not Cortex	Not_Cortex	Subcortical	Putamen
308	10021	309	4015	14	4978	CX	PrG-cs	precentral gyrus, left, bank of the central sulcus	Sensorimotor	Telencephalon	Sensory	Sensorimotor	Somatomotor
309	10021	310	4087	14	4986	CX	PoG-cs	postcentral gyrus, left, bank of the central sulcus	Sensorimotor	Telencephalon	Sensory	Sensorimotor	Somatomotor
310	10021	311	4088	14	4899	CX	PoG-sl	postcentral gyrus, left, superior lateral aspect of gyrus	Sensorimotor	Telencephalon	Sensory	Sensorimotor	Somatomotor
311	10021	312	4280	11	4969	CX	HCd	head of caudate nucleus, left	Striatum	Telencephalon	Not Cortex	Not_Cortex	Subcortical	Caudate
312	10021	313	4288	11	4977	CX	Pu	putamen, left	Striatum	Telencephalon	Not Cortex	Not_Cortex	Subcortical	Putamen
313	10021	314	4291	11	4985	CX	Acb	nucleus accumbens, left	Forebrain	Telencephalon	Association_Cortex	Association_Cortex	Subcortical	Accumbens
314	10021	315	4329	11	4898	CX	ATZ	amygdalohippocampal transition zone, left	Limbic	Telencephalon	Association_Cortex	Association_Cortex	Subcortical
315	10021	316	4093	14	4907	CX	PoG-sl	postcentral gyrus, right, superior lateral aspect of gyrus	Sensorimotor	Telencephalon	Sensory	Sensorimotor	Somatomotor
316	10021	317	4288	11	4906	CX	Pu	putamen, left	Striatum	Telencephalon	Not Cortex	Not_Cortex	Subcortical	Putamen
317	10021	318	4139	14	4915	CX	STG-i	superior temporal gyrus, right, inferior bank of gyrus	Temporal	Telencephalon	Association_Cortex	Association_Cortex	Temporal
318	10021	319	4145	14	4923	CX	MTG-s	middle temporal gyrus, right, superior bank of gyrus	Temporal	Telencephalon	Association_Cortex	Association_Cortex	Temporal
319	10021	320	4154	14	4931	CX	ITG-l	inferior temporal gyrus, right, lateral bank of gyrus	Temporal	Telencephalon	Association_Cortex	Association_Cortex	Temporal
320	10021	321	4101	20	4980	CX	SPL-s	superior parietal lobule, right, superior bank of gyrus	Parietal	Telencephalon	Association_Cortex	Association_Cortex	Parietal
321	10021	322	4116	20	4988	CX	AnG-s	angular gyrus, right, superior bank of gyrus	Parietal	Telencephalon	Association_Cortex	Association_Cortex	Parietal
322	10021	323	4135	14	4939	CX	STG-l	superior temporal gyrus, left, lateral bank of gyrus	Temporal	Telencephalon	Association_Cortex	Association_Cortex	Temporal
323	10021	324	4136	14	4947	CX	STG-i	superior temporal gyrus, left, inferior bank of gyrus	Temporal	Telencephalon	Association_Cortex	Association_Cortex	Temporal
324	10021	325	4150	14	4963	CX	ITG-l	inferior temporal gyrus, left, lateral bank of gyrus	Temporal	Telencephalon	Association_Cortex	Association_Cortex	Temporal
325	10021	326	4151	14	4971	CX	ITG-mts	inferior temporal gyrus, left, bank of mts	Temporal	Telencephalon	Association_Cortex	Association_Cortex	Temporal
326	10021	327	4098	20	4901	CX	SPL-s	superior parietal lobule, left, superior bank of gyrus	Parietal	Telencephalon	Association_Cortex	Association_Cortex	Parietal
327	10021	328	4107	18	4852	CX	SMG-i	supramarginal gyrus, left, inferior bank of gyrus	Parietal	Telencephalon	Association_Cortex	Association_Cortex	Parietal
328	10021	329	4153	14	4964	CX	ITG-its	inferior temporal gyrus, right, bank of the its	Temporal	Telencephalon	Association_Cortex	Association_Cortex	Temporal
329	10021	330	4073	14	4979	CX	PCLa-s	paracentral lobule, anterior part, left, superior bank of gyrus	Sensorimotor	Telencephalon	Sensory	Sensorimotor	Somatomotor
330	10021	331	4074	14	4987	CX	PCLa-i	paracentral lobule, anterior part, left, inferior bank of gyrus	Sensorimotor	Telencephalon	Sensory	Sensorimotor	Somatomotor
331	10021	332	4076	14	4900	CX	PCLa-s	paracentral lobule, anterior part, right, superior bank of gyrus	Sensorimotor	Telencephalon	Sensory	Sensorimotor	Somatomotor
332	10021	333	4077	14	4908	CX	PCLa-i	paracentral lobule, anterior part, right, inferior bank of gyrus	Sensorimotor	Telencephalon	Sensory	Sensorimotor	Somatomotor
333	10021	334	4223	14	4916	CX	CgGf-s	cingulate gyrus, frontal part, left, superior bank of gyrus	Anterior_Cingulate	Telencephalon	Association_Cortex	Association_Cortex	Frontal	AntCing
334	10021	335	4224	14	4924	CX	CgGf-i	cingulate gyrus, frontal part, left, inferior bank of gyrus	Anterior_Cingulate	Telencephalon	Association_Cortex	Association_Cortex	Frontal	AntCing
335	10021	336	4226	14	4932	CX	CgGf-s	cingulate gyrus, frontal part, right, superior bank of gyrus	Anterior_Cingulate	Telencephalon	Association_Cortex	Association_Cortex	Frontal	AntCing
336	10021	337	4227	14	4940	CX	CgGf-i	cingulate gyrus, frontal part, right, inferior bank of gyrus	Anterior_Cingulate	Telencephalon	Association_Cortex	Association_Cortex	Frontal	AntCing
337	10021	338	4014	14	4956	CX	PrG-il	precentral gyrus, left, inferior lateral aspect of gyrus	Sensorimotor	Telencephalon	Sensory	Sensorimotor	Somatomotor
338	10021	339	4162	14	4972	CX	FuG-its	fusiform gyrus, right, bank of the its	Temporal	Telencephalon	Association_Cortex	Association_Cortex	Temporal
339	10021	340	4902	4	4555	CX	IRoG	inferior rostral gyrus, right	Frontal	Telencephalon	Association_Cortex	Association_Cortex		Frontal
340	10021	341	4045	4	5185	CX	orIFG	inferior frontal gyrus, orbital part, left	Frontal	Telencephalon	Association_Cortex	Association_Cortex		Frontal
341	10021	342	4136	12	4686	CX	STG-i	superior temporal gyrus, left, inferior bank of gyrus	Temporal	Telencephalon	Association_Cortex	Association_Cortex	Temporal
342	10021	343	4142	12	4694	CX	MTG-s	middle temporal gyrus, left, superior bank of gyrus	Temporal	Telencephalon	Association_Cortex	Association_Cortex	Temporal
343	10021	344	4145	12	4622	CX	MTG-s	middle temporal gyrus, right, superior bank of gyrus	Temporal	Telencephalon	Association_Cortex	Association_Cortex	Temporal
344	10021	345	4903	8	4637	CX	TP-s	temporal pole, left, superior aspect	Temporal	Telencephalon	Association_Cortex	Association_Cortex	Temporal
345	10021	346	4153	18	5193	CX	ITG-its	inferior temporal gyrus, right, bank of the its	Temporal	Telencephalon	Association_Cortex	Association_Cortex	Temporal
346	10021	347	4113	20	5122	CX	AnG-s	angular gyrus, left, superior bank of gyrus	Parietal	Telencephalon	Association_Cortex	Association_Cortex	Parietal
347	10021	348	4244	14	5098	CX	PHG-l	parahippocampal gyrus, left, lateral bank of gyrus	Temporal	Telencephalon	Association_Cortex	Association_Cortex	Temporal
348	10021	349	4245	14	5106	CX	PHG-cos	parahippocampal gyrus, left, bank of the cos	Temporal	Telencephalon	Association_Cortex	Association_Cortex	Temporal
349	10021	350	4139	16	5140	CX	STG-i	superior temporal gyrus, right, inferior bank of gyrus	Temporal	Telencephalon	Association_Cortex	Association_Cortex	Temporal
350	10021	351	4210	24	5175	CX	IOG-s	inferior occipital gyrus, right, superior bank of gyrus	Occipital	Telencephalon	Association_Cortex	Association_Cortex	Occipital
351	10021	352	4218	24	5183	CX	SOG-i	superior occipital gyrus, right, inferior bank of gyrus	Occipital	Telencephalon	Association_Cortex	Association_Cortex	Occipital
352	10021	353	4107	16	5124	CX	SMG-i	supramarginal gyrus, left, inferior bank of gyrus	Parietal	Telencephalon	Association_Cortex	Association_Cortex	Parietal
353	10021	354	4197	24	5120	CX	LiG-str	lingual gyrus, right, striate	Occipital	Telencephalon	Sensory	Visual	Occipital
354	10021	355	4211	24	5128	CX	IOG-i	inferior occipital gyrus, right, inferior bank of gyrus	Occipital	Telencephalon	Association_Cortex	Association_Cortex	Occipital
355	10021	356	4087	16	5179	CX	PoG-cs	postcentral gyrus, left, bank of the central sulcus	Sensorimotor	Telencephalon	Sensory	Sensorimotor	Somatomotor
356	10021	357	4073	16	5107	CX	PCLa-s	paracentral lobule, anterior part, left, superior bank of gyrus	Sensorimotor	Telencephalon	Sensory	Sensorimotor	Somatomotor
357	10021	358	4076	16	5123	CX	PCLa-s	paracentral lobule, anterior part, right, superior bank of gyrus	Sensorimotor	Telencephalon	Sensory	Sensorimotor	Somatomotor
358	10021	359	4223	16	5139	CX	CgGf-s	cingulate gyrus, frontal part, left, superior bank of gyrus	Anterior_Cingulate	Telencephalon	Association_Cortex	Association_Cortex	Frontal	AntCing
359	10021	360	4116	22	5181	CX	AnG-s	angular gyrus, right, superior bank of gyrus	Parietal	Telencephalon	Association_Cortex	Association_Cortex	Parietal
360	10021	361	4020	16	5178	CX	PrG-cs	precentral gyrus, right, bank of the central sulcus	Sensorimotor	Telencephalon	Sensory	Sensorimotor	Somatomotor
361	10021	362	4098	22	5102	CX	SPL-s	superior parietal lobule, left, superior bank of gyrus	Parietal	Telencephalon	Association_Cortex	Association_Cortex	Parietal
362	10021	363	4271	14	5217	CX	LIG	long insular gyri, right	Insula	Telencephalon	Association_Cortex	Association_Cortex	Frontal
363	10021	364	4286	14	5225	CX	BCd	body of caudate nucleus, right	Striatum	Telencephalon	Not Cortex	Not_Cortex	Subcortical	Caudate
364	10021	365	4289	14	5233	CX	Pu	putamen, right	Striatum	Telencephalon	Not Cortex	Not_Cortex	Subcortical	Putamen
365	10021	366	4207	22	5265	CX	IOG-s	inferior occipital gyrus, left, superior bank of gyrus	Occipital	Telencephalon	Association_Cortex	Association_Cortex	Occipital
366	10021	367	4208	22	5273	CX	IOG-i	inferior occipital gyrus, left, inferior bank of gyrus	Occipital	Telencephalon	Association_Cortex	Association_Cortex	Occipital
367	10021	368	4244	12	5234	CX	PHG-l	parahippocampal gyrus, left, lateral bank of gyrus	Temporal	Telencephalon	Association_Cortex	Association_Cortex	Temporal
368	10021	369	4245	12	5242	CX	PHG-cos	parahippocampal gyrus, left, bank of the cos	Temporal	Telencephalon	Association_Cortex	Association_Cortex	Temporal
369	10021	370	4215	22	5186	CX	SOG-i	superior occipital gyrus, left, inferior bank of gyrus	Occipital	Telencephalon	Association_Cortex	Association_Cortex	Occipital
370	10021	371	4208	22	5194	CX	IOG-i	inferior occipital gyrus, left, inferior bank of gyrus	Occipital	Telencephalon	Association_Cortex	Association_Cortex	Occipital
371	10021	372	4417	14	5266	CX	DTLv	lateral group of nuclei, left, ventral division	Thalamus	Diencephalon	Not Cortex	Not_Cortex	Dorsal
372	10021	373	4472	14	5250	CX	DTLv	lateral group of nuclei, right, ventral division	Thalamus	Diencephalon	Not Cortex	Not_Cortex	Dorsal
373	10021	374	4472	14	5258	CX	DTLv	lateral group of nuclei, right, ventral division	Thalamus	Diencephalon	Not Cortex	Not_Cortex	Dorsal
374	10021	375	4149	12	5202	CX	ITG-its	inferior temporal gyrus, left, bank of the its	Temporal	Telencephalon	Association_Cortex	Association_Cortex	Temporal
375	10021	376	4159	12	5218	CX	FuG-l	fusiform gyrus, left, lateral bank of gyrus	Temporal	Telencephalon	Association_Cortex	Association_Cortex	Temporal
376	10021	377	4160	12	5226	CX	FuG-cos	fusiform gyrus, left, bank of cos	Temporal	Telencephalon	Association_Cortex	Association_Cortex	Temporal
377	10021	378	4214	22	5134	CX	SOG-s	superior occipital gyrus, left, superior bank of gyrus	Occipital	Telencephalon	Association_Cortex	Association_Cortex	Occipital
378	10021	379	4117	22	5201	CX	AnG-i	angular gyrus, right, inferior bank of gyrus	Parietal	Telencephalon	Association_Cortex	Association_Cortex	Parietal
379	10021	380	4117	22	5142	CX	AnG-i	angular gyrus, right, inferior bank of gyrus	Parietal	Telencephalon	Association_Cortex	Association_Cortex	Parietal
380	10021	381	4190	22	5119	CX	Cun-str	cuneus, right, striate	Occipital	Telencephalon	Sensory	Visual	Occipital
381	10021	382	4166	14	5241	CX	HG	Heschl's gyrus, left	Temporal	Telencephalon	Sensory	Auditory	Temporal
382	10021	383	4270	14	5249	CX	LIG	long insular gyri, left	Insula	Telencephalon	Association_Cortex	Association_Cortex	Frontal
383	10021	384	4288	14	5257	CX	Pu	putamen, left	Striatum	Telencephalon	Not Cortex	Not_Cortex	Subcortical	Putamen
384	10021	385	4179	14	5209	CX	PLP	planum polare, right	Temporal	Telencephalon	Sensory	Auditory	Temporal
385	10021	386	9153	92	9213	BS	MPB	medial parabrachial nucleus,right	Pons	Metencelphalon	Not Cortex	Not_Cortex	Ventral
386	10021	387	9152	92	9205	BS	MPB	medial parabrachial nucleus, left	Pons	Metencelphalon	Not Cortex	Not_Cortex	Ventral
387	10021	388	9146	92	9197	BS	LPB	lateral parabrachial nucleus, left	Pons	Metencelphalon	Not Cortex	Not_Cortex	Ventral
388	10021	389	9150	92	9181	BS	LC	locus ceruleus, right	Pons	Metencelphalon	Not Cortex	Not_Cortex	Ventral
389	10021	390	9161	92	9269	BS	PRF	pontine reticular formation, left	Pons	Metencelphalon	Not Cortex	Not_Cortex	Ventral
391	10021	392	9493	92	9157	BS	Pn	pontine nuclei, right	Pons	Metencelphalon	Not Cortex	Not_Cortex	Ventral
392	10021	393	9492	92	9149	BS	Pn	pontine nuclei, left	Pons	Metencelphalon	Not Cortex	Not_Cortex	Ventral
395	10021	396	9004	92	9125	BS	CGMB	central gray substance of midbrain, left	Tegmentum	Mesencephalon	Not Cortex	Not_Cortex	Ventral
396	10021	397	10148	92	9719	BS	CGPo	central gray of the pons, left	Pons	Metencelphalon	Not Cortex	Not_Cortex	Ventral
397	10021	398	10149	92	9711	BS	CGPo	central gray of the pons, right	Pons	Metencelphalon	Not Cortex	Not_Cortex	Ventral
398	10021	399	9493	92	9703	BS	Pn	pontine nuclei, right	Pons	Metencelphalon	Not Cortex	Not_Cortex	Ventral
399	10021	400	9492	92	9790	BS	Pn	pontine nuclei, left	Pons	Metencelphalon	Not Cortex	Not_Cortex	Ventral
401	10021	402	9169	92	9774	BS	PRF	pontine reticular formation, right	Pons	Metencelphalon	Not Cortex	Not_Cortex	Ventral
402	10021	403	9161	92	9766	BS	PRF	pontine reticular formation, left	Pons	Metencelphalon	Not Cortex	Not_Cortex	Ventral
403	10021	404	9153	92	9758	BS	MPB	medial parabrachial nucleus,right	Pons	Metencelphalon	Not Cortex	Not_Cortex	Ventral
404	10021	405	9152	92	9750	BS	MPB	medial parabrachial nucleus, left	Pons	Metencelphalon	Not Cortex	Not_Cortex	Ventral
405	10021	406	9150	92	9742	BS	LC	locus ceruleus, right	Pons	Metencelphalon	Not Cortex	Not_Cortex	Ventral
406	10021	407	9149	92	9734	BS	LC	locus ceruleus, left	Pons	Metencelphalon	Not Cortex	Not_Cortex	Ventral
407	10021	408	9146	92	9718	BS	LPB	lateral parabrachial nucleus, left	Pons	Metencelphalon	Not Cortex	Not_Cortex	Ventral
408	10021	409	9214	92	9710	BS	Pr5	principal sensory nucleus of trigeminal nerve, right	Pons	Metencelphalon	Not Cortex	Not_Cortex	Ventral
409	10021	410	9207	92	9702	BS	Pr5	principal sensory nucleus of trigeminal nerve, left	Pons	Metencelphalon	Not Cortex	Not_Cortex	Ventral
410	10021	411	9206	92	9789	BS	Mo5	motor nucleus of trigeminal nerve, left	Pons	Metencelphalon	Not Cortex	Not_Cortex	Ventral
411	10021	412	9493	92	9781	BS	Pn	pontine nuclei, right	Pons	Metencelphalon	Not Cortex	Not_Cortex	Ventral
412	10021	413	9492	92	9773	BS	Pn	pontine nuclei, left	Pons	Metencelphalon	Not Cortex	Not_Cortex	Ventral
413	10021	414	9213	92	9765	BS	Mo5	motor nucleus of trigeminal nerve, right	Pons	Metencelphalon	Not Cortex	Not_Cortex	Ventral
414	10021	415	9186	92	9757	BS	SOC	superior olivary complex, right	Alar_Medulla	Meyelencephalon	Not Cortex	Not_Cortex	Dorsal
415	10021	416	9178	92	9749	BS	SOC	superior olivary complex, left	Alar_Medulla	Meyelencephalon	Not Cortex	Not_Cortex	Dorsal
416	10021	417	9169	92	9741	BS	PRF	pontine reticular formation, right	Pons	Metencelphalon	Not Cortex	Not_Cortex	Ventral
417	10021	418	9156	92	9725	BS	SubC	nucleus subceruleus, right	Pons	Metencelphalon	Not Cortex	Not_Cortex	Ventral
418	10021	419	9155	92	9717	BS	SubC	nucleus subceruleus, left	Pons	Metencelphalon	Not Cortex	Not_Cortex	Ventral
419	10021	420	9152	92	9709	BS	MPB	medial parabrachial nucleus, left	Pons	Metencelphalon	Not Cortex	Not_Cortex	Ventral
420	10021	421	9149	92	9701	BS	LC	locus ceruleus, left	Pons	Metencelphalon	Not Cortex	Not_Cortex	Ventral
421	10021	422	9561	92	9054	BS	IO	inferior olivary complex, left	Alar_Medulla	Meyelencephalon	Not Cortex	Not_Cortex	Dorsal
422	10021	423	9565	92	9046	BS	IO	inferior olivary complex, right	Alar_Medulla	Meyelencephalon	Not Cortex	Not_Cortex	Dorsal
424	10021	425	9529	92	9030	BS	8Co	cochlear nuclei, left	Alar_Medulla	Meyelencephalon	Not Cortex	Not_Cortex	Dorsal
425	10021	426	9703	92	9117	BS	8Ve	vestibular nuclei, right	Alar_Medulla	Meyelencephalon	Not Cortex	Not_Cortex	Dorsal
426	10021	427	9698	92	9109	BS	8Ve	vestibular nuclei, left	Alar_Medulla	Meyelencephalon	Not Cortex	Not_Cortex	Dorsal
427	10021	428	9684	92	9101	BS	Sp5	spinal trigeminal nucleus, right	Alar_Medulla	Meyelencephalon	Not Cortex	Not_Cortex	Dorsal
428	10021	429	9677	92	9093	BS	Sp5	spinal trigeminal nucleus, left	Alar_Medulla	Meyelencephalon	Not Cortex	Not_Cortex	Dorsal
430	10021	431	9604	92	9077	BS	GiRt	gigantocellular group, right	Basal_Medulla	Meyelencephalon	Not Cortex	Not_Cortex	Ventral
431	10021	432	9598	92	9069	BS	GiRt	gigantocellular group, left	Basal_Medulla	Meyelencephalon	Not Cortex	Not_Cortex	Ventral
432	10021	433	9520	92	9061	BS	Arc	arcuate nucleus of medulla, left	Basal_Medulla	Meyelencephalon	Not Cortex	Not_Cortex	Ventral
434	10021	435	9492	92	9045	BS	Pn	pontine nuclei, left	Pons	Metencelphalon	Not Cortex	Not_Cortex	Ventral
435	10021	436	9144	92	9037	BS	7	facial motor nucleus, right	Pons	Metencelphalon	Not Cortex	Not_Cortex	Ventral
436	10021	437	9143	92	9029	BS	7	facial motor nucleus, left	Pons	Metencelphalon	Not Cortex	Not_Cortex	Ventral
437	10021	438	9703	92	9119	BS	8Ve	vestibular nuclei, right	Alar_Medulla	Meyelencephalon	Not Cortex	Not_Cortex	Dorsal
439	10021	440	9604	92	9103	BS	GiRt	gigantocellular group, right	Basal_Medulla	Meyelencephalon	Not Cortex	Not_Cortex	Ventral
440	10021	441	9598	92	9095	BS	GiRt	gigantocellular group, left	Basal_Medulla	Meyelencephalon	Not Cortex	Not_Cortex	Ventral
441	10021	442	9143	92	9087	BS	7	facial motor nucleus, left	Pons	Metencelphalon	Not Cortex	Not_Cortex	Ventral
442	10021	443	9138	92	9071	BS	6	abducens nucleus, right	Pons	Metencelphalon	Not Cortex	Not_Cortex	Ventral
443	10021	444	9137	92	9063	BS	6	abducens nucleus, left	Pons	Metencelphalon	Not Cortex	Not_Cortex	Ventral
444	10021	445	9698	92	9055	BS	8Ve	vestibular nuclei, left	Alar_Medulla	Meyelencephalon	Not Cortex	Not_Cortex	Dorsal
445	10021	446	9684	92	9047	BS	Sp5	spinal trigeminal nucleus, right	Alar_Medulla	Meyelencephalon	Not Cortex	Not_Cortex	Dorsal
446	10021	447	9677	92	9039	BS	Sp5	spinal trigeminal nucleus, left	Alar_Medulla	Meyelencephalon	Not Cortex	Not_Cortex	Dorsal
447	10021	448	9493	92	9031	BS	Pn	pontine nuclei, right	Pons	Metencelphalon	Not Cortex	Not_Cortex	Ventral
448	10021	449	9492	92	9118	BS	Pn	pontine nuclei, left	Pons	Metencelphalon	Not Cortex	Not_Cortex	Ventral
449	10021	450	9186	92	9110	BS	SOC	superior olivary complex, right	Alar_Medulla	Meyelencephalon	Not Cortex	Not_Cortex	Dorsal
450	10021	451	9178	92	9102	BS	SOC	superior olivary complex, left	Alar_Medulla	Meyelencephalon	Not Cortex	Not_Cortex	Dorsal
451	10021	452	9169	92	9094	BS	PRF	pontine reticular formation, right	Pons	Metencelphalon	Not Cortex	Not_Cortex	Ventral
452	10021	453	9161	92	9086	BS	PRF	pontine reticular formation, left	Pons	Metencelphalon	Not Cortex	Not_Cortex	Ventral
454	10021	455	9156	92	9070	BS	SubC	nucleus subceruleus, right	Pons	Metencelphalon	Not Cortex	Not_Cortex	Ventral
455	10021	456	9155	92	9062	BS	SubC	nucleus subceruleus, left	Pons	Metencelphalon	Not Cortex	Not_Cortex	Ventral
456	10021	457	9619	93	8742	BS	LMRt	lateral medullary reticular group, right	Basal_Medulla	Meyelencephalon	Not Cortex	Not_Cortex	Ventral
457	10021	458	4624	12	7374	CX	SO	supraoptic nucleus, right	Hypothalamus	Diencephalon	Not Cortex	Not_Cortex	Ventral	Hypothalamus
458	10021	459	9074	91	9544	BS	SNC	substantia nigra, pars compacta, left	Tegmentum	Mesencephalon	Not Cortex	Not_Cortex	Ventral	Nigra
459	10021	460	9075	91	9536	BS	SNR	substantia nigra, pars reticulata, left	Tegmentum	Mesencephalon	Not Cortex	Not_Cortex	Ventral	Nigra
460	10021	461	9078	91	9528	BS	SNR	substantia nigra, pars reticulata, right	Tegmentum	Mesencephalon	Not Cortex	Not_Cortex	Ventral	Nigra
462	10021	463	9077	91	9512	BS	SNC	substantia nigra, pars compacta, right	Tegmentum	Mesencephalon	Not Cortex	Not_Cortex	Ventral	Nigra
464	10021	465	9450	91	9583	BS	EW	Edinger-Westphal nucleus, left	Tegmentum	Mesencephalon	Not Cortex	Not_Cortex	Ventral
465	10021	466	9115	91	9575	BS	SC	superior colliculus, left	Tectum	Mesencephalon	Not Cortex	Not_Cortex	Dorsal
466	10021	467	9123	91	9567	BS	SC	superior colliculus, right	Tectum	Mesencephalon	Not Cortex	Not_Cortex	Dorsal
468	10021	469	9057	91	9535	BS	RN	red nucleus, right	Tegmentum	Mesencephalon	Not Cortex	Not_Cortex	Ventral
469	10021	470	9054	91	9527	BS	RN	red nucleus, left	Tegmentum	Mesencephalon	Not Cortex	Not_Cortex	Ventral
470	10021	471	9048	91	9511	BS	Dk	nucleus of Darkschewitsch, left	Tegmentum	Mesencephalon	Not Cortex	Not_Cortex	Ventral
471	10021	472	9017	91	9598	BS	ICjl	interstitial nucleus of Cajal, right	Tegmentum	Mesencephalon	Not Cortex	Not_Cortex	Ventral
472	10021	473	9016	91	9590	BS	ICjl	interstitial nucleus of Cajal, left	Tegmentum	Mesencephalon	Not Cortex	Not_Cortex	Ventral
473	10021	474	9005	91	9582	BS	CGMB	central gray substance of midbrain, right	Tegmentum	Mesencephalon	Not Cortex	Not_Cortex	Ventral
474	10021	475	9004	91	9574	BS	CGMB	central gray substance of midbrain, left	Tegmentum	Mesencephalon	Not Cortex	Not_Cortex	Ventral
475	10021	476	9103	91	9566	BS	IC	inferior colliculus, left	Tectum	Mesencephalon	Not Cortex	Not_Cortex	Dorsal
477	10021	478	9064	91	9550	BS	4	trochlear nucleus, left	Tegmentum	Mesencephalon	Not Cortex	Not_Cortex	Ventral
478	10021	479	9026	91	9542	BS	SubCn	subcuneiform nucleus, right	Tegmentum	Mesencephalon	Not Cortex	Not_Cortex	Ventral
479	10021	480	9024	91	9534	BS	CnF	cuneiform nucleus, right	Tegmentum	Mesencephalon	Not Cortex	Not_Cortex	Ventral
480	10021	481	9022	91	9526	BS	SubCn	subcuneiform nucleus, left	Tegmentum	Mesencephalon	Not Cortex	Not_Cortex	Ventral
481	10021	482	9020	91	9518	BS	CnF	cuneiform nucleus, left	Tegmentum	Mesencephalon	Not Cortex	Not_Cortex	Ventral
483	10021	484	9078	91	9597	BS	SNR	substantia nigra, pars reticulata, right	Tegmentum	Mesencephalon	Not Cortex	Not_Cortex	Ventral	Nigra
484	10021	485	9077	91	9589	BS	SNC	substantia nigra, pars compacta, right	Tegmentum	Mesencephalon	Not Cortex	Not_Cortex	Ventral	Nigra
485	10021	486	9075	91	9581	BS	SNR	substantia nigra, pars reticulata, left	Tegmentum	Mesencephalon	Not Cortex	Not_Cortex	Ventral	Nigra
486	10021	487	9074	91	9573	BS	SNC	substantia nigra, pars compacta, left	Tegmentum	Mesencephalon	Not Cortex	Not_Cortex	Ventral	Nigra
487	10021	488	9067	91	9557	BS	VTA	ventral tegmental area, left	Tegmentum	Mesencephalon	Not Cortex	Not_Cortex	Ventral
488	10021	489	9054	91	9541	BS	RN	red nucleus, left	Tegmentum	Mesencephalon	Not Cortex	Not_Cortex	Ventral
489	10021	490	9039	91	9533	BS	3	oculomotor nuclear complex, right	Tegmentum	Mesencephalon	Not Cortex	Not_Cortex	Ventral
490	10021	491	9004	91	9509	BS	CGMB	central gray substance of midbrain, left	Tegmentum	Mesencephalon	Not Cortex	Not_Cortex	Ventral
491	10021	492	9492	91	9454	BS	Pn	pontine nuclei, left	Pons	Metencelphalon	Not Cortex	Not_Cortex	Ventral
492	10021	493	9493	91	9446	BS	Pn	pontine nuclei, right	Pons	Metencelphalon	Not Cortex	Not_Cortex	Ventral
494	10021	495	9103	91	9430	BS	IC	inferior colliculus, left	Tectum	Mesencephalon	Not Cortex	Not_Cortex	Dorsal
495	10021	496	9078	91	9422	BS	SNR	substantia nigra, pars reticulata, right	Tegmentum	Mesencephalon	Not Cortex	Not_Cortex	Ventral	Nigra
496	10021	497	9077	91	9414	BS	SNC	substantia nigra, pars compacta, right	Tegmentum	Mesencephalon	Not Cortex	Not_Cortex	Ventral	Nigra
497	10021	498	9075	91	9501	BS	SNR	substantia nigra, pars reticulata, left	Tegmentum	Mesencephalon	Not Cortex	Not_Cortex	Ventral	Nigra
498	10021	499	9074	91	9493	BS	SNC	substantia nigra, pars compacta, left	Tegmentum	Mesencephalon	Not Cortex	Not_Cortex	Ventral	Nigra
499	10021	500	9068	91	9485	BS	VTA	ventral tegmental area, right	Tegmentum	Mesencephalon	Not Cortex	Not_Cortex	Ventral
500	10021	501	9067	91	9477	BS	VTA	ventral tegmental area, left	Tegmentum	Mesencephalon	Not Cortex	Not_Cortex	Ventral
501	10021	502	9065	91	9469	BS	4	trochlear nucleus, right	Tegmentum	Mesencephalon	Not Cortex	Not_Cortex	Ventral
502	10021	503	9064	91	9461	BS	4	trochlear nucleus, left	Tegmentum	Mesencephalon	Not Cortex	Not_Cortex	Ventral
503	10021	504	9026	91	9453	BS	SubCn	subcuneiform nucleus, right	Tegmentum	Mesencephalon	Not Cortex	Not_Cortex	Ventral
504	10021	505	9024	91	9445	BS	CnF	cuneiform nucleus, right	Tegmentum	Mesencephalon	Not Cortex	Not_Cortex	Ventral
505	10021	506	9022	91	9437	BS	SubCn	subcuneiform nucleus, left	Tegmentum	Mesencephalon	Not Cortex	Not_Cortex	Ventral
506	10021	507	9020	91	9429	BS	CnF	cuneiform nucleus, left	Tegmentum	Mesencephalon	Not Cortex	Not_Cortex	Ventral
507	10021	508	9005	91	9421	BS	CGMB	central gray substance of midbrain, right	Tegmentum	Mesencephalon	Not Cortex	Not_Cortex	Ventral
508	10021	509	9004	91	9413	BS	CGMB	central gray substance of midbrain, left	Tegmentum	Mesencephalon	Not Cortex	Not_Cortex	Ventral
509	10021	510	9054	14	5899	CX	RN	red nucleus, left	Tegmentum	Mesencephalon	Not Cortex	Not_Cortex	Ventral
510	10021	511	4400	14	5891	CX	DTM	medial group of nuclei, left	Thalamus	Diencephalon	Not Cortex	Not_Cortex	Dorsal
511	10021	512	4518	14	5875	CX	Sb	subthalamic nucleus, left	Thalamus	Diencephalon	Not Cortex	Not_Cortex	Dorsal
512	10021	513	4506	14	5859	CX	R	reticular nucleus of thalamus, left	Thalamus	Diencephalon	Not Cortex	Not_Cortex	Dorsal
513	10021	514	4432	14	5946	CX	ILr	rostral group of intralaminar nuclei, left	Thalamus	Diencephalon	Not Cortex	Not_Cortex	Dorsal
514	10021	515	4395	14	5930	CX	DTA	anterior group of nuclei, left	Thalamus	Diencephalon	Not Cortex	Not_Cortex	Dorsal
515	10021	516	4280	14	5922	CX	HCd	head of caudate nucleus, left	Striatum	Telencephalon	Not Cortex	Not_Cortex	Subcortical	Caudate
516	10021	517	4492	14	5914	CX	ILc	caudal group of intralaminar nuclei, right	Thalamus	Diencephalon	Not Cortex	Not_Cortex	Dorsal
517	10021	518	9057	14	5906	CX	RN	red nucleus, right	Tegmentum	Mesencephalon	Not Cortex	Not_Cortex	Ventral
518	10021	519	4450	14	5898	CX	DTA	anterior group of nuclei, right	Thalamus	Diencephalon	Not Cortex	Not_Cortex	Dorsal
519	10021	520	9078	14	5890	CX	SNR	substantia nigra, pars reticulata, right	Tegmentum	Mesencephalon	Not Cortex	Not_Cortex	Ventral	Nigra
520	10021	521	4512	14	5858	CX	R	reticular nucleus of thalamus, right	Thalamus	Diencephalon	Not Cortex	Not_Cortex	Dorsal
521	10021	522	4487	14	5945	CX	ILr	rostral group of intralaminar nuclei, right	Thalamus	Diencephalon	Not Cortex	Not_Cortex	Dorsal
522	10021	523	4450	14	5929	CX	DTA	anterior group of nuclei, right	Thalamus	Diencephalon	Not Cortex	Not_Cortex	Dorsal
523	10021	524	4342	13	5913	CX	BLA	basolateral nucleus, left	Limbic	Telencephalon	Association_Cortex	Association_Cortex	Subcortical	Amygdala
524	10021	525	4258	13	5905	CX	DG	dentate gyrus, left	Limbic	Telencephalon	Association_Cortex	Association_Cortex	Subcortical	Hippocampus
525	10021	526	4257	13	5897	CX	CA4	CA4 field, left	Limbic	Telencephalon	Association_Cortex	Association_Cortex	Subcortical	Hippocampus
526	10021	527	4255	13	5889	CX	CA2	CA2 field, left	Limbic	Telencephalon	Association_Cortex	Association_Cortex	Subcortical	Hippocampus
527	10021	528	4254	13	5881	CX	CA1	CA1 field, left	Limbic	Telencephalon	Association_Cortex	Association_Cortex	Subcortical	Hippocampus
528	10021	529	4251	13	5873	CX	S	subiculum, left	Limbic	Telencephalon	Association_Cortex	Association_Cortex	Subcortical	Hippocampus
529	10021	530	4440	15	5844	CX	LGd	dorsal lateral geniculate nucleus, left	Thalamus	Diencephalon	Not Cortex	Not_Cortex	Dorsal
530	10021	531	4281	15	5836	CX	TCd	tail of caudate nucleus, left	Striatum	Telencephalon	Not Cortex	Not_Cortex	Subcortical	Caudate
531	10021	532	4258	15	5828	CX	DG	dentate gyrus, left	Limbic	Telencephalon	Association_Cortex	Association_Cortex	Subcortical	Hippocampus
532	10021	533	4257	15	5820	CX	CA4	CA4 field, left	Limbic	Telencephalon	Association_Cortex	Association_Cortex	Subcortical	Hippocampus
533	10021	534	4256	15	5812	CX	CA3	CA3 field, left	Limbic	Telencephalon	Association_Cortex	Association_Cortex	Subcortical	Hippocampus
534	10021	535	4254	15	5796	CX	CA1	CA1 field, left	Limbic	Telencephalon	Association_Cortex	Association_Cortex	Subcortical	Hippocampus
535	10021	536	4251	15	5788	CX	S	subiculum, left	Limbic	Telencephalon	Association_Cortex	Association_Cortex	Subcortical	Hippocampus
536	10021	537	4483	15	5865	CX	DTP	posterior group of nuclei, right	Thalamus	Diencephalon	Not Cortex	Not_Cortex	Dorsal
537	10021	538	4495	15	5780	CX	LGd	dorsal lateral geniculate nucleus, right	Thalamus	Diencephalon	Not Cortex	Not_Cortex	Dorsal
538	10021	539	4263	15	5772	CX	CA1	CA1 field, right	Limbic	Telencephalon	Association_Cortex	Association_Cortex	Subcortical	Hippocampus
539	10021	540	9078	15	5764	CX	SNR	substantia nigra, pars reticulata, right	Tegmentum	Mesencephalon	Not Cortex	Not_Cortex	Ventral	Nigra
540	10021	541	9077	15	5851	CX	SNC	substantia nigra, pars compacta, right	Tegmentum	Mesencephalon	Not Cortex	Not_Cortex	Ventral	Nigra
541	10021	542	9057	15	5843	CX	RN	red nucleus, right	Tegmentum	Mesencephalon	Not Cortex	Not_Cortex	Ventral
542	10021	543	4495	15	5827	CX	LGd	dorsal lateral geniculate nucleus, right	Thalamus	Diencephalon	Not Cortex	Not_Cortex	Dorsal
543	10021	544	4285	15	5819	CX	TCd	tail of caudate nucleus, right	Striatum	Telencephalon	Not Cortex	Not_Cortex	Subcortical	Caudate
544	10021	545	4267	15	5811	CX	DG	dentate gyrus, right	Limbic	Telencephalon	Association_Cortex	Association_Cortex	Subcortical	Hippocampus
545	10021	546	4266	15	5803	CX	CA4	CA4 field, right	Limbic	Telencephalon	Association_Cortex	Association_Cortex	Subcortical	Hippocampus
546	10021	547	4265	15	5795	CX	CA3	CA3 field, right	Limbic	Telencephalon	Association_Cortex	Association_Cortex	Subcortical	Hippocampus
547	10021	548	4264	15	5857	CX	CA2	CA2 field, right	Limbic	Telencephalon	Association_Cortex	Association_Cortex	Subcortical	Hippocampus
548	10021	549	4263	15	5787	CX	CA1	CA1 field, right	Limbic	Telencephalon	Association_Cortex	Association_Cortex	Subcortical	Hippocampus
549	10021	550	4260	15	5779	CX	S	subiculum, right	Limbic	Telencephalon	Association_Cortex	Association_Cortex	Subcortical	Hippocampus
550	10021	551	4379	12	5771	CX	LA	lateral nucleus, left	Limbic	Telencephalon	Association_Cortex	Association_Cortex	Subcortical	Amygdala
551	10021	552	4367	12	5763	CX	COMA	cortico-medial group, left	Limbic	Telencephalon	Association_Cortex	Association_Cortex	Subcortical	Amygdala
552	10021	553	4351	12	5850	CX	BMA	basomedial nucleus, left	Limbic	Telencephalon	Association_Cortex	Association_Cortex	Subcortical	Amygdala
553	10021	554	4295	14	5826	CX	GPe	globus pallidus, external segment, left	Striatum	Telencephalon	Not Cortex	Not_Cortex	Subcortical	Pallidum
554	10021	555	4323	14	5818	CX	Cl	claustrum, right	Insula	Telencephalon	Association_Cortex	Association_Cortex	Frontal
555	10021	556	4299	14	5810	CX	GPi	globus pallidus, internal segment, right	Striatum	Telencephalon	Not Cortex	Not_Cortex	Subcortical	Pallidum
556	10021	557	4298	14	5802	CX	GPe	globus pallidus, external segment, right	Striatum	Telencephalon	Not Cortex	Not_Cortex	Subcortical	Pallidum
557	10021	558	4258	14	5786	CX	DG	dentate gyrus, left	Limbic	Telencephalon	Association_Cortex	Association_Cortex	Subcortical	Hippocampus
558	10021	559	4254	14	5849	CX	CA1	CA1 field, left	Limbic	Telencephalon	Association_Cortex	Association_Cortex	Subcortical	Hippocampus
559	10021	560	4251	14	5841	CX	S	subiculum, left	Limbic	Telencephalon	Association_Cortex	Association_Cortex	Subcortical	Hippocampus
560	10021	561	4285	14	5833	CX	TCd	tail of caudate nucleus, right	Striatum	Telencephalon	Not Cortex	Not_Cortex	Subcortical	Caudate
561	10021	562	4267	14	5825	CX	DG	dentate gyrus, right	Limbic	Telencephalon	Association_Cortex	Association_Cortex	Subcortical	Hippocampus
562	10021	563	4266	14	5817	CX	CA4	CA4 field, right	Limbic	Telencephalon	Association_Cortex	Association_Cortex	Subcortical	Hippocampus
563	10021	564	4265	14	5809	CX	CA3	CA3 field, right	Limbic	Telencephalon	Association_Cortex	Association_Cortex	Subcortical	Hippocampus
564	10021	565	4264	14	5801	CX	CA2	CA2 field, right	Limbic	Telencephalon	Association_Cortex	Association_Cortex	Subcortical	Hippocampus
565	10021	566	4263	14	5793	CX	CA1	CA1 field, right	Limbic	Telencephalon	Association_Cortex	Association_Cortex	Subcortical	Hippocampus
566	10021	567	4260	14	5785	CX	S	subiculum, right	Limbic	Telencephalon	Association_Cortex	Association_Cortex	Subcortical	Hippocampus
567	10021	568	4322	12	5769	CX	Cl	claustrum, left	Insula	Telencephalon	Association_Cortex	Association_Cortex	Frontal
568	10021	569	4284	10	5089	CX	HCd	head of caudate nucleus, right	Striatum	Telencephalon	Not Cortex	Not_Cortex	Subcortical	Caudate
569	10021	570	4013	10	4580	CX	PrG-sl	precentral gyrus, left, superior lateral aspect of gyrus	Sensorimotor	Telencephalon	Sensory	Sensorimotor	Somatomotor
570	10021	571	4045	4	4602	CX	orIFG	inferior frontal gyrus, orbital part, left	Frontal	Telencephalon	Association_Cortex	Association_Cortex		Frontal
571	10021	572	4042	8	5097	CX	opIFG	inferior frontal gyrus, opercular part, left	Frontal	Telencephalon	Association_Cortex	Association_Cortex		Frontal
572	10021	573	4238	18	4851	CX	CgGr-i	cingulate gyrus, retrosplenial part, left, inferior bank of gyrus	Posterior_Cingulate	Telencephalon	Association_Cortex	Association_Cortex
573	10021	574	4143	20	5105	CX	MTG-i	middle temporal gyrus, left, inferior bank of gyrus	Temporal	Telencephalon	Association_Cortex	Association_Cortex	Temporal
574	10021	575	4288	11	4914	CX	Pu	putamen, left	Striatum	Telencephalon	Not Cortex	Not_Cortex	Subcortical	Putamen
575	10021	576	4142	14	4955	CX	MTG-s	middle temporal gyrus, left, superior bank of gyrus	Temporal	Telencephalon	Association_Cortex	Association_Cortex	Temporal
576	10021	577	4145	20	4941	CX	MTG-s	middle temporal gyrus, right, superior bank of gyrus	Temporal	Telencephalon	Association_Cortex	Association_Cortex	Temporal
577	10021	578	4031	12	5074	CX	MFG-i	middle frontal gyrus, left, inferior bank of gyrus	Frontal	Telencephalon	Association_Cortex	Association_Cortex		Frontal
578	10021	579	4226	16	5147	CX	CgGf-s	cingulate gyrus, frontal part, right, superior bank of gyrus	Anterior_Cingulate	Telencephalon	Association_Cortex	Association_Cortex	Frontal	AntCing
579	10021	580	4227	16	5155	CX	CgGf-i	cingulate gyrus, frontal part, right, inferior bank of gyrus	Anterior_Cingulate	Telencephalon	Association_Cortex	Association_Cortex	Frontal	AntCing
580	10021	581	4101	22	5165	CX	SPL-s	superior parietal lobule, right, superior bank of gyrus	Parietal	Telencephalon	Association_Cortex	Association_Cortex	Parietal
581	10021	582	4102	22	5173	CX	SPL-i	superior parietal lobule, right, inferior bank of gyrus	Parietal	Telencephalon	Association_Cortex	Association_Cortex	Parietal
582	10021	583	4092	16	5091	CX	PoG-cs	postcentral gyrus, right, bank of the central sulcus	Sensorimotor	Telencephalon	Sensory	Sensorimotor	Somatomotor
583	10021	584	4095	16	5146	CX	PoG-pcs	postcentral gyrus, right, bank of the posterior central sulcus	Sensorimotor	Telencephalon	Sensory	Sensorimotor	Somatomotor
584	10021	585	4109	16	5154	CX	SMG-s	supramarginal gyrus, right, superior bank of gyrus	Parietal	Telencephalon	Association_Cortex	Association_Cortex	Parietal
585	10021	586	4110	16	5162	CX	SMG-i	supramarginal gyrus, right, inferior bank of gyrus	Parietal	Telencephalon	Association_Cortex	Association_Cortex	Parietal
586	10021	587	4110	16	5170	CX	SMG-i	supramarginal gyrus, right, inferior bank of gyrus	Parietal	Telencephalon	Association_Cortex	Association_Cortex	Parietal
587	10021	588	4099	22	5110	CX	SPL-i	superior parietal lobule, left, inferior bank of gyrus	Parietal	Telencephalon	Association_Cortex	Association_Cortex	Parietal
588	10021	589	4121	22	5126	CX	Pcu-i	precuneus, left, inferior lateral bank of gyrus	Parietal	Telencephalon	Association_Cortex	Association_Cortex	Parietal
589	10021	590	4217	22	5150	CX	SOG-s	superior occipital gyrus, right, superior bank of gyrus	Occipital	Telencephalon	Association_Cortex	Association_Cortex	Occipital
590	10021	591	4196	22	5158	CX	LiG-pest	lingual gyrus, right, peristriate	Occipital	Telencephalon	Sensory	Visual	Occipital
591	10021	592	4204	22	5174	CX	OTG-i	occipito-temporal gyrus, right, inferior bank of gyrus	Temporal	Telencephalon	Association_Cortex	Association_Cortex	Temporal
592	10021	593	4211	22	5182	CX	IOG-i	inferior occipital gyrus, right, inferior bank of gyrus	Occipital	Telencephalon	Association_Cortex	Association_Cortex	Occipital
593	10021	594	4211	22	5095	CX	IOG-i	inferior occipital gyrus, right, inferior bank of gyrus	Occipital	Telencephalon	Association_Cortex	Association_Cortex	Occipital
594	10021	595	4186	22	5103	CX	Cun-pest	cuneus, left, peristriate	Occipital	Telencephalon	Sensory	Visual	Occipital
595	10021	596	4187	22	5111	CX	Cun-str	cuneus, left, striate	Occipital	Telencephalon	Sensory	Visual	Occipital
596	10021	597	4288	12	5121	CX	Pu	putamen, left	Striatum	Telencephalon	Not Cortex	Not_Cortex	Subcortical	Putamen
597	10021	598	4295	12	5129	CX	GPe	globus pallidus, external segment, left	Striatum	Telencephalon	Not Cortex	Not_Cortex	Subcortical	Pallidum
598	10021	599	4296	12	5137	CX	GPi	globus pallidus, internal segment, left	Striatum	Telencephalon	Not Cortex	Not_Cortex	Subcortical	Pallidum
599	10021	600	4099	20	5114	CX	SPL-i	superior parietal lobule, left, inferior bank of gyrus	Parietal	Telencephalon	Association_Cortex	Association_Cortex	Parietal
600	10021	601	4114	20	5130	CX	AnG-i	angular gyrus, left, inferior bank of gyrus	Parietal	Telencephalon	Association_Cortex	Association_Cortex	Parietal
601	10021	602	4149	14	5169	CX	ITG-its	inferior temporal gyrus, left, bank of the its	Temporal	Telencephalon	Association_Cortex	Association_Cortex	Temporal
602	10021	603	4158	14	5177	CX	FuG-its	fusiform gyrus, left, bank of the its	Temporal	Telencephalon	Association_Cortex	Association_Cortex	Temporal
603	10021	604	4159	14	5090	CX	FuG-l	fusiform gyrus, left, lateral bank of gyrus	Temporal	Telencephalon	Association_Cortex	Association_Cortex	Temporal
604	10021	605	4164	14	5145	CX	FuG-cos	fusiform gyrus, right, bank of cos	Temporal	Telencephalon	Association_Cortex	Association_Cortex	Temporal
605	10021	606	4247	14	5153	CX	PHG-l	parahippocampal gyrus, right, lateral bank of gyrus	Temporal	Telencephalon	Association_Cortex	Association_Cortex	Temporal
606	10021	607	4143	16	5133	CX	MTG-i	middle temporal gyrus, left, inferior bank of gyrus	Temporal	Telencephalon	Association_Cortex	Association_Cortex	Temporal
607	10021	608	4149	16	5141	CX	ITG-its	inferior temporal gyrus, left, bank of the its	Temporal	Telencephalon	Association_Cortex	Association_Cortex	Temporal
608	10021	609	4151	16	5149	CX	ITG-mts	inferior temporal gyrus, left, bank of mts	Temporal	Telencephalon	Association_Cortex	Association_Cortex	Temporal
609	10021	610	4158	16	5157	CX	FuG-its	fusiform gyrus, left, bank of the its	Temporal	Telencephalon	Association_Cortex	Association_Cortex	Temporal
610	10021	611	4123	22	5094	CX	Pcu-s	precuneus, right, superior lateral bank of gyrus	Parietal	Telencephalon	Association_Cortex	Association_Cortex	Parietal
611	10021	612	4153	16	5101	CX	ITG-its	inferior temporal gyrus, right, bank of the its	Temporal	Telencephalon	Association_Cortex	Association_Cortex	Temporal
612	10021	613	4162	16	5117	CX	FuG-its	fusiform gyrus, right, bank of the its	Temporal	Telencephalon	Association_Cortex	Association_Cortex	Temporal
613	10021	614	4136	16	5172	CX	STG-i	superior temporal gyrus, left, inferior bank of gyrus	Temporal	Telencephalon	Association_Cortex	Association_Cortex	Temporal
614	10021	615	4142	16	5180	CX	MTG-s	middle temporal gyrus, left, superior bank of gyrus	Temporal	Telencephalon	Association_Cortex	Association_Cortex	Temporal
615	10021	616	4136	16	5093	CX	STG-i	superior temporal gyrus, left, inferior bank of gyrus	Temporal	Telencephalon	Association_Cortex	Association_Cortex	Temporal
616	10021	617	4214	24	5159	CX	SOG-s	superior occipital gyrus, left, superior bank of gyrus	Occipital	Telencephalon	Association_Cortex	Association_Cortex	Occipital
617	10021	618	4215	24	5167	CX	SOG-i	superior occipital gyrus, left, inferior bank of gyrus	Occipital	Telencephalon	Association_Cortex	Association_Cortex	Occipital
618	10021	619	4145	16	5148	CX	MTG-s	middle temporal gyrus, right, superior bank of gyrus	Temporal	Telencephalon	Association_Cortex	Association_Cortex	Temporal
619	10021	620	4170	16	5156	CX	TG	transverse gyri, right	Temporal	Telencephalon	Sensory	Auditory	Temporal
620	10021	621	4139	16	5164	CX	STG-i	superior temporal gyrus, right, inferior bank of gyrus	Temporal	Telencephalon	Association_Cortex	Association_Cortex	Temporal
621	10021	622	4090	16	5108	CX	PoG-pcs	postcentral gyrus, left, bank of the posterior central sulcus	Sensorimotor	Telencephalon	Sensory	Sensorimotor	Somatomotor
622	10021	623	4106	16	5116	CX	SMG-s	supramarginal gyrus, left, superior bank of gyrus	Parietal	Telencephalon	Association_Cortex	Association_Cortex	Parietal
623	10021	624	4135	16	5132	CX	STG-l	superior temporal gyrus, left, lateral bank of gyrus	Temporal	Telencephalon	Association_Cortex	Association_Cortex	Temporal
624	10021	625	4189	24	5096	CX	Cun-pest	cuneus, right, peristriate	Occipital	Telencephalon	Sensory	Visual	Occipital
625	10021	626	4190	24	5104	CX	Cun-str	cuneus, right, striate	Occipital	Telencephalon	Sensory	Visual	Occipital
626	10021	627	4196	24	5112	CX	LiG-pest	lingual gyrus, right, peristriate	Occipital	Telencephalon	Sensory	Visual	Occipital
627	10021	628	4015	16	5171	CX	PrG-cs	precentral gyrus, left, bank of the central sulcus	Sensorimotor	Telencephalon	Sensory	Sensorimotor	Somatomotor
628	10021	629	4088	16	5092	CX	PoG-sl	postcentral gyrus, left, superior lateral aspect of gyrus	Sensorimotor	Telencephalon	Sensory	Sensorimotor	Somatomotor
629	10021	630	4089	16	5100	CX	PoG-il	postcentral gyrus, left, inferior lateral aspect of gyrus	Sensorimotor	Telencephalon	Sensory	Sensorimotor	Somatomotor
630	10021	631	4186	24	5136	CX	Cun-pest	cuneus, left, peristriate	Occipital	Telencephalon	Sensory	Visual	Occipital
631	10021	632	4194	24	5152	CX	LiG-str	lingual gyrus, left, striate	Occipital	Telencephalon	Sensory	Visual	Occipital
632	10021	633	4207	24	5160	CX	IOG-s	inferior occipital gyrus, left, superior bank of gyrus	Occipital	Telencephalon	Association_Cortex	Association_Cortex	Occipital
633	10021	634	4208	24	5168	CX	IOG-i	inferior occipital gyrus, left, inferior bank of gyrus	Occipital	Telencephalon	Association_Cortex	Association_Cortex	Occipital
634	10021	635	4074	16	5115	CX	PCLa-i	paracentral lobule, anterior part, left, inferior bank of gyrus	Sensorimotor	Telencephalon	Sensory	Sensorimotor	Somatomotor
635	10021	636	4077	16	5131	CX	PCLa-i	paracentral lobule, anterior part, right, inferior bank of gyrus	Sensorimotor	Telencephalon	Sensory	Sensorimotor	Somatomotor
636	10021	637	4193	22	5127	CX	LiG-pest	lingual gyrus, left, peristriate	Occipital	Telencephalon	Sensory	Visual	Occipital
637	10021	638	4194	22	5135	CX	LiG-str	lingual gyrus, left, striate	Occipital	Telencephalon	Sensory	Visual	Occipital
638	10021	639	4197	22	5143	CX	LiG-str	lingual gyrus, right, striate	Occipital	Telencephalon	Sensory	Visual	Occipital
639	10021	640	4226	8	4628	CX	CgGf-s	cingulate gyrus, frontal part, right, superior bank of gyrus	Anterior_Cingulate	Telencephalon	Association_Cortex	Association_Cortex	Frontal	AntCing
640	10021	641	4890	2	4561	CX	FP-s	frontal pole, left, superior aspect	Frontal	Telencephalon	Association_Cortex	Association_Cortex		Frontal
641	10021	642	4030	6	4689	CX	MFG-s	middle frontal gyrus, left, superior bank of gyrus	Frontal	Telencephalon	Association_Cortex	Association_Cortex		Frontal
642	10021	643	4146	18	4805	CX	MTG-i	middle temporal gyrus, right, inferior bank of gyrus	Temporal	Telencephalon	Association_Cortex	Association_Cortex	Temporal
643	10021	644	4014	16	5163	CX	PrG-il	precentral gyrus, left, inferior lateral aspect of gyrus	Sensorimotor	Telencephalon	Sensory	Sensorimotor	Somatomotor
644	10021	645	4093	16	5099	CX	PoG-sl	postcentral gyrus, right, superior lateral aspect of gyrus	Sensorimotor	Telencephalon	Sensory	Sensorimotor	Somatomotor
645	10021	646	4322	14	5834	CX	Cl	claustrum, left	Insula	Telencephalon	Association_Cortex	Association_Cortex	Frontal
646	10021	647	4342	12	5842	CX	BLA	basolateral nucleus, left	Limbic	Telencephalon	Association_Cortex	Association_Cortex	Subcortical	Amygdala
647	10021	648	4267	13	7065	CX	DG	dentate gyrus, right	Limbic	Telencephalon	Association_Cortex	Association_Cortex	Subcortical	Hippocampus
648	10021	649	4513	15	5835	CX	ZI	zona incerta, right	Thalamus	Diencephalon	Not Cortex	Not_Cortex	Dorsal
649	10021	650	4351	13	5921	CX	BMA	basomedial nucleus, left	Limbic	Telencephalon	Association_Cortex	Association_Cortex	Subcortical	Amygdala
650	10021	651	4455	14	5937	CX	DTM	medial group of nuclei, right	Thalamus	Diencephalon	Not Cortex	Not_Cortex	Dorsal
651	10021	652	4519	14	5874	CX	Sb	subthalamic nucleus, right	Thalamus	Diencephalon	Not Cortex	Not_Cortex	Dorsal
652	10021	653	4400	14	5938	CX	DTM	medial group of nuclei, left	Thalamus	Diencephalon	Not Cortex	Not_Cortex	Dorsal
653	10021	654	4787	67	8261	CB	Dt	dentate nucleus, right	DCN	Metencelphalon	Not Cortex	Not_Cortex
654	10021	655	4787	68	8269	CB	Dt	dentate nucleus, right	DCN	Metencelphalon	Not Cortex	Not_Cortex
655	10021	656	4788	68	8277	CB	Emb	emboliform nucleus, right	DCN	Metencelphalon	Not Cortex	Not_Cortex
656	10021	657	4790	68	8285	CB	Glo	globose nucleus, right	DCN	Metencelphalon	Not Cortex	Not_Cortex
657	10021	658	4789	69	8293	CB	Fas	fastigial nucleus, right	DCN	Metencelphalon	Not Cortex	Not_Cortex
658	10021	659	4782	71	8301	CB	Dt	dentate nucleus, left	DCN	Metencelphalon	Not Cortex	Not_Cortex
659	10021	660	4024	4	4801	CX	SFG-l	superior frontal gyrus, left, lateral bank of gyrus	Frontal	Telencephalon	Association_Cortex	Association_Cortex		Frontal
660	10021	661	4030	2	4625	CX	MFG-s	middle frontal gyrus, left, superior bank of gyrus	Frontal	Telencephalon	Association_Cortex	Association_Cortex		Frontal
661	10021	662	4891	2	4617	CX	FPi	frontal pole, left, inferior aspect	Frontal	Telencephalon	Association_Cortex	Association_Cortex		Frontal
662	10021	663	4143	12	4702	CX	MTG-i	middle temporal gyrus, left, inferior bank of gyrus	Temporal	Telencephalon	Association_Cortex	Association_Cortex	Temporal
663	10021	664	4151	12	4615	CX	ITG-mts	inferior temporal gyrus, left, bank of mts	Temporal	Telencephalon	Association_Cortex	Association_Cortex	Temporal
664	10021	665	4154	12	4817	CX	ITG-l	inferior temporal gyrus, right, lateral bank of gyrus	Temporal	Telencephalon	Association_Cortex	Association_Cortex	Temporal
665	10021	666	4154	12	4646	CX	ITG-l	inferior temporal gyrus, right, lateral bank of gyrus	Temporal	Telencephalon	Association_Cortex	Association_Cortex	Temporal
666	10021	667	4162	12	4662	CX	FuG-its	fusiform gyrus, right, bank of the its	Temporal	Telencephalon	Association_Cortex	Association_Cortex	Temporal
667	10021	668	4155	12	4678	CX	ITG-mts	inferior temporal gyrus, right, bank of mts	Temporal	Telencephalon	Association_Cortex	Association_Cortex	Temporal
668	10021	669	4094	12	4685	CX	PoG-il	postcentral gyrus, right, inferior lateral aspect of gyrus	Sensorimotor	Telencephalon	Sensory	Sensorimotor	Somatomotor
669	10021	670	4139	12	4693	CX	STG-i	superior temporal gyrus, right, inferior bank of gyrus	Temporal	Telencephalon	Association_Cortex	Association_Cortex	Temporal
670	10021	671	4173	12	4614	CX	PLT	planum temporale, right	Temporal	Telencephalon	Sensory	Auditory	Temporal
671	10021	672	4024	12	4669	CX	SFG-l	superior frontal gyrus, left, lateral bank of gyrus	Frontal	Telencephalon	Association_Cortex	Association_Cortex		Frontal
672	10021	673	4027	12	4645	CX	SFG-l	superior frontal gyrus, right, lateral bank of gyrus	Frontal	Telencephalon	Association_Cortex	Association_Cortex		Frontal
673	10021	674	4033	12	4653	CX	MFG-s	middle frontal gyrus, right, superior bank of gyrus	Frontal	Telencephalon	Association_Cortex	Association_Cortex		Frontal
674	10021	675	4027	12	4661	CX	SFG-l	superior frontal gyrus, right, lateral bank of gyrus	Frontal	Telencephalon	Association_Cortex	Association_Cortex		Frontal
675	10021	676	4906	8	4684	CX	TP-s	temporal pole, right, superior aspect	Temporal	Telencephalon	Association_Cortex	Association_Cortex	Temporal
676	10021	677	4048	8	4692	CX	GRe	gyrus rectus, left	Frontal	Telencephalon	Association_Cortex	Association_Cortex		Frontal
677	10021	678	4049	8	4700	CX	GRe	gyrus rectus, right	Frontal	Telencephalon	Association_Cortex	Association_Cortex		Frontal
678	10021	679	4051	8	4613	CX	MOrG	medial orbital gyrus, left	Frontal	Telencephalon	Association_Cortex	Association_Cortex		Frontal
679	10021	680	4052	8	4621	CX	MOrG	medial orbital gyrus, right	Frontal	Telencephalon	Association_Cortex	Association_Cortex		Frontal
680	10021	681	4031	8	4652	CX	MFG-i	middle frontal gyrus, left, inferior bank of gyrus	Frontal	Telencephalon	Association_Cortex	Association_Cortex		Frontal
681	10021	682	4079	8	4668	CX	fro	frontal operculum, left	Frontal	Telencephalon	Association_Cortex	Association_Cortex		Frontal
682	10021	683	4063	8	4809	CX	SCG	subcallosal cingulate gyrus, left	Anterior_Cingulate	Telencephalon	Association_Cortex	Association_Cortex	Frontal	AntCing
683	10021	684	4063	8	4636	CX	SCG	subcallosal cingulate gyrus, left	Anterior_Cingulate	Telencephalon	Association_Cortex	Association_Cortex	Frontal	AntCing
684	10021	685	4064	8	4644	CX	SCG	subcallosal cingulate gyrus, right	Anterior_Cingulate	Telencephalon	Association_Cortex	Association_Cortex	Frontal	AntCing
685	10021	686	4024	8	4691	CX	SFG-l	superior frontal gyrus, left, lateral bank of gyrus	Frontal	Telencephalon	Association_Cortex	Association_Cortex		Frontal
686	10021	687	4030	8	4612	CX	MFG-s	middle frontal gyrus, left, superior bank of gyrus	Frontal	Telencephalon	Association_Cortex	Association_Cortex		Frontal
687	10021	688	4223	8	4620	CX	CgGf-s	cingulate gyrus, frontal part, left, superior bank of gyrus	Anterior_Cingulate	Telencephalon	Association_Cortex	Association_Cortex	Frontal	AntCing
688	10021	689	4033	8	4675	CX	MFG-s	middle frontal gyrus, right, superior bank of gyrus	Frontal	Telencephalon	Association_Cortex	Association_Cortex		Frontal
689	10021	690	4031	6	4697	CX	MFG-i	middle frontal gyrus, left, inferior bank of gyrus	Frontal	Telencephalon	Association_Cortex	Association_Cortex		Frontal
690	10021	691	4048	6	4642	CX	GRe	gyrus rectus, left	Frontal	Telencephalon	Association_Cortex	Association_Cortex		Frontal
691	10021	692	4049	6	4650	CX	GRe	gyrus rectus, right	Frontal	Telencephalon	Association_Cortex	Association_Cortex		Frontal
692	10021	693	4052	6	4666	CX	MOrG	medial orbital gyrus, right	Frontal	Telencephalon	Association_Cortex	Association_Cortex		Frontal
693	10021	694	4061	6	4674	CX	LOrG	lateral orbital gyrus, right	Frontal	Telencephalon	Association_Cortex	Association_Cortex		Frontal
694	10021	695	4224	6	4682	CX	CgGf-i	cingulate gyrus, frontal part, left, inferior bank of gyrus	Anterior_Cingulate	Telencephalon	Association_Cortex	Association_Cortex	Frontal	AntCing
695	10021	696	4227	6	4690	CX	CgGf-i	cingulate gyrus, frontal part, right, inferior bank of gyrus	Anterior_Cingulate	Telencephalon	Association_Cortex	Association_Cortex	Frontal	AntCing
696	10021	697	4898	6	4698	CX	SRoG	superior rostral gyrus, left	Frontal	Telencephalon	Association_Cortex	Association_Cortex		Frontal
697	10021	698	4901	6	4611	CX	IRoG	inferior rostral gyrus, left	Frontal	Telencephalon	Association_Cortex	Association_Cortex		Frontal
698	10021	699	4049	6	4627	CX	GRe	gyrus rectus, right	Frontal	Telencephalon	Association_Cortex	Association_Cortex		Frontal
699	10021	700	4034	6	4610	CX	MFG-i	middle frontal gyrus, right, inferior bank of gyrus	Frontal	Telencephalon	Association_Cortex	Association_Cortex		Frontal
700	10021	701	4061	6	4634	CX	LOrG	lateral orbital gyrus, right	Frontal	Telencephalon	Association_Cortex	Association_Cortex		Frontal
701	10021	702	4039	6	4635	CX	trIFG	inferior frontal gyrus, triangular part, left	Frontal	Telencephalon	Association_Cortex	Association_Cortex		Frontal
702	10021	703	4039	6	4659	CX	trIFG	inferior frontal gyrus, triangular part, left	Frontal	Telencephalon	Association_Cortex	Association_Cortex		Frontal
703	10021	704	4023	6	4649	CX	SFG-m	superior frontal gyrus, left, medial bank of gyrus	Frontal	Telencephalon	Association_Cortex	Association_Cortex		Frontal
704	10021	705	4026	6	4657	CX	SFG-m	superior frontal gyrus, right, medial bank of gyrus	Frontal	Telencephalon	Association_Cortex	Association_Cortex		Frontal
705	10021	706	4033	6	4641	CX	MFG-s	middle frontal gyrus, right, superior bank of gyrus	Frontal	Telencephalon	Association_Cortex	Association_Cortex		Frontal
706	10021	707	4034	8	4825	CX	MFG-i	middle frontal gyrus, right, inferior bank of gyrus	Frontal	Telencephalon	Association_Cortex	Association_Cortex		Frontal
707	10021	708	4040	8	4833	CX	trIFG	inferior frontal gyrus, triangular part, right	Frontal	Telencephalon	Association_Cortex	Association_Cortex		Frontal
708	10021	709	4080	8	4841	CX	fro	frontal operculum, right	Frontal	Telencephalon	Association_Cortex	Association_Cortex		Frontal
709	10021	710	4274	8	4849	CX	SIG	short insular gyri, right	Insula	Telencephalon	Association_Cortex	Association_Cortex	Frontal
710	10021	711	4088	12	4802	CX	PoG-sl	postcentral gyrus, left, superior lateral aspect of gyrus	Sensorimotor	Telencephalon	Sensory	Sensorimotor	Somatomotor
711	10021	712	4089	12	4810	CX	PoG-il	postcentral gyrus, left, inferior lateral aspect of gyrus	Sensorimotor	Telencephalon	Sensory	Sensorimotor	Somatomotor
712	10021	713	4166	12	4818	CX	HG	Heschl's gyrus, left	Temporal	Telencephalon	Sensory	Auditory	Temporal
713	10021	714	4172	12	4826	CX	PLT	planum temporale, left	Temporal	Telencephalon	Sensory	Auditory	Temporal
714	10021	715	4017	12	4857	CX	PrG-prc	precentral gyrus, right, bank of the precentral sulcus	Sensorimotor	Telencephalon	Sensory	Sensorimotor	Somatomotor
715	10021	716	4018	12	4865	CX	PrG-sl	precentral gyrus, right, superior lateral aspect of gyrus	Sensorimotor	Telencephalon	Sensory	Sensorimotor	Somatomotor
716	10021	717	4092	12	4881	CX	PoG-cs	postcentral gyrus, right, bank of the central sulcus	Sensorimotor	Telencephalon	Sensory	Sensorimotor	Somatomotor
717	10021	718	4093	12	4889	CX	PoG-sl	postcentral gyrus, right, superior lateral aspect of gyrus	Sensorimotor	Telencephalon	Sensory	Sensorimotor	Somatomotor
718	10021	719	4015	18	4866	CX	PrG-cs	precentral gyrus, left, bank of the central sulcus	Sensorimotor	Telencephalon	Sensory	Sensorimotor	Somatomotor
719	10021	720	4073	18	4874	CX	PCLa-s	paracentral lobule, anterior part, left, superior bank of gyrus	Sensorimotor	Telencephalon	Sensory	Sensorimotor	Somatomotor
720	10021	721	4074	18	4882	CX	PCLa-i	paracentral lobule, anterior part, left, inferior bank of gyrus	Sensorimotor	Telencephalon	Sensory	Sensorimotor	Somatomotor
721	10021	722	4087	18	4890	CX	PoG-cs	postcentral gyrus, left, bank of the central sulcus	Sensorimotor	Telencephalon	Sensory	Sensorimotor	Somatomotor
722	10021	723	4102	18	4842	CX	SPL-i	superior parietal lobule, right, inferior bank of gyrus	Parietal	Telencephalon	Association_Cortex	Association_Cortex	Parietal
723	10021	724	4109	18	4850	CX	SMG-s	supramarginal gyrus, right, superior bank of gyrus	Parietal	Telencephalon	Association_Cortex	Association_Cortex	Parietal
724	10021	725	4102	18	4858	CX	SPL-i	superior parietal lobule, right, inferior bank of gyrus	Parietal	Telencephalon	Association_Cortex	Association_Cortex	Parietal
725	10021	726	4048	8	4629	CX	GRe	gyrus rectus, left	Frontal	Telencephalon	Association_Cortex	Association_Cortex		Frontal
726	10021	727	4045	6	4643	CX	orIFG	inferior frontal gyrus, orbital part, left	Frontal	Telencephalon	Association_Cortex	Association_Cortex		Frontal
727	10021	728	4248	12	4670	CX	PHG-cos	parahippocampal gyrus, right, bank of the cos	Temporal	Telencephalon	Association_Cortex	Association_Cortex	Temporal
728	10021	729	4178	12	4834	CX	PLP	planum polare, left	Temporal	Telencephalon	Sensory	Auditory	Temporal
729	10021	730	4265	16	7376	CX	CA3	CA3 field, right	Limbic	Telencephalon	Association_Cortex	Association_Cortex	Subcortical	Hippocampus
730	10021	731	4266	16	7384	CX	CA4	CA4 field, right	Limbic	Telencephalon	Association_Cortex	Association_Cortex	Subcortical	Hippocampus
731	10021	732	4285	16	7305	CX	TCd	tail of caudate nucleus, right	Striatum	Telencephalon	Not Cortex	Not_Cortex	Subcortical	Caudate
732	10021	733	4286	16	7313	CX	BCd	body of caudate nucleus, right	Striatum	Telencephalon	Not Cortex	Not_Cortex	Subcortical	Caudate
733	10021	734	4644	12	7335	CX	ARH	arcuate nucleus of the hypothalamus, left	Frontal	Telencephalon	Not Cortex	Not_Cortex		Hypothalamus
734	10021	735	4659	12	7343	CX	ARH	arcuate nucleus of the hypothalamus, right	Frontal	Telencephalon	Not Cortex	Not_Cortex		Hypothalamus
735	10021	736	4256	16	7421	CX	CA3	CA3 field, left	Limbic	Telencephalon	Association_Cortex	Association_Cortex	Subcortical	Hippocampus
736	10021	737	4417	16	7477	CX	DTLv	lateral group of nuclei, left, ventral division	Thalamus	Diencephalon	Not Cortex	Not_Cortex	Dorsal
737	10021	738	4335	12	7366	CX	ATZ	amygdalohippocampal transition zone, right	Limbic	Telencephalon	Association_Cortex	Association_Cortex	Subcortical
738	10021	739	4573	12	7382	CX	PVH	paraventricular nucleus of the hypothalamus, left	Hypothalamus	Diencephalon	Not Cortex	Not_Cortex	Ventral	Hypothalamus
739	10021	740	4604	12	7390	CX	PVH	paraventricular nucleus of the hypothalamus, right	Hypothalamus	Diencephalon	Not Cortex	Not_Cortex	Ventral	Hypothalamus
740	10021	741	4596	12	7303	CX	LHA	lateral hypothalamic area, anterior region, left	Hypothalamus	Diencephalon	Not Cortex	Not_Cortex	Ventral	Hypothalamus
741	10021	742	4627	12	7311	CX	LHA	lateral hypothalamic area, anterior region, right	Hypothalamus	Diencephalon	Not Cortex	Not_Cortex	Ventral	Hypothalamus
742	10021	743	4598	12	7319	CX	AHA	anterior hypothalamic area, left	Hypothalamus	Diencephalon	Not Cortex	Not_Cortex	Ventral	Hypothalamus
743	10021	744	4629	12	7327	CX	AHA	anterior hypothalamic area, right	Hypothalamus	Diencephalon	Not Cortex	Not_Cortex	Ventral	Hypothalamus
744	10021	745	4637	12	7359	CX	VMH	ventromedial hypothalamic nucleus, left	Hypothalamus	Diencephalon	Not Cortex	Not_Cortex	Ventral	Hypothalamus
745	10021	746	4652	12	7367	CX	VMH	ventromedial hypothalamic nucleus, right	Hypothalamus	Diencephalon	Not Cortex	Not_Cortex	Ventral	Hypothalamus
746	10021	747	4382	12	7334	CX	LA	lateral nucleus, right	Limbic	Telencephalon	Association_Cortex	Association_Cortex	Subcortical	Amygdala
747	10021	748	4542	12	7342	CX	PrOR	preoptic region, left	Hypothalamus	Diencephalon	Not Cortex	Not_Cortex	Ventral	Hypothalamus
748	10021	749	4556	12	7350	CX	PrOR	preoptic region, right	Hypothalamus	Diencephalon	Not Cortex	Not_Cortex	Ventral	Hypothalamus
749	10021	750	4593	12	7358	CX	SO	supraoptic nucleus, left	Hypothalamus	Diencephalon	Not Cortex	Not_Cortex	Ventral	Hypothalamus
750	10021	751	4464	16	7501	CX	DTLd	lateral group of nuclei, right, dorsal division	Thalamus	Diencephalon	Not Cortex	Not_Cortex	Dorsal
751	10021	752	4260	16	7352	CX	S	subiculum, right	Limbic	Telencephalon	Association_Cortex	Association_Cortex	Subcortical	Hippocampus
752	10021	753	4263	16	7360	CX	CA1	CA1 field, right	Limbic	Telencephalon	Association_Cortex	Association_Cortex	Subcortical	Hippocampus
753	10021	754	4264	16	7368	CX	CA2	CA2 field, right	Limbic	Telencephalon	Association_Cortex	Association_Cortex	Subcortical	Hippocampus
754	10021	755	4506	16	7398	CX	R	reticular nucleus of thalamus, left	Thalamus	Diencephalon	Not Cortex	Not_Cortex	Dorsal
755	10021	756	4146	12	7493	CX	MTG-i	middle temporal gyrus, right, inferior bank of gyrus	Temporal	Telencephalon	Association_Cortex	Association_Cortex	Temporal
756	10021	757	4217	24	5151	CX	SOG-s	superior occipital gyrus, right, superior bank of gyrus	Occipital	Telencephalon	Association_Cortex	Association_Cortex	Occipital
757	10021	758	4286	15	7301	CX	BCd	body of caudate nucleus, right	Striatum	Telencephalon	Not Cortex	Not_Cortex	Subcortical	Caudate
758	10021	759	4450	15	7309	CX	DTA	anterior group of nuclei, right	Thalamus	Diencephalon	Not Cortex	Not_Cortex	Dorsal
759	10021	760	4455	15	7317	CX	DTM	medial group of nuclei, right	Thalamus	Diencephalon	Not Cortex	Not_Cortex	Dorsal
760	10021	761	4487	15	7325	CX	ILr	rostral group of intralaminar nuclei, right	Thalamus	Diencephalon	Not Cortex	Not_Cortex	Dorsal
761	10021	762	4492	15	7333	CX	ILc	caudal group of intralaminar nuclei, right	Thalamus	Diencephalon	Not Cortex	Not_Cortex	Dorsal
762	10021	763	4512	15	7341	CX	R	reticular nucleus of thalamus, right	Thalamus	Diencephalon	Not Cortex	Not_Cortex	Dorsal
763	10021	764	4455	15	7349	CX	DTM	medial group of nuclei, right	Thalamus	Diencephalon	Not Cortex	Not_Cortex	Dorsal
764	10021	765	4282	15	7375	CX	BCd	body of caudate nucleus, left	Striatum	Telencephalon	Not Cortex	Not_Cortex	Subcortical	Caudate
765	10021	766	4395	15	7383	CX	DTA	anterior group of nuclei, left	Thalamus	Diencephalon	Not Cortex	Not_Cortex	Dorsal
766	10021	767	4400	15	7391	CX	DTM	medial group of nuclei, left	Thalamus	Diencephalon	Not Cortex	Not_Cortex	Dorsal
767	10021	768	4432	15	7304	CX	ILr	rostral group of intralaminar nuclei, left	Thalamus	Diencephalon	Not Cortex	Not_Cortex	Dorsal
768	10021	769	4437	15	7312	CX	ILc	caudal group of intralaminar nuclei, left	Thalamus	Diencephalon	Not Cortex	Not_Cortex	Dorsal
769	10021	770	4506	15	7224	CX	R	reticular nucleus of thalamus, left	Thalamus	Diencephalon	Not Cortex	Not_Cortex	Dorsal
770	10021	771	4507	15	7232	CX	ZI	zona incerta, left	Thalamus	Diencephalon	Not Cortex	Not_Cortex	Dorsal
771	10021	772	4400	15	7344	CX	DTM	medial group of nuclei, left	Thalamus	Diencephalon	Not Cortex	Not_Cortex	Dorsal
772	10021	773	4291	12	7357	CX	Acb	nucleus accumbens, left	Forebrain	Telencephalon	Association_Cortex	Association_Cortex	Subcortical	Accumbens
773	10021	774	4301	12	7373	CX	SptN	septal nuclei, left	Limbic	Telencephalon	Association_Cortex	Association_Cortex	Subcortical
774	10021	775	4304	12	7381	CX	SptN	septal nuclei, right	Limbic	Telencephalon	Association_Cortex	Association_Cortex	Subcortical
775	10021	776	4307	12	7389	CX	SI	substantia innominata, left	Forebrain	Telencephalon	Association_Cortex	Association_Cortex	Subcortical
776	10021	777	4314	12	7302	CX	SI	substantia innominata, right	Forebrain	Telencephalon	Association_Cortex	Association_Cortex	Subcortical
777	10021	778	4346	12	7310	CX	BLA	basolateral nucleus, right	Limbic	Telencephalon	Association_Cortex	Association_Cortex	Subcortical	Amygdala
778	10021	779	4355	12	7318	CX	BMA	basomedial nucleus, right	Limbic	Telencephalon	Association_Cortex	Association_Cortex	Subcortical	Amygdala
779	10021	780	4371	12	7326	CX	COMA	cortico-medial group, right	Limbic	Telencephalon	Association_Cortex	Association_Cortex	Subcortical	Amygdala
780	10021	781	4254	16	7405	CX	CA1	CA1 field, left	Limbic	Telencephalon	Association_Cortex	Association_Cortex	Subcortical	Hippocampus
781	10021	782	4255	16	7413	CX	CA2	CA2 field, left	Limbic	Telencephalon	Association_Cortex	Association_Cortex	Subcortical	Hippocampus
782	10021	783	4257	16	7429	CX	CA4	CA4 field, left	Limbic	Telencephalon	Association_Cortex	Association_Cortex	Subcortical	Hippocampus
783	10021	784	4258	16	7437	CX	DG	dentate gyrus, left	Limbic	Telencephalon	Association_Cortex	Association_Cortex	Subcortical	Hippocampus
784	10021	785	4281	16	7445	CX	TCd	tail of caudate nucleus, left	Striatum	Telencephalon	Not Cortex	Not_Cortex	Subcortical	Caudate
785	10021	786	4450	16	7321	CX	DTA	anterior group of nuclei, right	Thalamus	Diencephalon	Not Cortex	Not_Cortex	Dorsal
786	10021	787	4472	16	7329	CX	DTLv	lateral group of nuclei, right, ventral division	Thalamus	Diencephalon	Not Cortex	Not_Cortex	Dorsal
787	10021	788	4483	16	7337	CX	DTP	posterior group of nuclei, right	Thalamus	Diencephalon	Not Cortex	Not_Cortex	Dorsal
788	10021	789	4487	16	7345	CX	ILr	rostral group of intralaminar nuclei, right	Thalamus	Diencephalon	Not Cortex	Not_Cortex	Dorsal
789	10021	790	4495	16	7353	CX	LGd	dorsal lateral geniculate nucleus, right	Thalamus	Diencephalon	Not Cortex	Not_Cortex	Dorsal
790	10021	791	4499	16	7361	CX	MG	medial geniculate complex, right	Thalamus	Diencephalon	Not Cortex	Not_Cortex	Dorsal
791	10021	792	4512	16	7369	CX	R	reticular nucleus of thalamus, right	Thalamus	Diencephalon	Not Cortex	Not_Cortex	Dorsal
792	10021	793	4499	16	7377	CX	MG	medial geniculate complex, right	Thalamus	Diencephalon	Not Cortex	Not_Cortex	Dorsal
793	10021	794	4251	16	7397	CX	S	subiculum, left	Limbic	Telencephalon	Association_Cortex	Association_Cortex	Subcortical	Hippocampus
794	10021	795	4282	16	7453	CX	BCd	body of caudate nucleus, left	Striatum	Telencephalon	Not Cortex	Not_Cortex	Subcortical	Caudate
795	10021	796	4409	16	7469	CX	DTLd	lateral group of nuclei, left, dorsal division	Thalamus	Diencephalon	Not Cortex	Not_Cortex	Dorsal
796	10021	797	4432	16	7485	CX	ILr	rostral group of intralaminar nuclei, left	Thalamus	Diencephalon	Not Cortex	Not_Cortex	Dorsal
797	10021	798	4902	6	4993	CX	IRoG	inferior rostral gyrus, right	Frontal	Telencephalon	Association_Cortex	Association_Cortex		Frontal
798	10021	799	4080	8	5001	CX	fro	frontal operculum, right	Frontal	Telencephalon	Association_Cortex	Association_Cortex		Frontal
799	10021	800	4114	20	4918	CX	AnG-i	angular gyrus, left, inferior bank of gyrus	Parietal	Telencephalon	Association_Cortex	Association_Cortex	Parietal
800	10021	801	4142	20	4926	CX	MTG-s	middle temporal gyrus, left, superior bank of gyrus	Temporal	Telencephalon	Association_Cortex	Association_Cortex	Temporal
801	10021	802	4143	20	4934	CX	MTG-i	middle temporal gyrus, left, inferior bank of gyrus	Temporal	Telencephalon	Association_Cortex	Association_Cortex	Temporal
802	10021	803	4142	20	4942	CX	MTG-s	middle temporal gyrus, left, superior bank of gyrus	Temporal	Telencephalon	Association_Cortex	Association_Cortex	Temporal
803	10021	804	4154	14	5009	CX	ITG-l	inferior temporal gyrus, right, lateral bank of gyrus	Temporal	Telencephalon	Association_Cortex	Association_Cortex	Temporal
804	10021	805	4120	20	4909	CX	Pcu-s	precuneus, left, superior lateral bank of gyrus	Parietal	Telencephalon	Association_Cortex	Association_Cortex	Parietal
805	10021	806	4121	20	4917	CX	Pcu-i	precuneus, left, inferior lateral bank of gyrus	Parietal	Telencephalon	Association_Cortex	Association_Cortex	Parietal
806	10021	807	4123	20	4925	CX	Pcu-s	precuneus, right, superior lateral bank of gyrus	Parietal	Telencephalon	Association_Cortex	Association_Cortex	Parietal
807	10021	808	4117	20	4933	CX	AnG-i	angular gyrus, right, inferior bank of gyrus	Parietal	Telencephalon	Association_Cortex	Association_Cortex	Parietal
808	10021	809	4146	20	4949	CX	MTG-i	middle temporal gyrus, right, inferior bank of gyrus	Temporal	Telencephalon	Association_Cortex	Association_Cortex	Temporal
809	10021	810	4155	20	4957	CX	ITG-mts	inferior temporal gyrus, right, bank of mts	Temporal	Telencephalon	Association_Cortex	Association_Cortex	Temporal
810	10021	811	4124	20	4965	CX	Pcu-i	precuneus, right, inferior lateral bank of gyrus	Parietal	Telencephalon	Association_Cortex	Association_Cortex	Parietal
811	10021	812	4186	20	4973	CX	Cun-pest	cuneus, left, peristriate	Occipital	Telencephalon	Sensory	Visual	Occipital
812	10021	813	4193	20	4981	CX	LiG-pest	lingual gyrus, left, peristriate	Occipital	Telencephalon	Sensory	Visual	Occipital
813	10021	814	4194	20	4989	CX	LiG-str	lingual gyrus, left, striate	Occipital	Telencephalon	Sensory	Visual	Occipital
814	10021	815	4197	20	4902	CX	LiG-str	lingual gyrus, right, striate	Occipital	Telencephalon	Sensory	Visual	Occipital
815	10021	816	4241	20	4910	CX	CgGr-i	cingulate gyrus, retrosplenial part, right, inferior bank of gyrus	Posterior_Cingulate	Telencephalon	Association_Cortex	Association_Cortex
816	10021	817	4153	20	4950	CX	ITG-its	inferior temporal gyrus, right, bank of the its	Temporal	Telencephalon	Association_Cortex	Association_Cortex	Temporal
817	10021	818	4196	20	4958	CX	LiG-pest	lingual gyrus, right, peristriate	Occipital	Telencephalon	Sensory	Visual	Occipital
818	10021	819	4203	20	4966	CX	OTG-s	occipito-temporal gyrus, right, superior bank of gyrus	Temporal	Telencephalon	Association_Cortex	Association_Cortex	Temporal
819	10021	820	4204	20	4974	CX	OTG-i	occipito-temporal gyrus, right, inferior bank of gyrus	Temporal	Telencephalon	Association_Cortex	Association_Cortex	Temporal
820	10021	821	4149	20	4982	CX	ITG-its	inferior temporal gyrus, left, bank of the its	Temporal	Telencephalon	Association_Cortex	Association_Cortex	Temporal
821	10021	822	4150	20	4990	CX	ITG-l	inferior temporal gyrus, left, lateral bank of gyrus	Temporal	Telencephalon	Association_Cortex	Association_Cortex	Temporal
822	10021	823	4019	14	5017	CX	PrG-il	precentral gyrus, right, inferior lateral aspect of gyrus	Sensorimotor	Telencephalon	Sensory	Sensorimotor	Somatomotor
823	10021	824	4020	14	5025	CX	PrG-cs	precentral gyrus, right, bank of the central sulcus	Sensorimotor	Telencephalon	Sensory	Sensorimotor	Somatomotor
824	10021	825	4092	14	5033	CX	PoG-cs	postcentral gyrus, right, bank of the central sulcus	Sensorimotor	Telencephalon	Sensory	Sensorimotor	Somatomotor
825	10021	826	4093	14	5041	CX	PoG-sl	postcentral gyrus, right, superior lateral aspect of gyrus	Sensorimotor	Telencephalon	Sensory	Sensorimotor	Somatomotor
826	10021	827	4012	12	5066	CX	PrG-prc	precentral gyrus, left, bank of the precentral sulcus	Sensorimotor	Telencephalon	Sensory	Sensorimotor	Somatomotor
827	10021	828	4167	12	5026	CX	HG	Heschl's gyrus, right	Temporal	Telencephalon	Sensory	Auditory	Temporal
828	10021	829	4179	12	5034	CX	PLP	planum polare, right	Temporal	Telencephalon	Sensory	Auditory	Temporal
829	10021	830	4271	12	5042	CX	LIG	long insular gyri, right	Insula	Telencephalon	Association_Cortex	Association_Cortex	Frontal
830	10021	831	4289	12	5050	CX	Pu	putamen, right	Striatum	Telencephalon	Not Cortex	Not_Cortex	Subcortical	Putamen
831	10021	832	4298	12	5058	CX	GPe	globus pallidus, external segment, right	Striatum	Telencephalon	Not Cortex	Not_Cortex	Subcortical	Pallidum
832	10021	833	4023	12	5049	CX	SFG-m	superior frontal gyrus, left, medial bank of gyrus	Frontal	Telencephalon	Association_Cortex	Association_Cortex		Frontal
833	10021	834	4026	12	5057	CX	SFG-m	superior frontal gyrus, right, medial bank of gyrus	Frontal	Telencephalon	Association_Cortex	Association_Cortex		Frontal
834	10021	835	4223	12	5065	CX	CgGf-s	cingulate gyrus, frontal part, left, superior bank of gyrus	Anterior_Cingulate	Telencephalon	Association_Cortex	Association_Cortex	Frontal	AntCing
835	10021	836	4224	12	5073	CX	CgGf-i	cingulate gyrus, frontal part, left, inferior bank of gyrus	Anterior_Cingulate	Telencephalon	Association_Cortex	Association_Cortex	Frontal	AntCing
836	10021	837	4226	12	5081	CX	CgGf-s	cingulate gyrus, frontal part, right, superior bank of gyrus	Anterior_Cingulate	Telencephalon	Association_Cortex	Association_Cortex	Frontal	AntCing
837	10021	838	4227	12	4994	CX	CgGf-i	cingulate gyrus, frontal part, right, inferior bank of gyrus	Anterior_Cingulate	Telencephalon	Association_Cortex	Association_Cortex	Frontal	AntCing
838	10021	839	4282	12	5002	CX	BCd	body of caudate nucleus, left	Striatum	Telencephalon	Not Cortex	Not_Cortex	Subcortical	Caudate
839	10021	840	4286	12	5010	CX	BCd	body of caudate nucleus, right	Striatum	Telencephalon	Not Cortex	Not_Cortex	Subcortical	Caudate
841	10021	842	4012	10	7105	CX	PrG-prc	precentral gyrus, left, bank of the precentral sulcus	Sensorimotor	Telencephalon	Sensory	Sensorimotor	Somatomotor
842	10021	843	4117	18	7113	CX	AnG-i	angular gyrus, right, inferior bank of gyrus	Parietal	Telencephalon	Association_Cortex	Association_Cortex	Parietal
843	10021	844	4248	14	5161	CX	PHG-cos	parahippocampal gyrus, right, bank of the cos	Temporal	Telencephalon	Association_Cortex	Association_Cortex	Temporal
844	10021	845	4187	24	5144	CX	Cun-str	cuneus, left, striate	Occipital	Telencephalon	Sensory	Visual	Occipital
845	10021	846	4094	16	5138	CX	PoG-il	postcentral gyrus, right, inferior lateral aspect of gyrus	Sensorimotor	Telencephalon	Sensory	Sensorimotor	Somatomotor
846	10021	847	4113	22	5118	CX	AnG-s	angular gyrus, left, superior bank of gyrus	Parietal	Telencephalon	Association_Cortex	Association_Cortex	Parietal
847	10021	848	4472	14	7121	CX	DTLv	lateral group of nuclei, right, ventral division	Thalamus	Diencephalon	Not Cortex	Not_Cortex	Dorsal
848	10021	849	4286	13	7129	CX	BCd	body of caudate nucleus, right	Striatum	Telencephalon	Not Cortex	Not_Cortex	Subcortical	Caudate
849	10021	850	4296	13	7137	CX	GPi	globus pallidus, internal segment, left	Striatum	Telencephalon	Not Cortex	Not_Cortex	Subcortical	Pallidum
850	10021	851	4472	15	7145	CX	DTLv	lateral group of nuclei, right, ventral division	Thalamus	Diencephalon	Not Cortex	Not_Cortex	Dorsal
851	10021	852	4472	15	7153	CX	DTLv	lateral group of nuclei, right, ventral division	Thalamus	Diencephalon	Not Cortex	Not_Cortex	Dorsal
852	10021	853	4417	15	7161	CX	DTLv	lateral group of nuclei, left, ventral division	Thalamus	Diencephalon	Not Cortex	Not_Cortex	Dorsal
853	10021	854	4247	12	7169	CX	PHG-l	parahippocampal gyrus, right, lateral bank of gyrus	Temporal	Telencephalon	Association_Cortex	Association_Cortex	Temporal
854	10021	855	4298	12	7177	CX	GPe	globus pallidus, external segment, right	Striatum	Telencephalon	Not Cortex	Not_Cortex	Subcortical	Pallidum
855	10021	856	4164	16	7185	CX	FuG-cos	fusiform gyrus, right, bank of cos	Temporal	Telencephalon	Association_Cortex	Association_Cortex	Temporal
856	10021	857	4248	16	7193	CX	PHG-cos	parahippocampal gyrus, right, bank of the cos	Temporal	Telencephalon	Association_Cortex	Association_Cortex	Temporal
857	10021	858	4464	16	7106	CX	DTLd	lateral group of nuclei, right, dorsal division	Thalamus	Diencephalon	Not Cortex	Not_Cortex	Dorsal
858	10021	859	4464	16	7114	CX	DTLd	lateral group of nuclei, right, dorsal division	Thalamus	Diencephalon	Not Cortex	Not_Cortex	Dorsal
859	10021	860	4304	12	5691	CX	SptN	septal nuclei, right	Limbic	Telencephalon	Association_Cortex	Association_Cortex	Subcortical
860	10021	861	4363	13	7049	CX	CeA	central nucleus, right	Limbic	Telencephalon	Association_Cortex	Association_Cortex	Subcortical	Amygdala
863	10021	864	4417	13	7043	CX	DTLv	lateral group of nuclei, left, ventral division	Thalamus	Diencephalon	Not Cortex	Not_Cortex	Dorsal
864	10021	865	4455	13	7051	CX	DTM	medial group of nuclei, right	Thalamus	Diencephalon	Not Cortex	Not_Cortex	Dorsal
866	10021	867	4507	13	7067	CX	ZI	zona incerta, left	Thalamus	Diencephalon	Not Cortex	Not_Cortex	Dorsal
867	10021	868	9074	13	7075	CX	SNC	substantia nigra, pars compacta, left	Tegmentum	Mesencephalon	Not Cortex	Not_Cortex	Ventral	Nigra
869	10021	870	4518	13	7091	CX	Sb	subthalamic nucleus, left	Thalamus	Diencephalon	Not Cortex	Not_Cortex	Dorsal
870	10021	871	9078	13	7099	CX	SNR	substantia nigra, pars reticulata, right	Tegmentum	Mesencephalon	Not Cortex	Not_Cortex	Ventral	Nigra
871	10021	872	4264	13	7073	CX	CA2	CA2 field, right	Limbic	Telencephalon	Association_Cortex	Association_Cortex	Subcortical	Hippocampus
872	10021	873	4266	13	7081	CX	CA4	CA4 field, right	Limbic	Telencephalon	Association_Cortex	Association_Cortex	Subcortical	Hippocampus
873	10021	874	4367	13	7089	CX	COMA	cortico-medial group, left	Limbic	Telencephalon	Association_Cortex	Association_Cortex	Subcortical	Amygdala
874	10021	875	4360	13	7097	CX	CeA	central nucleus, left	Limbic	Telencephalon	Association_Cortex	Association_Cortex	Subcortical	Amygdala
875	10021	876	4256	13	7010	CX	CA3	CA3 field, left	Limbic	Telencephalon	Association_Cortex	Association_Cortex	Subcortical	Hippocampus
876	10021	877	4299	13	7018	CX	GPi	globus pallidus, internal segment, right	Striatum	Telencephalon	Not Cortex	Not_Cortex	Subcortical	Pallidum
877	10021	878	4512	13	7034	CX	R	reticular nucleus of thalamus, right	Thalamus	Diencephalon	Not Cortex	Not_Cortex	Dorsal
878	10021	879	4573	13	7042	CX	PVH	paraventricular nucleus of the hypothalamus, left	Hypothalamus	Diencephalon	Not Cortex	Not_Cortex	Ventral	Hypothalamus
879	10021	880	13005	13	7050	CX	LHM	lateral hypothalamic area, mammillary region, left	Hypothalamus	Diencephalon	Not Cortex	Not_Cortex	Ventral	Hypothalamus
880	10021	881	4604	13	7058	CX	PVH	paraventricular nucleus of the hypothalamus, right	Hypothalamus	Diencephalon	Not Cortex	Not_Cortex	Ventral	Hypothalamus
881	10021	882	13006	13	7066	CX	LHM	lateral hypothalamic area, mammillary region, right	Hypothalamus	Diencephalon	Not Cortex	Not_Cortex	Ventral	Hypothalamus
882	10021	883	4671	13	7074	CX	MB	mammillary body, left	Other_Dien	Diencephalon	Not Cortex	Not_Cortex
883	10021	884	4679	13	7082	CX	PHA	posterior hypothalamic area, left	Hypothalamus	Diencephalon	Not Cortex	Not_Cortex	Ventral	Hypothalamus
885	10021	886	4693	13	7098	CX	PHA	posterior hypothalamic area, right	Hypothalamus	Diencephalon	Not Cortex	Not_Cortex	Ventral	Hypothalamus
886	10021	887	4450	13	7011	CX	DTA	anterior group of nuclei, right	Thalamus	Diencephalon	Not Cortex	Not_Cortex	Dorsal
887	10021	888	4260	13	7009	CX	S	subiculum, right	Limbic	Telencephalon	Association_Cortex	Association_Cortex	Subcortical	Hippocampus
888	10021	889	4263	13	7017	CX	CA1	CA1 field, right	Limbic	Telencephalon	Association_Cortex	Association_Cortex	Subcortical	Hippocampus
889	10021	890	4285	13	7025	CX	TCd	tail of caudate nucleus, right	Striatum	Telencephalon	Not Cortex	Not_Cortex	Subcortical	Caudate
890	10021	891	4346	13	7033	CX	BLA	basolateral nucleus, right	Limbic	Telencephalon	Association_Cortex	Association_Cortex	Subcortical	Amygdala
891	10021	892	4355	13	7041	CX	BMA	basomedial nucleus, right	Limbic	Telencephalon	Association_Cortex	Association_Cortex	Subcortical	Amygdala
892	10021	893	4371	13	7057	CX	COMA	cortico-medial group, right	Limbic	Telencephalon	Association_Cortex	Association_Cortex	Subcortical	Amygdala
893	12876	1	4143	9	11281	CX	MTG-i	middle temporal gyrus, left, inferior bank of gyrus	Temporal	Telencephalon	Association_Cortex	Association_Cortex	Temporal
894	12876	2	4151	9	11305	CX	ITG-mts	inferior temporal gyrus, left, bank of mts	Temporal	Telencephalon	Association_Cortex	Association_Cortex	Temporal
895	12876	3	4149	9	11289	CX	ITG-its	inferior temporal gyrus, left, bank of the its	Temporal	Telencephalon	Association_Cortex	Association_Cortex	Temporal
896	12876	4	4142	8	11335	CX	MTG-s	middle temporal gyrus, left, superior bank of gyrus	Temporal	Telencephalon	Association_Cortex	Association_Cortex	Temporal
897	12876	5	4135	8	11319	CX	STG-l	superior temporal gyrus, left, lateral bank of gyrus	Temporal	Telencephalon	Association_Cortex	Association_Cortex	Temporal
898	12876	6	4143	7	11263	CX	MTG-i	middle temporal gyrus, left, inferior bank of gyrus	Temporal	Telencephalon	Association_Cortex	Association_Cortex	Temporal
899	12876	7	4273	6	11326	CX	SIG	short insular gyri, left	Insula	Telencephalon	Association_Cortex	Association_Cortex	Frontal
900	12876	8	4270	6	11318	CX	LIG	long insular gyri, left	Insula	Telencephalon	Association_Cortex	Association_Cortex	Frontal
901	12876	9	4178	6	11310	CX	PLP	planum polare, left	Temporal	Telencephalon	Sensory	Auditory	Temporal
902	12876	10	4135	6	11302	CX	STG-l	superior temporal gyrus, left, lateral bank of gyrus	Temporal	Telencephalon	Association_Cortex	Association_Cortex	Temporal
903	12876	11	4089	6	11286	CX	PoG-il	postcentral gyrus, left, inferior lateral aspect of gyrus	Sensorimotor	Telencephalon	Sensory	Sensorimotor	Somatomotor
904	12876	12	4280	4	11278	CX	HCd	head of caudate nucleus, left	Striatum	Telencephalon	Not Cortex	Not_Cortex	Subcortical	Caudate
905	12876	13	4901	4	11262	CX	IRoG	inferior rostral gyrus, left	Frontal	Telencephalon	Association_Cortex	Association_Cortex		Frontal
906	12876	14	4291	4	11254	CX	Acb	nucleus accumbens, left	Forebrain	Telencephalon	Association_Cortex	Association_Cortex	Subcortical	Accumbens
907	12876	15	4288	4	11341	CX	Pu	putamen, left	Striatum	Telencephalon	Not Cortex	Not_Cortex	Subcortical	Putamen
908	12876	16	4114	9	11265	CX	AnG-i	angular gyrus, left, inferior bank of gyrus	Parietal	Telencephalon	Association_Cortex	Association_Cortex	Parietal
909	12876	17	4121	9	11296	CX	Pcu-i	precuneus, left, inferior lateral bank of gyrus	Parietal	Telencephalon	Association_Cortex	Association_Cortex	Parietal
910	12876	18	4120	9	11288	CX	Pcu-s	precuneus, left, superior lateral bank of gyrus	Parietal	Telencephalon	Association_Cortex	Association_Cortex	Parietal
911	12876	19	4090	9	11280	CX	PoG-pcs	postcentral gyrus, left, bank of the posterior central sulcus	Sensorimotor	Telencephalon	Sensory	Sensorimotor	Somatomotor
912	12876	20	4099	9	11328	CX	SPL-i	superior parietal lobule, left, inferior bank of gyrus	Parietal	Telencephalon	Association_Cortex	Association_Cortex	Parietal
913	12876	21	4113	9	11320	CX	AnG-s	angular gyrus, left, superior bank of gyrus	Parietal	Telencephalon	Association_Cortex	Association_Cortex	Parietal
914	12876	22	4230	9	11336	CX	CgGp-s	cingulate gyrus, parietal part, left, superior bank of gyrus	Posterior_Cingulate	Telencephalon	Association_Cortex	Association_Cortex
915	12876	23	4106	8	11303	CX	SMG-s	supramarginal gyrus, left, superior bank of gyrus	Parietal	Telencephalon	Association_Cortex	Association_Cortex	Parietal
916	12876	24	4090	8	11295	CX	PoG-pcs	postcentral gyrus, left, bank of the posterior central sulcus	Sensorimotor	Telencephalon	Sensory	Sensorimotor	Somatomotor
917	12876	25	4158	8	11272	CX	FuG-its	fusiform gyrus, left, bank of the its	Temporal	Telencephalon	Association_Cortex	Association_Cortex	Temporal
918	12876	26	4072	7	11261	CX	PCLa	paracentral lobule, anterior part, left	Sensorimotor	Telencephalon	Sensory	Sensorimotor	Somatomotor
919	12876	27	4013	7	11245	CX	PrG-sl	precentral gyrus, left, superior lateral aspect of gyrus	Sensorimotor	Telencephalon	Sensory	Sensorimotor	Somatomotor
920	12876	28	4158	7	11222	CX	FuG-its	fusiform gyrus, left, bank of the its	Temporal	Telencephalon	Association_Cortex	Association_Cortex	Temporal
921	12876	29	4151	7	11214	CX	ITG-mts	inferior temporal gyrus, left, bank of mts	Temporal	Telencephalon	Association_Cortex	Association_Cortex	Temporal
922	12876	30	4087	7	11198	CX	PoG-cs	postcentral gyrus, left, bank of the central sulcus	Sensorimotor	Telencephalon	Sensory	Sensorimotor	Somatomotor
923	12876	31	4015	6	11244	CX	PrG-cs	precentral gyrus, left, bank of the central sulcus	Sensorimotor	Telencephalon	Sensory	Sensorimotor	Somatomotor
924	12876	32	4136	6	11197	CX	STG-i	superior temporal gyrus, left, inferior bank of gyrus	Temporal	Telencephalon	Association_Cortex	Association_Cortex	Temporal
925	12876	33	4178	5	11204	CX	PLP	planum polare, left	Temporal	Telencephalon	Sensory	Auditory	Temporal
926	12876	34	4135	5	11180	CX	STG-l	superior temporal gyrus, left, lateral bank of gyrus	Temporal	Telencephalon	Association_Cortex	Association_Cortex	Temporal
927	12876	35	4088	6	11189	CX	PoG-sl	postcentral gyrus, left, superior lateral aspect of gyrus	Sensorimotor	Telencephalon	Sensory	Sensorimotor	Somatomotor
928	12876	36	4087	6	11181	CX	PoG-cs	postcentral gyrus, left, bank of the central sulcus	Sensorimotor	Telencephalon	Sensory	Sensorimotor	Somatomotor
929	12876	37	4113	11	11129	CX	AnG-s	angular gyrus, left, superior bank of gyrus	Parietal	Telencephalon	Association_Cortex	Association_Cortex	Parietal
930	12876	38	4099	11	11121	CX	SPL-i	superior parietal lobule, left, inferior bank of gyrus	Parietal	Telencephalon	Association_Cortex	Association_Cortex	Parietal
931	12876	39	4143	10	11097	CX	MTG-i	middle temporal gyrus, left, inferior bank of gyrus	Temporal	Telencephalon	Association_Cortex	Association_Cortex	Temporal
932	12876	40	4230	10	11088	CX	CgGp-s	cingulate gyrus, parietal part, left, superior bank of gyrus	Posterior_Cingulate	Telencephalon	Association_Cortex	Association_Cortex
933	12876	41	4120	10	11072	CX	Pcu-s	precuneus, left, superior lateral bank of gyrus	Parietal	Telencephalon	Association_Cortex	Association_Cortex	Parietal
934	12876	42	4113	10	11112	CX	AnG-s	angular gyrus, left, superior bank of gyrus	Parietal	Telencephalon	Association_Cortex	Association_Cortex	Parietal
935	12876	43	4099	10	11104	CX	SPL-i	superior parietal lobule, left, inferior bank of gyrus	Parietal	Telencephalon	Association_Cortex	Association_Cortex	Parietal
936	12876	44	4201	10	11144	CX	OTG-i	occipito-temporal gyrus, left, inferior bank of gyrus	Temporal	Telencephalon	Association_Cortex	Association_Cortex	Temporal
937	12876	45	4193	10	11277	CX	LiG-pest	lingual gyrus, left, peristriate	Occipital	Telencephalon	Sensory	Visual	Occipital
938	12876	46	4186	10	11120	CX	Cun-pest	cuneus, left, peristriate	Occipital	Telencephalon	Sensory	Visual	Occipital
939	12876	47	4200	10	11276	CX	OTG-s	occipito-temporal gyrus, left, superior bank of gyrus	Temporal	Telencephalon	Association_Cortex	Association_Cortex	Temporal
940	12876	48	4121	11	11150	CX	Pcu-i	precuneus, left, inferior lateral bank of gyrus	Parietal	Telencephalon	Association_Cortex	Association_Cortex	Parietal
941	12876	49	4121	11	11142	CX	Pcu-i	precuneus, left, inferior lateral bank of gyrus	Parietal	Telencephalon	Association_Cortex	Association_Cortex	Parietal
942	12876	50	4120	11	11134	CX	Pcu-s	precuneus, left, superior lateral bank of gyrus	Parietal	Telencephalon	Association_Cortex	Association_Cortex	Parietal
943	12876	51	4186	11	11095	CX	Cun-pest	cuneus, left, peristriate	Occipital	Telencephalon	Sensory	Visual	Occipital
944	12876	52	4194	11	11087	CX	LiG-str	lingual gyrus, left, striate	Occipital	Telencephalon	Sensory	Visual	Occipital
945	12876	53	4193	11	11079	CX	LiG-pest	lingual gyrus, left, peristriate	Occipital	Telencephalon	Sensory	Visual	Occipital
946	12876	54	4187	11	11071	CX	Cun-str	cuneus, left, striate	Occipital	Telencephalon	Sensory	Visual	Occipital
947	12876	55	4186	11	11063	CX	Cun-pest	cuneus, left, peristriate	Occipital	Telencephalon	Sensory	Visual	Occipital
948	12876	56	4214	11	11151	CX	SOG-s	superior occipital gyrus, left, superior bank of gyrus	Occipital	Telencephalon	Association_Cortex	Association_Cortex	Occipital
949	12876	57	4207	11	11143	CX	IOG-s	inferior occipital gyrus, left, superior bank of gyrus	Occipital	Telencephalon	Association_Cortex	Association_Cortex	Occipital
950	12876	58	4014	5	11149	CX	PrG-il	precentral gyrus, left, inferior lateral aspect of gyrus	Sensorimotor	Telencephalon	Sensory	Sensorimotor	Somatomotor
951	12876	59	4224	4	11116	CX	CgGf-i	cingulate gyrus, frontal part, left, inferior bank of gyrus	Anterior_Cingulate	Telencephalon	Association_Cortex	Association_Cortex	Frontal	AntCing
952	12876	60	4223	4	11108	CX	CgGf-s	cingulate gyrus, frontal part, left, superior bank of gyrus	Anterior_Cingulate	Telencephalon	Association_Cortex	Association_Cortex	Frontal	AntCing
953	12876	61	4023	4	11100	CX	SFG-m	superior frontal gyrus, left, medial bank of gyrus	Frontal	Telencephalon	Association_Cortex	Association_Cortex		Frontal
954	12876	62	4031	4	11140	CX	MFG-i	middle frontal gyrus, left, inferior bank of gyrus	Frontal	Telencephalon	Association_Cortex	Association_Cortex		Frontal
955	12876	63	4030	4	11132	CX	MFG-s	middle frontal gyrus, left, superior bank of gyrus	Frontal	Telencephalon	Association_Cortex	Association_Cortex		Frontal
956	12876	64	4905	4	11077	CX	TP-m	temporal pole, left, medial aspect	Temporal	Telencephalon	Association_Cortex	Association_Cortex	Temporal
957	12876	65	4904	4	11069	CX	TP-i	temporal pole, left, inferior aspect	Temporal	Telencephalon	Association_Cortex	Association_Cortex	Temporal
958	12876	66	4903	4	11061	CX	TP-s	temporal pole, left, superior aspect	Temporal	Telencephalon	Association_Cortex	Association_Cortex	Temporal
959	12876	67	4224	3	11068	CX	CgGf-i	cingulate gyrus, frontal part, left, inferior bank of gyrus	Anterior_Cingulate	Telencephalon	Association_Cortex	Association_Cortex	Frontal	AntCing
960	12876	68	4224	3	10997	CX	CgGf-i	cingulate gyrus, frontal part, left, inferior bank of gyrus	Anterior_Cingulate	Telencephalon	Association_Cortex	Association_Cortex	Frontal	AntCing
961	12876	69	4039	2	10965	CX	trIFG	inferior frontal gyrus, triangular part, left	Frontal	Telencephalon	Association_Cortex	Association_Cortex		Frontal
962	12876	70	4048	2	10996	CX	GRe	gyrus rectus, left	Frontal	Telencephalon	Association_Cortex	Association_Cortex		Frontal
963	12876	71	4024	2	11084	CX	SFG-l	superior frontal gyrus, left, lateral bank of gyrus	Frontal	Telencephalon	Association_Cortex	Association_Cortex		Frontal
964	12876	72	4030	2	10988	CX	MFG-s	middle frontal gyrus, left, superior bank of gyrus	Frontal	Telencephalon	Association_Cortex	Association_Cortex		Frontal
965	12876	73	4051	3	11053	CX	MOrG	medial orbital gyrus, left	Frontal	Telencephalon	Association_Cortex	Association_Cortex		Frontal
966	12876	74	4051	4	11148	CX	MOrG	medial orbital gyrus, left	Frontal	Telencephalon	Association_Cortex	Association_Cortex		Frontal
967	12876	75	9677	92	14673	BS	Sp5	spinal trigeminal nucleus, left	Alar_Medulla	Meyelencephalon	Not Cortex	Not_Cortex	Dorsal
968	12876	76	9677	92	14665	BS	Sp5	spinal trigeminal nucleus, left	Alar_Medulla	Meyelencephalon	Not Cortex	Not_Cortex	Dorsal
969	12876	77	9598	92	14585	BS	GiRt	gigantocellular group, left	Basal_Medulla	Meyelencephalon	Not Cortex	Not_Cortex	Ventral
970	12876	78	9677	92	14577	BS	Sp5	spinal trigeminal nucleus, left	Alar_Medulla	Meyelencephalon	Not Cortex	Not_Cortex	Dorsal
971	12876	79	9543	92	14545	BS	Cu	cuneate nucleus, left	Alar_Medulla	Meyelencephalon	Not Cortex	Not_Cortex	Dorsal
972	12876	80	9614	92	14450	BS	LMRt	lateral medullary reticular group, left	Basal_Medulla	Meyelencephalon	Not Cortex	Not_Cortex	Ventral
973	12876	81	9698	92	14579	BS	8Ve	vestibular nuclei, left	Alar_Medulla	Meyelencephalon	Not Cortex	Not_Cortex	Dorsal
974	12876	82	9677	92	14513	BS	Sp5	spinal trigeminal nucleus, left	Alar_Medulla	Meyelencephalon	Not Cortex	Not_Cortex	Dorsal
976	12876	84	9598	92	14497	BS	GiRt	gigantocellular group, left	Basal_Medulla	Meyelencephalon	Not Cortex	Not_Cortex	Ventral
977	12876	85	9561	92	14489	BS	IO	inferior olivary complex, left	Alar_Medulla	Meyelencephalon	Not Cortex	Not_Cortex	Dorsal
978	12876	86	9520	92	14481	BS	Arc	arcuate nucleus of medulla, left	Basal_Medulla	Meyelencephalon	Not Cortex	Not_Cortex	Ventral
979	12876	87	9561	92	14363	BS	IO	inferior olivary complex, left	Alar_Medulla	Meyelencephalon	Not Cortex	Not_Cortex	Dorsal
981	12876	89	9520	92	14442	BS	Arc	arcuate nucleus of medulla, left	Basal_Medulla	Meyelencephalon	Not Cortex	Not_Cortex	Ventral
982	12876	90	9492	92	14410	BS	Pn	pontine nuclei, left	Pons	Metencelphalon	Not Cortex	Not_Cortex	Ventral
983	12876	91	9698	91	14370	BS	8Ve	vestibular nuclei, left	Alar_Medulla	Meyelencephalon	Not Cortex	Not_Cortex	Dorsal
984	12876	92	9492	91	14362	BS	Pn	pontine nuclei, left	Pons	Metencelphalon	Not Cortex	Not_Cortex	Ventral
985	12876	93	9161	91	14547	BS	PRF	pontine reticular formation, left	Pons	Metencelphalon	Not Cortex	Not_Cortex	Ventral
986	12876	94	9492	91	14322	BS	Pn	pontine nuclei, left	Pons	Metencelphalon	Not Cortex	Not_Cortex	Ventral
987	12876	95	9146	91	14298	BS	LPB	lateral parabrachial nucleus, left	Pons	Metencelphalon	Not Cortex	Not_Cortex	Ventral
988	12876	96	9022	91	14345	BS	SubCn	subcuneiform nucleus, left	Tegmentum	Mesencephalon	Not Cortex	Not_Cortex	Ventral
989	12876	97	9492	91	14329	BS	Pn	pontine nuclei, left	Pons	Metencelphalon	Not Cortex	Not_Cortex	Ventral
990	12876	98	9074	91	14305	BS	SNC	substantia nigra, pars compacta, left	Tegmentum	Mesencephalon	Not Cortex	Not_Cortex	Ventral	Nigra
991	12876	99	9067	91	14297	BS	VTA	ventral tegmental area, left	Tegmentum	Mesencephalon	Not Cortex	Not_Cortex	Ventral
992	12876	100	4524	7	14026	CX	Hl	lateral habenular nucleus, left	Other_Dien	Diencephalon	Not Cortex	Not_Cortex
994	12876	102	4507	7	13986	CX	ZI	zona incerta, left	Thalamus	Diencephalon	Not Cortex	Not_Cortex	Dorsal
995	12876	103	9074	6	14163	CX	SNC	substantia nigra, pars compacta, left	Tegmentum	Mesencephalon	Not Cortex	Not_Cortex	Ventral	Nigra
996	12876	104	4518	6	14242	CX	Sb	subthalamic nucleus, left	Thalamus	Diencephalon	Not Cortex	Not_Cortex	Dorsal
997	12876	105	4507	6	14234	CX	ZI	zona incerta, left	Thalamus	Diencephalon	Not Cortex	Not_Cortex	Dorsal
998	12876	106	4432	6	14226	CX	ILr	rostral group of intralaminar nuclei, left	Thalamus	Diencephalon	Not Cortex	Not_Cortex	Dorsal
999	12876	107	10151	6	14178	CX	LTu	lateral tuberal nucleus, left	Other_Dien	Diencephalon	Not Cortex	Not_Cortex
1000	12876	108	4648	6	14241	CX	PeF	perifornical nucleus, left	Hypothalamus	Diencephalon	Not Cortex	Not_Cortex	Ventral	Hypothalamus
1001	12876	109	4637	6	14225	CX	VMH	ventromedial hypothalamic nucleus, left	Hypothalamus	Diencephalon	Not Cortex	Not_Cortex	Ventral	Hypothalamus
1002	12876	110	4506	6	14209	CX	R	reticular nucleus of thalamus, left	Thalamus	Diencephalon	Not Cortex	Not_Cortex	Dorsal
1003	12876	111	4417	6	14201	CX	DTLv	lateral group of nuclei, left, ventral division	Thalamus	Diencephalon	Not Cortex	Not_Cortex	Dorsal
1004	12876	112	4308	6	14177	CX	nbM	basal nucleus of meynert, left	Forebrain	Telencephalon	Association_Cortex	Association_Cortex	Subcortical
1005	12876	113	4296	6	14169	CX	GPi	globus pallidus, internal segment, left	Striatum	Telencephalon	Not Cortex	Not_Cortex	Subcortical	Pallidum
1006	12876	114	4295	6	14161	CX	GPe	globus pallidus, external segment, left	Striatum	Telencephalon	Not Cortex	Not_Cortex	Subcortical	Pallidum
1007	12876	115	4593	5	13794	CX	SO	supraoptic nucleus, left	Hypothalamus	Diencephalon	Not Cortex	Not_Cortex	Ventral	Hypothalamus
1008	12876	116	4311	5	13786	CX	DBh	nucleus of the diagonal band, left, vertical division	Forebrain	Telencephalon	Association_Cortex	Association_Cortex	Subcortical
1009	12876	117	4301	5	13849	CX	SptN	septal nuclei, left	Limbic	Telencephalon	Association_Cortex	Association_Cortex	Subcortical
1010	12876	118	4322	5	14009	CX	Cl	claustrum, left	Insula	Telencephalon	Association_Cortex	Association_Cortex	Frontal
1011	12876	119	4310	5	13825	CX	DBv	nucleus of the diagonal band, left, horizontal division	Forebrain	Telencephalon	Association_Cortex	Association_Cortex	Subcortical
1012	12876	120	4440	8	13763	CX	LGd	dorsal lateral geniculate nucleus, left	Thalamus	Diencephalon	Not Cortex	Not_Cortex	Dorsal
1013	12876	121	4506	8	13739	CX	R	reticular nucleus of thalamus, left	Thalamus	Diencephalon	Not Cortex	Not_Cortex	Dorsal
1014	12876	122	4409	8	13699	CX	DTLd	lateral group of nuclei, left, dorsal division	Thalamus	Diencephalon	Not Cortex	Not_Cortex	Dorsal
1015	12876	123	4288	8	13691	CX	Pu	putamen, left	Striatum	Telencephalon	Not Cortex	Not_Cortex	Subcortical	Putamen
1016	12876	124	4258	8	13762	CX	DG	dentate gyrus, left	Limbic	Telencephalon	Association_Cortex	Association_Cortex	Subcortical	Hippocampus
1017	12876	125	4257	8	13754	CX	CA4	CA4 field, left	Limbic	Telencephalon	Association_Cortex	Association_Cortex	Subcortical	Hippocampus
1018	12876	126	4254	8	13730	CX	CA1	CA1 field, left	Limbic	Telencephalon	Association_Cortex	Association_Cortex	Subcortical	Hippocampus
1019	12876	127	4329	6	13610	CX	ATZ	amygdalohippocampal transition zone, left	Limbic	Telencephalon	Association_Cortex	Association_Cortex	Subcortical
1020	12876	128	4379	6	13586	CX	LA	lateral nucleus, left	Limbic	Telencephalon	Association_Cortex	Association_Cortex	Subcortical	Amygdala
1021	12876	129	4342	6	13649	CX	BLA	basolateral nucleus, left	Limbic	Telencephalon	Association_Cortex	Association_Cortex	Subcortical	Amygdala
1022	12876	130	4322	6	13641	CX	Cl	claustrum, left	Insula	Telencephalon	Association_Cortex	Association_Cortex	Frontal
1023	12876	131	4444	7	13706	CX	MG	medial geniculate complex, left	Thalamus	Diencephalon	Not Cortex	Not_Cortex	Dorsal
1024	12876	132	4440	7	13690	CX	LGd	dorsal lateral geniculate nucleus, left	Thalamus	Diencephalon	Not Cortex	Not_Cortex	Dorsal
1026	12876	134	4281	7	13729	CX	TCd	tail of caudate nucleus, left	Striatum	Telencephalon	Not Cortex	Not_Cortex	Subcortical	Caudate
1027	12876	135	4258	7	13721	CX	DG	dentate gyrus, left	Limbic	Telencephalon	Association_Cortex	Association_Cortex	Subcortical	Hippocampus
1028	12876	136	4255	7	13697	CX	CA2	CA2 field, left	Limbic	Telencephalon	Association_Cortex	Association_Cortex	Subcortical	Hippocampus
1029	12876	137	4254	7	13689	CX	CA1	CA1 field, left	Limbic	Telencephalon	Association_Cortex	Association_Cortex	Subcortical	Hippocampus
1030	12876	138	4322	6	13601	CX	Cl	claustrum, left	Insula	Telencephalon	Association_Cortex	Association_Cortex	Frontal
1031	12876	139	9103	91	14258	BS	IC	inferior colliculus, left	Tectum	Mesencephalon	Not Cortex	Not_Cortex	Dorsal
1032	12876	140	4782	62	14257	CB	Dt	dentate nucleus, left	DCN	Metencelphalon	Not Cortex	Not_Cortex
1033	12876	141	4782	61	14171	CB	Dt	dentate nucleus, left	DCN	Metencelphalon	Not Cortex	Not_Cortex
1034	12876	142	4428	7	13979	CX	DTP	posterior group of nuclei, left	Thalamus	Diencephalon	Not Cortex	Not_Cortex	Dorsal
1035	12876	143	4409	7	14042	CX	DTLd	lateral group of nuclei, left, dorsal division	Thalamus	Diencephalon	Not Cortex	Not_Cortex	Dorsal
1036	12876	144	9067	7	14010	CX	VTA	ventral tegmental area, left	Tegmentum	Mesencephalon	Not Cortex	Not_Cortex	Ventral
1037	12876	145	9054	7	14002	CX	RN	red nucleus, left	Tegmentum	Mesencephalon	Not Cortex	Not_Cortex	Ventral
1038	12876	146	4518	7	13994	CX	Sb	subthalamic nucleus, left	Thalamus	Diencephalon	Not Cortex	Not_Cortex	Dorsal
1039	12876	147	4506	7	13978	CX	R	reticular nucleus of thalamus, left	Thalamus	Diencephalon	Not Cortex	Not_Cortex	Dorsal
1040	12876	148	4437	7	13970	CX	ILc	caudal group of intralaminar nuclei, left	Thalamus	Diencephalon	Not Cortex	Not_Cortex	Dorsal
1041	12876	149	4432	7	14057	CX	ILr	rostral group of intralaminar nuclei, left	Thalamus	Diencephalon	Not Cortex	Not_Cortex	Dorsal
1042	12876	150	4417	7	14049	CX	DTLv	lateral group of nuclei, left, ventral division	Thalamus	Diencephalon	Not Cortex	Not_Cortex	Dorsal
1043	12876	151	4400	7	14041	CX	DTM	medial group of nuclei, left	Thalamus	Diencephalon	Not Cortex	Not_Cortex	Dorsal
1044	12876	152	4395	7	14033	CX	DTA	anterior group of nuclei, left	Thalamus	Diencephalon	Not Cortex	Not_Cortex	Dorsal
1045	12876	153	4282	7	14025	CX	BCd	body of caudate nucleus, left	Striatum	Telencephalon	Not Cortex	Not_Cortex	Subcortical	Caudate
1046	12876	154	9075	6	14250	CX	SNR	substantia nigra, pars reticulata, left	Tegmentum	Mesencephalon	Not Cortex	Not_Cortex	Ventral	Nigra
1047	12876	155	4669	6	14218	CX	SuM	supramammillary nucleus, left	Other_Dien	Diencephalon	Not Cortex	Not_Cortex
1048	12876	156	4679	6	14210	CX	PHA	posterior hypothalamic area, left	Hypothalamus	Diencephalon	Not Cortex	Not_Cortex	Ventral	Hypothalamus
1049	12876	157	4675	6	14202	CX	LM	lateral mammillary nucleus, left	Other_Dien	Diencephalon	Not Cortex	Not_Cortex
1050	12876	158	13005	6	14194	CX	LHM	lateral hypothalamic area, mammillary region, left	Hypothalamus	Diencephalon	Not Cortex	Not_Cortex	Ventral	Hypothalamus
1051	12876	159	4672	6	14186	CX	MM	medial mammillary nucleus, left	Other_Dien	Diencephalon	Not Cortex	Not_Cortex
1052	12876	160	4395	6	14170	CX	DTA	anterior group of nuclei, left	Thalamus	Diencephalon	Not Cortex	Not_Cortex	Dorsal
1053	12876	161	13008	6	14162	CX	LHT	lateral hypothalamic area, tuberal region, left	Hypothalamus	Diencephalon	Not Cortex	Not_Cortex	Ventral	Hypothalamus
1054	12876	162	4667	6	14249	CX	TM	tuberomammillary nucleus, left	Other_Dien	Diencephalon	Not Cortex	Not_Cortex
1055	12876	163	4641	6	14233	CX	DMH	dorsomedial hypothalamic nucleus, left	Hypothalamus	Diencephalon	Not Cortex	Not_Cortex	Ventral	Hypothalamus
1056	12876	164	4400	6	14193	CX	DTM	medial group of nuclei, left	Thalamus	Diencephalon	Not Cortex	Not_Cortex	Dorsal
1057	12876	165	4395	6	14185	CX	DTA	anterior group of nuclei, left	Thalamus	Diencephalon	Not Cortex	Not_Cortex	Dorsal
1058	12876	166	4637	5	13826	CX	VMH	ventromedial hypothalamic nucleus, left	Hypothalamus	Diencephalon	Not Cortex	Not_Cortex	Ventral	Hypothalamus
1059	12876	167	4641	5	13818	CX	DMH	dorsomedial hypothalamic nucleus, left	Hypothalamus	Diencephalon	Not Cortex	Not_Cortex	Ventral	Hypothalamus
1060	12876	168	4573	5	13810	CX	PVH	paraventricular nucleus of the hypothalamus, left	Hypothalamus	Diencephalon	Not Cortex	Not_Cortex	Ventral	Hypothalamus
1061	12876	169	4596	5	13802	CX	LHA	lateral hypothalamic area, anterior region, left	Hypothalamus	Diencephalon	Not Cortex	Not_Cortex	Ventral	Hypothalamus
1062	12876	170	4542	5	13865	CX	PrOR	preoptic region, left	Hypothalamus	Diencephalon	Not Cortex	Not_Cortex	Ventral	Hypothalamus
1063	12876	171	4313	5	13857	CX	BST	bed nucleus of stria terminalis, left	Striatum	Telencephalon	Not Cortex	Not_Cortex	Subcortical
1064	12876	172	4301	5	14017	CX	SptN	septal nuclei, left	Limbic	Telencephalon	Association_Cortex	Association_Cortex	Subcortical
1065	12876	173	10145	5	13841	CX	OlfT	olfactory tubercle, left	Striatum	Telencephalon	Not Cortex	Not_Cortex	Subcortical
1066	12876	174	4322	5	13833	CX	Cl	claustrum, left	Insula	Telencephalon	Association_Cortex	Association_Cortex	Frontal
1067	12876	175	4291	5	13817	CX	Acb	nucleus accumbens, left	Forebrain	Telencephalon	Association_Cortex	Association_Cortex	Subcortical	Accumbens
1068	12876	176	4409	8	13755	CX	DTLd	lateral group of nuclei, left, dorsal division	Thalamus	Diencephalon	Not Cortex	Not_Cortex	Dorsal
1070	12876	178	4444	8	13731	CX	MG	medial geniculate complex, left	Thalamus	Diencephalon	Not Cortex	Not_Cortex	Dorsal
1071	12876	179	4440	8	13723	CX	LGd	dorsal lateral geniculate nucleus, left	Thalamus	Diencephalon	Not Cortex	Not_Cortex	Dorsal
1072	12876	180	4428	8	13715	CX	DTP	posterior group of nuclei, left	Thalamus	Diencephalon	Not Cortex	Not_Cortex	Dorsal
1073	12876	181	4256	8	13746	CX	CA3	CA3 field, left	Limbic	Telencephalon	Association_Cortex	Association_Cortex	Subcortical	Hippocampus
1074	12876	182	4255	8	13738	CX	CA2	CA2 field, left	Limbic	Telencephalon	Association_Cortex	Association_Cortex	Subcortical	Hippocampus
1075	12876	183	4251	8	13722	CX	S	subiculum, left	Limbic	Telencephalon	Association_Cortex	Association_Cortex	Subcortical	Hippocampus
1076	12876	184	4254	6	13634	CX	CA1	CA1 field, left	Limbic	Telencephalon	Association_Cortex	Association_Cortex	Subcortical	Hippocampus
1077	12876	185	4254	6	13626	CX	CA1	CA1 field, left	Limbic	Telencephalon	Association_Cortex	Association_Cortex	Subcortical	Hippocampus
1078	12876	186	4251	6	13618	CX	S	subiculum, left	Limbic	Telencephalon	Association_Cortex	Association_Cortex	Subcortical	Hippocampus
1079	12876	187	4360	6	13809	CX	CeA	central nucleus, left	Limbic	Telencephalon	Association_Cortex	Association_Cortex	Subcortical	Amygdala
1080	12876	188	4360	6	13594	CX	CeA	central nucleus, left	Limbic	Telencephalon	Association_Cortex	Association_Cortex	Subcortical	Amygdala
1081	12876	189	4379	6	13673	CX	LA	lateral nucleus, left	Limbic	Telencephalon	Association_Cortex	Association_Cortex	Subcortical	Amygdala
1082	12876	190	4367	6	13665	CX	COMA	cortico-medial group, left	Limbic	Telencephalon	Association_Cortex	Association_Cortex	Subcortical	Amygdala
1083	12876	191	4351	6	13657	CX	BMA	basomedial nucleus, left	Limbic	Telencephalon	Association_Cortex	Association_Cortex	Subcortical	Amygdala
1085	12876	193	9074	7	13753	CX	SNC	substantia nigra, pars compacta, left	Tegmentum	Mesencephalon	Not Cortex	Not_Cortex	Ventral	Nigra
1086	12876	194	4256	7	13705	CX	CA3	CA3 field, left	Limbic	Telencephalon	Association_Cortex	Association_Cortex	Subcortical	Hippocampus
1087	12876	195	4251	7	13681	CX	S	subiculum, left	Limbic	Telencephalon	Association_Cortex	Association_Cortex	Subcortical	Hippocampus
1088	12876	196	4322	7	13625	CX	Cl	claustrum, left	Insula	Telencephalon	Association_Cortex	Association_Cortex	Frontal
1089	12876	197	4288	7	13609	CX	Pu	putamen, left	Striatum	Telencephalon	Not Cortex	Not_Cortex	Subcortical	Putamen
1090	12876	198	4417	8	13707	CX	DTLv	lateral group of nuclei, left, ventral division	Thalamus	Diencephalon	Not Cortex	Not_Cortex	Dorsal
1091	12876	199	4282	8	13683	CX	BCd	body of caudate nucleus, left	Striatum	Telencephalon	Not Cortex	Not_Cortex	Subcortical	Caudate
1092	12876	200	4281	8	13770	CX	TCd	tail of caudate nucleus, left	Striatum	Telencephalon	Not Cortex	Not_Cortex	Subcortical	Caudate
1093	12876	201	4720	62	14139	CB	PV-V	V, left, paravermis	Cerebellum	Metencelphalon	Cerebellar_Cortex	Cerebellar_Cortex	Dorsal	Cerebellum
1094	12876	202	4724	62	14099	CB	PV-Crus II	Crus II, left, paravermis	Cerebellum	Metencelphalon	Cerebellar_Cortex	Cerebellar_Cortex	Dorsal	Cerebellum
1095	12876	203	4723	62	14091	CB	PV-Crus I	Crus I, left, paravermis	Cerebellum	Metencelphalon	Cerebellar_Cortex	Cerebellar_Cortex	Dorsal	Cerebellum
1096	12876	204	4728	62	14116	CB	PV-IX	IX, left, paravermis	Cerebellum	Metencelphalon	Cerebellar_Cortex	Cerebellar_Cortex	Dorsal	Cerebellum
1097	12876	205	4726	62	14100	CB	PV-VIIIA	VIIIA, left, paravermis	Cerebellum	Metencelphalon	Cerebellar_Cortex	Cerebellar_Cortex	Dorsal	Cerebellum
1098	12876	206	4741	61	14138	CB	He-VIIB	VIIB, left, lateral hemisphere	Cerebellum	Metencelphalon	Cerebellar_Cortex	Cerebellar_Cortex	Dorsal	Cerebellum
1099	12876	207	4742	61	14122	CB	He-VIIIA	VIIIA, left, lateral hemisphere	Cerebellum	Metencelphalon	Cerebellar_Cortex	Cerebellar_Cortex	Dorsal	Cerebellum
1100	12876	208	4738	61	14153	CB	He-VI	VI, left, lateral hemisphere	Cerebellum	Metencelphalon	Cerebellar_Cortex	Cerebellar_Cortex	Dorsal	Cerebellum
1101	12876	209	4738	61	14137	CB	He-VI	VI, left, lateral hemisphere	Cerebellum	Metencelphalon	Cerebellar_Cortex	Cerebellar_Cortex	Dorsal	Cerebellum
1102	12876	210	4744	61	14082	CB	He-IX	IX, left, lateral hemisphere	Cerebellum	Metencelphalon	Cerebellar_Cortex	Cerebellar_Cortex	Dorsal	Cerebellum
1103	12876	211	4245	8	13545	CX	PHG-cos	parahippocampal gyrus, left, bank of the cos	Temporal	Telencephalon	Association_Cortex	Association_Cortex	Temporal
1104	12876	212	4244	6	13521	CX	PHG-l	parahippocampal gyrus, left, lateral bank of gyrus	Temporal	Telencephalon	Association_Cortex	Association_Cortex	Temporal
1105	12876	213	4244	6	13513	CX	PHG-l	parahippocampal gyrus, left, lateral bank of gyrus	Temporal	Telencephalon	Association_Cortex	Association_Cortex	Temporal
1106	12876	214	4230	8	13394	CX	CgGp-s	cingulate gyrus, parietal part, left, superior bank of gyrus	Posterior_Cingulate	Telencephalon	Association_Cortex	Association_Cortex
1107	12876	215	4074	8	13481	CX	PCLa-i	paracentral lobule, anterior part, left, inferior bank of gyrus	Sensorimotor	Telencephalon	Sensory	Sensorimotor	Somatomotor
1108	12876	216	4244	7	13457	CX	PHG-l	parahippocampal gyrus, left, lateral bank of gyrus	Temporal	Telencephalon	Association_Cortex	Association_Cortex	Temporal
1109	12876	217	4107	8	11311	CX	SMG-i	supramarginal gyrus, left, inferior bank of gyrus	Parietal	Telencephalon	Association_Cortex	Association_Cortex	Parietal
1110	12876	218	4136	7	11342	CX	STG-i	superior temporal gyrus, left, inferior bank of gyrus	Temporal	Telencephalon	Association_Cortex	Association_Cortex	Temporal
1111	12876	219	4089	6	11334	CX	PoG-il	postcentral gyrus, left, inferior lateral aspect of gyrus	Sensorimotor	Telencephalon	Sensory	Sensorimotor	Somatomotor
1112	12876	220	4090	6	11294	CX	PoG-pcs	postcentral gyrus, left, bank of the posterior central sulcus	Sensorimotor	Telencephalon	Sensory	Sensorimotor	Somatomotor
1115	12876	223	4901	3	11309	CX	IRoG	inferior rostral gyrus, left	Frontal	Telencephalon	Association_Cortex	Association_Cortex		Frontal
1116	12876	224	4280	3	11301	CX	HCd	head of caudate nucleus, left	Striatum	Telencephalon	Not Cortex	Not_Cortex	Subcortical	Caudate
1117	12876	225	4063	3	11293	CX	SCG	subcallosal cingulate gyrus, left	Anterior_Cingulate	Telencephalon	Association_Cortex	Association_Cortex	Frontal	AntCing
1118	12876	226	4099	9	11312	CX	SPL-i	superior parietal lobule, left, inferior bank of gyrus	Parietal	Telencephalon	Association_Cortex	Association_Cortex	Parietal
1119	12876	227	4098	9	11304	CX	SPL-s	superior parietal lobule, left, superior bank of gyrus	Parietal	Telencephalon	Association_Cortex	Association_Cortex	Parietal
1120	12876	228	4089	8	11287	CX	PoG-il	postcentral gyrus, left, inferior lateral aspect of gyrus	Sensorimotor	Telencephalon	Sensory	Sensorimotor	Somatomotor
1121	12876	229	4088	8	11279	CX	PoG-sl	postcentral gyrus, left, superior lateral aspect of gyrus	Sensorimotor	Telencephalon	Sensory	Sensorimotor	Somatomotor
1122	12876	230	4149	8	11264	CX	ITG-its	inferior temporal gyrus, left, bank of the its	Temporal	Telencephalon	Association_Cortex	Association_Cortex	Temporal
1123	12876	231	4149	7	11206	CX	ITG-its	inferior temporal gyrus, left, bank of the its	Temporal	Telencephalon	Association_Cortex	Association_Cortex	Temporal
1124	12876	232	4088	7	11190	CX	PoG-sl	postcentral gyrus, left, superior lateral aspect of gyrus	Sensorimotor	Telencephalon	Sensory	Sensorimotor	Somatomotor
1125	12876	233	4015	7	11174	CX	PrG-cs	precentral gyrus, left, bank of the central sulcus	Sensorimotor	Telencephalon	Sensory	Sensorimotor	Somatomotor
1126	12876	234	4224	6	11300	CX	CgGf-i	cingulate gyrus, frontal part, left, inferior bank of gyrus	Anterior_Cingulate	Telencephalon	Association_Cortex	Association_Cortex	Frontal	AntCing
1127	12876	235	4224	6	11236	CX	CgGf-i	cingulate gyrus, frontal part, left, inferior bank of gyrus	Anterior_Cingulate	Telencephalon	Association_Cortex	Association_Cortex	Frontal	AntCing
1128	12876	236	4223	6	11228	CX	CgGf-s	cingulate gyrus, frontal part, left, superior bank of gyrus	Anterior_Cingulate	Telencephalon	Association_Cortex	Association_Cortex	Frontal	AntCing
1129	12876	237	4223	6	13881	CX	CgGf-s	cingulate gyrus, frontal part, left, superior bank of gyrus	Anterior_Cingulate	Telencephalon	Association_Cortex	Association_Cortex	Frontal	AntCing
1130	12876	238	4136	6	14073	CX	STG-i	superior temporal gyrus, left, inferior bank of gyrus	Temporal	Telencephalon	Association_Cortex	Association_Cortex	Temporal
1131	12876	239	4143	5	11292	CX	MTG-i	middle temporal gyrus, left, inferior bank of gyrus	Temporal	Telencephalon	Association_Cortex	Association_Cortex	Temporal
1132	12876	240	4142	5	11284	CX	MTG-s	middle temporal gyrus, left, superior bank of gyrus	Temporal	Telencephalon	Association_Cortex	Association_Cortex	Temporal
1133	12876	241	4013	6	11308	CX	PrG-sl	precentral gyrus, left, superior lateral aspect of gyrus	Sensorimotor	Telencephalon	Sensory	Sensorimotor	Somatomotor
1134	12876	242	4215	10	11113	CX	SOG-i	superior occipital gyrus, left, inferior bank of gyrus	Occipital	Telencephalon	Association_Cortex	Association_Cortex	Occipital
1135	12876	243	4215	10	11105	CX	SOG-i	superior occipital gyrus, left, inferior bank of gyrus	Occipital	Telencephalon	Association_Cortex	Association_Cortex	Occipital
1136	12876	244	4231	10	11096	CX	CgGp-i	cingulate gyrus, parietal part, left, inferior bank of gyrus	Posterior_Cingulate	Telencephalon	Association_Cortex	Association_Cortex
1137	12876	245	4121	10	11080	CX	Pcu-i	precuneus, left, inferior lateral bank of gyrus	Parietal	Telencephalon	Association_Cortex	Association_Cortex	Parietal
1138	12876	246	4193	10	11128	CX	LiG-pest	lingual gyrus, left, peristriate	Occipital	Telencephalon	Sensory	Visual	Occipital
1139	12876	247	4186	10	11269	CX	Cun-pest	cuneus, left, peristriate	Occipital	Telencephalon	Sensory	Visual	Occipital
1140	12876	248	4114	10	11065	CX	AnG-i	angular gyrus, left, inferior bank of gyrus	Parietal	Telencephalon	Association_Cortex	Association_Cortex	Parietal
1141	12876	249	4098	11	11126	CX	SPL-s	superior parietal lobule, left, superior bank of gyrus	Parietal	Telencephalon	Association_Cortex	Association_Cortex	Parietal
1142	12876	250	4214	11	11135	CX	SOG-s	superior occipital gyrus, left, superior bank of gyrus	Occipital	Telencephalon	Association_Cortex	Association_Cortex	Occipital
1143	12876	251	4200	11	11111	CX	OTG-s	occipito-temporal gyrus, left, superior bank of gyrus	Temporal	Telencephalon	Association_Cortex	Association_Cortex	Temporal
1144	12876	252	4023	5	11085	CX	SFG-m	superior frontal gyrus, left, medial bank of gyrus	Frontal	Telencephalon	Association_Cortex	Association_Cortex		Frontal
1145	12876	253	4030	5	11101	CX	MFG-s	middle frontal gyrus, left, superior bank of gyrus	Frontal	Telencephalon	Association_Cortex	Association_Cortex		Frontal
1146	12876	254	4224	5	11117	CX	CgGf-i	cingulate gyrus, frontal part, left, inferior bank of gyrus	Anterior_Cingulate	Telencephalon	Association_Cortex	Association_Cortex	Frontal	AntCing
1147	12876	255	4223	5	11109	CX	CgGf-s	cingulate gyrus, frontal part, left, superior bank of gyrus	Anterior_Cingulate	Telencephalon	Association_Cortex	Association_Cortex	Frontal	AntCing
1148	12876	256	4273	5	11078	CX	SIG	short insular gyri, left	Insula	Telencephalon	Association_Cortex	Association_Cortex	Frontal
1149	12876	257	4013	5	11141	CX	PrG-sl	precentral gyrus, left, superior lateral aspect of gyrus	Sensorimotor	Telencephalon	Sensory	Sensorimotor	Somatomotor
1150	12876	258	4031	3	11013	CX	MFG-i	middle frontal gyrus, left, inferior bank of gyrus	Frontal	Telencephalon	Association_Cortex	Association_Cortex		Frontal
[truncated: 1,467 more rows]
