# Supplementary material for: Deciphering the functional specialization of whole-brain spatiomolecular gradients in the adult brain
Source: Proc Natl Acad Sci U S A. 2024 Jun 11;121(25):e2219137121. doi: 10.1073/pnas.2219137121 (PMC11194492; doi:10.1073/pnas.2219137121)
Supplement: Supplementary file 9 — Dataset S08 (CSV) [file pnas.2219137121.sd08.csv]

	T0	T1	T2	T3	T4	T5	T6	T7	T8	T9	T10	T11	T12	T13	T14	T15	T16	T17	T18	T19	T20	T21	T22	T23	T24	T25	T26	T27	T28	T29	T30	T31	T32	T33	T34	T35	T36	T37	T38	T39	T40	T41	T42	T43	T44	T45	T46	T47	T48
included	Yes	No	Yes	No	Yes	Yes	Yes	Yes	No	Yes	No	No	No	Yes	Yes	Yes	No	Yes	No	No	Yes	Yes	Yes	Yes	Yes	Yes	No	No	Yes	Yes	Yes	No	Yes	Yes	Yes	No	Yes	No	No	Yes	Yes	No	Yes	No	No	No	Yes	Yes	Yes
Term0	stimulation	human	smokers	effect	stress	disease	object	phase	connectivity	attention	network	pattern	areas	cognitive	wm	reading	target	social	subject	evidence	semantic	context	depression	acupuncture	memory	inhibition	reho	placebo	patients	delay	ms	activation	verbs	language	decision	diffusion	visual	responses	volume	experience	action	component	role	noise	connectivity	statistical	hearing	information	age
Term1	somatosensory	humans	users	increased	ptsd	patients	objects	rate	functional	attentional	processing	patterns	activated	control	imagery	words	detection	empathy	individual	hypothesis	words	gaze	mdd	creative	encoding	response	risk	dopamine	schizophrenia	delayed	patients	patterns	verb	verbal	choice	tensor	auditory	response	gray	subjective	actions	ica	play	echo	effective	mapping	deaf	processing	adults
Term2	tms	animal	smoking	participants	exposure	ad	visual	cycle	network	visual	distinct	classification	network	performance	mental	language	stimulus	participants	measures	role	word	cues	patients	stimulation	retrieval	control	regional	healthy	controls	roi	global	pattern	nouns	hemispheric	decisions	structural	sensory	imaging	structural	bias	observation	components	plays	imaging	causal	maps	tinnitus	perceptual	children
Term3	tactile	neurons	drug	level	trauma	mci	shape	heart	resting	spatial	evidence	accuracy	activation	task	imagined	word	targets	person	variability	model	priming	contextual	disorder	creativity	recognition	inhibitory	relatives	administration	healthy	rois	multiple	compared	processing	lateralization	risk	dti	modality	functional	voxel	individuals	mirror	model	key	signal	model	cluster	sign	integration	development
Term4	primary	monkey	nicotine	behavioral	cortisol	alzheimer	color	menstrual	networks	search	common	multivariate	activations	executive	rotation	phonological	response	mentalizing	single	consistent	processing	contexts	bipolar	acupoint	episodic	stop	genetic	mg	compared	discounting	sclerosis	similar	noun	fluency	choices	imaging	integration	resonance	gm	participants	motor	independent	critical	acquisition	dynamic	parametric	phobia	sensory	aging
Term5	rtms	evidence	cocaine	compared	disorder	controls	recognition	autonomic	fc	orienting	suggest	features	including	function	mi	processing	processing	mental	level	support	knowledge	congruent	depressive	ideas	words	task	resting	drug	deficits	period	local	response	grammatical	asymmetry	uncertainty	anisotropy	blind	magnetic	morphometry	experiences	gestures	networks	human	scanner	modeling	mri	signers	stimulus	developmental
Term6	touch	primates	cannabis	interaction	traumatic	cognitive	stream	phases	increased	target	previous	feature	compared	functions	tasks	chinese	responses	people	techniques	function	abstract	incongruent	depressed	pc	successful	motor	siblings	double	reduced	delays	cr	differential	language	lateralized	outcome	fractional	modalities	individuals	grey	perceived	goal	time	suggest	epi	top	voxel	phobic	visual	adolescents
Term7	motor	animals	craving	increase	life	impairment	shapes	women	seed	top	including	univariate	revealed	cognition	visual	visual	novelty	mind	sensitivity	models	conceptual	direction	major	thinking	subsequent	signal	homogeneity	blind	disorder	sample	fitness	examined	generation	overt	risky	integrity	audiovisual	subjects	volumes	people	imitation	spatial	crucial	gradient	connections	anatomical	auditory	stage	adolescence
Term8	transcranial	monkeys	cues	levels	exposed	atrophy	areas	physiological	connections	selective	mechanisms	classifier	subjects	ability	visuospatial	lexical	change	cognition	clinical	recent	category	direct	healthy	generation	items	activation	unaffected	effect	matched	future	clinical	revealed	production	hallucinations	outcomes	tracts	information	hemodynamic	mri	cultural	tool	glm	infant	sequence	interactions	spm	language	process	childhood
Term9	tdcs	suggest	controls	reduced	posttraumatic	mild	perception	exercise	decreased	control	neuroimaging	mvpa	networks	attention	motor	letter	events	theory	test	provide	representations	eye	mood	verum	recall	trials	degree	ht	symptoms	dd	areas	contrast	thematic	dominance	behavioral	wm	areas	suggest	thickness	interoceptive	system	ic	behavior	time	network	spatial	spider	stages	increased
Term10	applied	lateral	abstinence	influence	acute	amci	activated	sympathetic	patterns	location	support	machine	contrast	behavioral	areas	readers	task	perspective	obtained	neuroimaging	lexical	information	bd	acupoints	test	nogo	spontaneous	dose	increased	match	cp	consistent	regular	covert	reward	ts	multisensory	examined	vbm	status	video	identified	roles	sparse	causality	individual	sp	features	adult
Term11	induced	ac	dependence	increasing	childhood	healthy	location	luteal	analyses	areas	analyses	diagnostic	investigated	tasks	spatial	letters	distractor	interaction	robust	cognitive	concrete	social	anxiety	needling	information	suppression	hs	receptor	dysfunction	term	contour	reflect	lexical	dominant	behavior	fiber	modal	compared	regional	individual	execution	order	mother	neurofeedback	dcm	images	participants	itch	aged
Term12	magnetic	species	cue	suggest	response	dementia	lateral	hr	correlation	attended	specifically	expression	cortices	functioning	ltm	orthographic	oddball	game	provide	process	concepts	subliminal	sad	variability	recollection	responses	compared	reduced	abnormalities	larger	activations	stronger	morphological	laterality	preferences	mri	primary	measured	density	physical	areas	neuronal	relationships	planar	influence	standard	signs	investigated	maturation
Term13	sensory	macaque	addiction	enhanced	reactivity	memory	grasping	follicular	correlated	network	engaged	voxel	similar	test	imagination	naming	distractors	behavior	analyses	current	meaning	interaction	controls	idea	item	successful	values	treatment	decreased	intentions	lesion	individuals	argument	auditory	loss	tractography	input	exhibited	structure	feeling	movements	applied	response	ratio	models	subjects	ce	processed	performance
Term14	secondary	structures	dependent	investigated	stressful	hd	haptic	cardiovascular	rest	stimulus	systems	identified	additional	goal	imagine	dyslexia	event	interactions	reliability	research	pairs	contact	conclusions	gb	associative	inhibit	mhe	design	abnormal	function	mp	exhibited	structure	handed	probability	diffusivity	stimulus	function	gmv	perception	directed	parameters	infants	continuous	pathways	voxels	phobics	material	adulthood
Term15	stimulated	nonhuman	heroin	factors	healthy	deficits	processing	msna	strength	irrelevant	revealed	identify	visual	effort	transformation	characters	salient	junction	tool	suggest	task	arrow	symptoms	va	word	behavioral	individuals	controlled	impaired	impulsive	adaptive	elicited	word	handers	subjective	pathways	sighted	contrast	reductions	chinese	neuron	sources	activated	image	modulation	surface	asl	integrated	reduced
Term16	repetitive	ca	marijuana	modulated	survivors	elderly	texture	pmdd	rs	cues	current	cc	common	individuals	image	native	salience	individual	model	theory	unrelated	unconscious	subjects	specificity	participants	error	abnormal	dopaminergic	control	time	obtained	reported	words	asymmetries	options	values	stimulation	consistent	healthy	awareness	clips	number	determined	auditory	influences	space	nh	input	elderly
Term17	ipsilateral	contrast	induced	decreased	symptoms	clinical	form	pressure	coupling	distraction	underlying	decoding	involvement	behavior	imagining	languages	driven	attribution	approaches	previous	retrieval	averted	disorders	laser	source	inhibited	rs	acute	disease	ss	relapsing	lower	linguistic	generation	bias	pathway	tactile	cortices	age	sense	observing	joint	mothers	images	interaction	image	loss	type	healthy
Term18	swallowing	primate	exposure	experiment	reported	apoe	selective	breathing	rsfc	shifts	remains	vector	comparison	demands	mentally	bilinguals	context	human	reliable	test	categories	suggest	control	responses	studied	inhibiting	local	serotonin	clinical	closure	atrophy	relative	irregular	handedness	participants	weighted	subjects	behavioral	abnormalities	objective	person	free	separation	artifacts	bayesian	normalization	compared	integrate	decline
Term19	areas	similar	cigarette	modulation	anxiety	age	colour	mid	suggest	relevant	unclear	svm	bilaterally	recruitment	images	japanese	relevant	empathic	measure	tested	picture	relevant	severity	activities	encoded	pre	decreased	volunteers	age	included	disability	suggest	class	tasks	rewards	connections	cortices	hypothesis	compared	judgments	simulation	series	effort	weighted	driving	corrected	signed	conditions	cognitive
Term20	representation	interactions	control	affected	disorders	performance	properties	reactivity	stronger	feature	provide	distributed	stronger	abilities	activated	dyslexic	paradigm	interpersonal	experimental	account	decision	effect	compared	deqi	event	performance	environmental	induced	altered	sustained	extent	activated	compared	processing	values	connecting	crossmodal	pattern	controls	ratings	performed	multiple	including	scanning	coupling	performed	ci	relevant	ages
Term21	healthy	electrophysiological	abstinent	increases	increased	mri	features	central	interactions	modulation	previously	predictive	correlates	lateral	ability	semantic	presence	situations	inter	suggests	atl	shifts	increased	divergent	performance	prepotent	ws	response	conclusions	analyses	remitting	including	pl	specialization	taking	microstructural	unimodal	relative	images	death	participants	spatially	special	sensitivity	bottom	size	bsl	specifically	function
Term22	stimulus	recordings	compared	revealed	severity	epsilon	manipulation	cardiac	intrinsic	task	types	analyses	pre	performed	angle	character	relevance	attachment	highly	proposed	activation	embedded	emotional	deactivation	pairs	reactive	twins	randomized	subjects	identified	test	suggests	system	speech	losses	anatomical	vision	normal	total	images	gesture	simulated	behaviour	sampling	strength	clusters	visual	integrating	increasing
Term23	system	demonstrate	heavy	shown	levels	impaired	orientation	levels	altered	cued	addition	support	order	attentional	degrees	form	unexpected	emotional	set	predicted	representation	cue	antidepressant	iiv	memories	stopping	factors	pharmacological	impairments	interval	pasat	deactivation	complexity	production	valuation	microstructure	multimodal	matched	anatomical	evaluation	human	extracted	neuroimaging	tr	revealed	segmentation	native	content	networks
Term24	evoked	circuit	mj	number	stressor	sd	grasp	progesterone	examined	mechanisms	information	prediction	strongly	neuropsychological	physical	speakers	habituation	intentions	applied	theories	semantically	reality	matched	manipulation	formation	ability	pairs	ketamine	hc	distracters	recruitment	matched	forms	avh	economic	alterations	inputs	mediated	resolution	viewing	understanding	framework	relations	real	connection	template	deafness	nonverbal	compared
Term25	intensity	single	chronic	conditions	combat	loss	participants	athletes	regional	color	investigate	discrimination	paradigm	directed	strategy	linguistic	information	taking	detect	finding	prime	directional	abnormalities	clinical	success	sst	test	oxytocin	severity	metacognitive	damage	conditions	subject	functions	preference	syndrome	signals	demonstrated	volumetric	esteem	actor	courses	central	mri	input	model	ccs	suggested	ability
Term26	human	evolved	ecstasy	tested	control	neurodegenerative	identification	modulation	integration	cueing	implicated	applied	elicited	domains	manipulation	spelling	effect	beliefs	variance	structures	pictures	conscious	illness	te	remembered	monitoring	familial	atd	symptom	discount	soa	activations	representation	leftward	option	fibers	perception	suggesting	suggest	relative	body	noise	contribution	distortion	structural	comparisons	sps	suggests	increases
Term27	finger	properties	abusers	stronger	symptom	progressive	visually	peripheral	correlations	focus	question	individual	active	tests	visuo	pseudowords	irrelevant	understanding	developed	view	association	congruence	clinical	original	associations	suppress	lod	methylphenidate	psychotic	gratification	lower	type	inflected	interhemispheric	gains	cingulum	bimodal	displayed	correlated	american	mns	single	behaviors	device	pathway	scans	spiders	aspects	change
Term28	perception	proximity	addicts	previous	maltreatment	normal	perceptual	circuitry	revealed	bottom	extent	multi	recruited	level	poor	production	behavioral	affective	signal	order	automatic	incongruous	rumination	evoked	verbal	correlates	concordant	crossover	alterations	persistent	tissue	previous	imageability	word	individual	correlation	congruent	degree	neuroanatomical	feelings	videos	hrf	guided	standard	equation	obtained	cochlear	explicit	late
Term29	somatotopic	topographic	abuse	examined	veterans	neuropsychological	reaching	respiratory	inter	processing	research	multivoxel	design	individual	actual	representations	role	partner	patterns	supporting	information	incongruency	affective	produced	pictures	gating	abnormalities	single	sz	impulsivity	ppms	occurred	processed	indices	correlated	abnormalities	enhanced	similar	matched	culture	activated	driven	aspects	bci	signals	threshold	controls	types	relative
Term30	site	core	mdma	size	individuals	amnestic	viewing	recorded	cortices	attend	similar	chemotherapy	process	relevant	rotations	written	hemodynamic	exclusion	derived	hypothesized	participants	supraliminal	hc	glycemic	remember	action	cirrhotic	function	episode	spls	measures	effect	properties	strongly	choose	lower	presentation	studied	structures	art	representations	paper	major	artifact	human	subject	hl	additional	examined
Term31	excitability	organization	nonsmokers	impact	experiences	degeneration	naming	arousal	nodes	event	role	classify	activate	behavioural	simulation	activation	detect	situation	information	literature	relations	actor	trait	electroacupuncture	correlates	rifg	fr	increased	patient	foresight	enrichment	extent	complements	naming	subjects	spatial	audio	elicited	cortices	style	goals	algorithm	remains	db	direct	comparison	nm	selectively	similar
Term32	volunteers	formation	withdrawal	affect	events	reduced	discrimination	hf	connected	endogenous	tasks	discriminative	reflect	evidence	kinesthetic	writing	deviant	activated	potential	specifically	verbal	mimicry	emotion	explore	context	success	twin	depletion	schizophrenic	cl	reorganization	additional	morphology	sided	magnitude	investigated	interactions	larger	tissue	racial	perception	hemodynamic	involving	compatible	forward	brains	reorganization	encoding	normal
Term33	pulse	homologue	conclusions	varied	abuse	compensatory	size	variability	provide	cue	substrates	sensitivity	distributed	speed	gifted	tasks	potential	individuals	assess	human	similarity	triggered	dysfunction	cognition	term	proactive	identification	levodopa	functional	extend	preserved	demonstrated	experiment	rightward	potential	structure	supramodal	lower	alterations	rated	intention	dynamics	mediating	sequences	modulatory	resolution	spoken	parallel	developing
Term34	vibrotactile	upper	altered	induced	responders	progression	matching	breath	graph	attending	overlap	discriminability	experiment	performing	representational	phonology	mismatch	ability	parameters	context	effect	congruous	medication	expansion	material	errors	discordant	mph	medication	content	cis	produced	languages	phonemic	distinct	internal	av	variability	analyses	pupil	representation	set	essential	snr	inputs	difference	implantation	engaged	deficits
Term35	sensorimotor	neuron	impulsivity	degree	recent	adults	tools	estradiol	interaction	allocation	independent	discriminating	induced	impairment	clock	rhyming	participants	personal	including	involvement	consistent	modulate	subgenual	originality	support	tasks	altered	administered	deficit	exception	limit	expected	types	preference	ambiguity	underlying	sounds	tested	loss	biases	tools	demonstrate	limited	acoustic	circuit	correction	blue	identified	compensatory
Term36	skin	demonstrating	increased	current	induced	risk	knowledge	hrv	properties	directed	examine	voxels	neuronal	stroop	angles	bilingual	infrequent	socially	conventional	previously	features	predictive	individuals	unusual	predicted	required	increased	conclusions	characterized	psmc	occurs	equivalent	object	semantic	reflected	tic	visuo	predicted	sample	implicit	communicative	propose	pifg	resolution	modelling	software	deprivation	degraded	compensation
Term37	leg	unit	reactivity	influences	conclusions	pathology	intact	generation	demonstrated	resources	patterns	information	differential	deficits	rehearsal	task	detecting	physical	estimates	implicated	controlled	modulation	limitations	chinese	phase	participants	trd	receptors	impairment	golfers	crt	design	number	calculated	human	voxel	congenitally	potential	morphology	psychological	planning	multivariate	pivotal	quality	mediated	function	dental	determine	adolescent
Term38	rest	robot	individuals	influenced	els	dysfunction	pathway	intensity	identified	modulated	pattern	specificity	conjunction	impaired	future	recognition	presentation	intentional	statistical	basis	concept	background	relative	superficial	strength	voluntary	vulnerability	received	illness	dms	ci	investigate	event	lobes	regret	statistics	incongruent	individual	relationship	experienced	aon	relationships	maternal	silent	psychophysiological	analyzed	languages	occurs	typically
Term39	electrical	equivalent	treatment	complexity	ipv	matched	real	frequency	local	perceptual	identified	classified	widespread	domain	instructed	vot	contextual	cooperation	local	critical	behavioral	combinations	anhedonia	teas	semantic	behavior	heritable	humans	function	intention	load	activate	phrases	nonverbal	uncertain	disruption	independent	suggests	larger	salience	perspective	correlation	adult	multi	modulated	random	systems	pathways	dependent
[truncated: 51 more columns]
